# Supplementary material for: An LCN2‐Dependent Positive‐Feedback Loop Between Gastric Cancer Cells and Tumor‐Associated‐Macrophages Mediates Lymphangiogenesis and Lymphatic Metastasis
Source: Adv Sci (Weinh). 2025 Aug 30;12(44):e08352. doi: 10.1002/advs.202508352 (PMC12667518; doi:10.1002/advs.202508352)
Supplement: Supplementary file 2 — Supplemental Table 7 [file ADVS-12-e08352-s006.xlsx]

## Sheet: RNA-seq，log2FC大于6.5，p小于0.05
id	LN-n-1_count	LN-n-2_count	LN-n-3_count	LN-n-4_count	LN-n-5_count	LN-p-1_count	LN-p-2_count	LN-p-3_count	LN-p-4_count	LN-p-5_count	LN-n-1_tpm	LN-n-2_tpm	LN-n-3_tpm	LN-n-4_tpm	LN-n-5_tpm	LN-p-1_tpm	LN-p-2_tpm	LN-p-3_tpm	LN-p-4_tpm	LN-p-5_tpm	LN-n_mean	LN-p_mean	log2(fc)	PValue	FDR	Symbol	Description	KEGG_A_class	KEGG_B_class	Pathway	K_ID	GO Component	GO Function	GO Process	TF_family
ENSG00000148346	68213	11068	59480	16557	119734	97	108	84	153	216	6534.34	1035.33	7875.22	1635.48	10742.4	10.287	13.282	8.612	20.591	26.233	5564.56	15.801	-8.46011	9.38261e-34	1.63164e-29	LCN2	lipocalin 2 [Source:HGNC Symbol;Acc:HGNC:6526]	Organismal Systems	Immune system	ko04657//IL-17 signaling pathway	K21129	GO:0005576//extracellular region;GO:0005615//extracellular space;GO:0031410//cytoplasmic vesicle;GO:0035580//specific granule lumen;GO:0060205//cytoplasmic vesicle lumen;GO:0070062//extracellular exosome	GO:0005506//iron ion binding;GO:0005515//protein binding;GO:0036094//small molecule binding;GO:0042802//identical protein binding;GO:0140315//iron ion sequestering activity;GO:1903981//enterobactin binding	GO:0006826//iron ion transport;GO:0006915//apoptotic process;GO:0015891//siderophore transport;GO:0042742//defense response to bacterium;GO:0045087//innate immune response;GO:0120162//positive regulation of cold-induced thermogenesis	--
ENSG00000105675	4	14	3	12	5	7034	6393	757	45	8598	0.084	0.289	0.088	0.261	0.099	164.394	180.436	17.102	1.335	232.12	0.1642	119.077	9.50223	1.10476e-21	9.60587e-18	ATP4A	ATPase H+/K+ transporting subunit alpha [Source:HGNC Symbol;Acc:HGNC:819]	Metabolism;Metabolism;Organismal Systems;Organismal Systems	Global and overview maps;Energy metabolism;Digestive system;Excretory system	ko01100//Metabolic pathways;ko00190//Oxidative phosphorylation;ko04971//Gastric acid secretion;ko04966//Collecting duct acid secretion	K01542;K01542;K01542;K01542	GO:0005615//extracellular space;GO:0005886//plasma membrane;GO:0005889//potassium:proton exchanging ATPase complex;GO:0016020//membrane;GO:0016324//apical plasma membrane	GO:0000166//nucleotide binding;GO:0000287//magnesium ion binding;GO:0005215//transporter activity;GO:0005391//P-type sodium:potassium-exchanging transporter activity;GO:0005524//ATP binding;GO:0008556//P-type potassium transmembrane transporter activity;GO:0008900//P-type potassium:proton transporter activity;GO:0016887//ATP hydrolysis activity;GO:0030955//potassium ion binding;GO:0046872//metal …	GO:0006813//potassium ion transport;GO:0006883//intracellular sodium ion homeostasis;GO:0009410//response to xenobiotic stimulus;GO:0010155//regulation of proton transport;GO:0010248//establishment or maintenance of transmembrane electrochemical gradient;GO:0030007//intracellular potassium ion homeostasis;GO:0034220//monoatomic ion transmembrane transport;GO:0036376//sodium ion export across plas…	--
ENSG00000197506	423	459	1381	463	1057	1	2	8	11	5	6.696	7.095	30.215	7.558	15.671	0.018	0.041	0.136	0.245	0.1	13.447	0.108	-6.96011	6.82855e-21	3.54223e-17	SLC28A3	solute carrier family 28 member 3 [Source:HGNC Symbol;Acc:HGNC:16484]	-	-	-	-	GO:0005783//endoplasmic reticulum;GO:0005789//endoplasmic reticulum membrane;GO:0005886//plasma membrane;GO:0016020//membrane;GO:0031526//brush border membrane	GO:0005337//nucleoside transmembrane transporter activity;GO:0005345//purine nucleobase transmembrane transporter activity;GO:0005415//nucleoside:sodium symporter activity;GO:0005515//protein binding;GO:0015213//uridine transmembrane transporter activity;GO:0015293//symporter activity;GO:0015389//pyrimidine- and adenosine-specific:sodium symporter activity;GO:0015390//purine-specific nucleoside:s…	GO:0006805//xenobiotic metabolic process;GO:0006855//xenobiotic transmembrane transport;GO:0015855//pyrimidine nucleobase transport;GO:0015860//purine nucleoside transmembrane transport;GO:0015862//uridine transport;GO:0015864//pyrimidine nucleoside transport;GO:0035725//sodium ion transmembrane transport;GO:0072531//pyrimidine-containing compound transmembrane transport;GO:1901642//nucleoside tr…	--
ENSG00000169605	31	8	6	9	22	3484	1331	924	2162	607	3.174	0.815	0.865	0.968	2.149	400.823	177.315	102.893	316.419	80.278	1.5942	215.546	7.07902	8.14775e-21	3.54223e-17	GKN1	gastrokine 1 [Source:HGNC Symbol;Acc:HGNC:23217]	-	-	-	-	GO:0005576//extracellular region;GO:0005615//extracellular space;GO:0005794//Golgi apparatus;GO:0030141//secretory granule	GO:0003674//molecular_function;GO:0005515//protein binding;GO:0008083//growth factor activity	GO:0007165//signal transduction;GO:0007586//digestion;GO:0008284//positive regulation of cell population proliferation;GO:0042127//regulation of cell population proliferation;GO:0051781//positive regulation of cell division	--
ENSG00000186009	1	4	1	5	2	2112	2787	177	18	3071	0.052	0.205	0.072	0.27	0.098	122.447	187.369	9.92	1.324	203.888	0.1394	104.99	9.5568	4.56625e-19	1.58814e-15	ATP4B	ATPase H+/K+ transporting subunit beta [Source:HGNC Symbol;Acc:HGNC:820]	Metabolism;Metabolism;Organismal Systems;Organismal Systems	Global and overview maps;Energy metabolism;Digestive system;Excretory system	ko01100//Metabolic pathways;ko00190//Oxidative phosphorylation;ko04971//Gastric acid secretion;ko04966//Collecting duct acid secretion	K01543;K01543;K01543;K01543	GO:0005886//plasma membrane;GO:0005889//potassium:proton exchanging ATPase complex;GO:0005890//sodium:potassium-exchanging ATPase complex;GO:0016324//apical plasma membrane	GO:0001671//ATPase activator activity;GO:0005515//protein binding;GO:0008900//P-type potassium:proton transporter activity;GO:1901363//heterocyclic compound binding	GO:0006813//potassium ion transport;GO:0006814//sodium ion transport;GO:0006883//intracellular sodium ion homeostasis;GO:0007155//cell adhesion;GO:0030007//intracellular potassium ion homeostasis;GO:0032496//response to lipopolysaccharide;GO:0036376//sodium ion export across plasma membrane;GO:0045851//pH reduction;GO:0071805//potassium ion transmembrane transport;GO:1902600//proton transmembrane…	--
ENSG00000124102	4872	99	4935	6773	42779	23	22	18	16	81	694.543	13.782	972.332	995.652	5711.72	3.63	4.026	2.746	3.205	14.64	1677.61	5.6494	-8.21409	2.5673e-18	7.44088e-15	PI3	peptidase inhibitor 3 [Source:HGNC Symbol;Acc:HGNC:8947]	-	-	-	-	GO:0001533//cornified envelope;GO:0005576//extracellular region;GO:0005615//extracellular space;GO:0005829//cytosol;GO:0031012//extracellular matrix	GO:0004866//endopeptidase inhibitor activity;GO:0004867//serine-type endopeptidase inhibitor activity;GO:0030280//structural constituent of skin epidermis;GO:0030414//peptidase inhibitor activity	GO:0007620//copulation;GO:0018149//peptide cross-linking;GO:0019731//antibacterial humoral response;GO:0045087//innate immune response	--
ENSG00000143556	4808	13	50	8289	5541	5	7	2	2	11	880.34	2.324	12.653	1565.03	950.209	1.014	1.645	0.392	0.514	2.554	682.112	1.2238	-9.1225	2.02166e-17	5.02238e-14	S100A7	S100 calcium binding protein A7 [Source:HGNC Symbol;Acc:HGNC:10497]	Organismal Systems	Immune system	ko04657//IL-17 signaling pathway	K21126	GO:0005576//extracellular region;GO:0005615//extracellular space;GO:0005634//nucleus;GO:0005737//cytoplasm;GO:0005783//endoplasmic reticulum;GO:0005829//cytosol;GO:0005925//focal adhesion;GO:0035578//azurophil granule lumen;GO:0062023//collagen-containing extracellular matrix	GO:0005509//calcium ion binding;GO:0005515//protein binding;GO:0008270//zinc ion binding;GO:0046872//metal ion binding;GO:0046914//transition metal ion binding;GO:0048306//calcium-dependent protein binding;GO:0050786//RAGE receptor binding;GO:0140486//zinc ion sequestering activity	GO:0000302//response to reactive oxygen species;GO:0001525//angiogenesis;GO:0008544//epidermis development;GO:0010820//positive regulation of T cell chemotaxis;GO:0030216//keratinocyte differentiation;GO:0032496//response to lipopolysaccharide;GO:0061844//antimicrobial humoral immune response mediated by antimicrobial peptide;GO:0070374//positive regulation of ERK1 and ERK2 cascade;GO:0071624//po…	--
ENSG00000268104	408	82	1333	809	3913	4	4	6	15	9	7.065	1.387	31.903	14.446	63.464	0.077	0.089	0.111	0.365	0.198	23.653	0.168	-7.13742	2.57614e-17	5.59988e-14	SLC6A14	solute carrier family 6 member 14 [Source:HGNC Symbol;Acc:HGNC:11047]	-	-	-	-	GO:0005886//plasma membrane;GO:0016020//membrane;GO:0016324//apical plasma membrane;GO:0031982//vesicle;GO:0070062//extracellular exosome	GO:0001761//beta-alanine transmembrane transporter activity;GO:0015171//amino acid transmembrane transporter activity;GO:0015173//aromatic amino acid transmembrane transporter activity;GO:0015293//symporter activity;GO:0015374//neutral, basic amino acid:sodium:chloride symporter activity;GO:0015657//branched-chain amino acid:sodium symporter activity;GO:0022857//transmembrane transporter activity…	GO:0001762//beta-alanine transport;GO:0003333//amino acid transmembrane transport;GO:0006821//chloride transport;GO:0006865//amino acid transport;GO:0009636//response to toxic substance;GO:0015801//aromatic amino acid transport;GO:0015803//branched-chain amino acid transport;GO:0032328//alanine transport;GO:0035725//sodium ion transmembrane transport;GO:0089718//amino acid import across plasma me…	--
ENSG00000115009	10577	140	1003	191	16422	6	14	12	17	27	993.861	12.856	130.19	18.498	1444.75	0.622	1.689	1.207	2.236	3.217	520.032	1.7942	-8.17911	4.93776e-17	9.54085e-14	CCL20	C-C motif chemokine ligand 20 [Source:HGNC Symbol;Acc:HGNC:10619]	Environmental Information Processing;Organismal Systems;Environmental Information Processing;Environmental Information Processing;Organismal Systems;Human Diseases	Signaling molecules and interaction;Immune system;Signal transduction;Signaling molecules and interaction;Immune system;Immune disease	ko04060//Cytokine-cytokine receptor interaction;ko04062//Chemokine signaling pathway;ko04668//TNF signaling pathway;ko04061//Viral protein interaction with cytokine and cytokine receptor;ko04657//IL-17 signaling pathway;ko05323//Rheumatoid arthritis	K14625;K14625;K14625;K14625;K14625;K14625	GO:0005576//extracellular region;GO:0005615//extracellular space	GO:0005125//cytokine activity;GO:0005515//protein binding;GO:0008009//chemokine activity;GO:0031731//CCR6 chemokine receptor binding;GO:0042379//chemokine receptor binding;GO:0048020//CCR chemokine receptor binding	GO:0006935//chemotaxis;GO:0006954//inflammatory response;GO:0006955//immune response;GO:0007165//signal transduction;GO:0007267//cell-cell signaling;GO:0016477//cell migration;GO:0019722//calcium-mediated signaling;GO:0030335//positive regulation of cell migration;GO:0042742//defense response to bacterium;GO:0060326//cell chemotaxis;GO:0061844//antimicrobial humoral immune response mediated by an…	--
ENSG00000134812	34	8	18	8	13	5536	5431	459	31	8248	1.767	0.394	1.293	0.429	0.633	318.1	361.983	25.528	2.264	543.047	0.9032	250.184	8.11373	2.31073e-16	4.01837e-13	CBLIF	cobalamin binding intrinsic factor [Source:HGNC Symbol;Acc:HGNC:4268]	Organismal Systems;Organismal Systems	Digestive system;Digestive system	ko04977//Vitamin digestion and absorption;ko04980//Cobalamin transport and metabolism	K14615;K14615	GO:0005576//extracellular region;GO:0005615//extracellular space;GO:0005768//endosome;GO:0005902//microvillus;GO:0016324//apical plasma membrane;GO:0043202//lysosomal lumen	GO:0005515//protein binding;GO:0031419//cobalamin binding;GO:0140355//cargo receptor ligand activity	GO:0006824//cobalt ion transport;GO:0015889//cobalamin transport	--
ENSG00000281991	0	0	6	81	953	0	0	0	0	0	0	0	0.392	3.98	42.523	0	0	0	0	0	9.379	0.001	-13.1952	2.57598e-16	4.07239e-13	TMEM265	transmembrane protein 265 [Source:HGNC Symbol;Acc:HGNC:51241]	-	-	-	-	GO:0016020//membrane	-	-	--
ENSG00000124107	1667	142	1558	7963	22604	23	20	28	37	67	219.701	18.275	283.792	1082.2	2790.15	3.356	3.384	3.949	6.851	11.195	878.824	5.747	-7.25662	4.8828e-16	7.07598e-13	SLPI	secretory leukocyte peptidase inhibitor [Source:HGNC Symbol;Acc:HGNC:11092]	-	-	-	-	GO:0005576//extracellular region;GO:0005615//extracellular space;GO:0005794//Golgi apparatus;GO:0035580//specific granule lumen;GO:0062023//collagen-containing extracellular matrix;GO:0070062//extracellular exosome	GO:0003677//DNA binding;GO:0003729//mRNA binding;GO:0004866//endopeptidase inhibitor activity;GO:0004867//serine-type endopeptidase inhibitor activity;GO:0005515//protein binding;GO:0019899//enzyme binding;GO:0030414//peptidase inhibitor activity	GO:0006955//immune response;GO:0019731//antibacterial humoral response;GO:0032091//negative regulation of protein binding;GO:0032496//response to lipopolysaccharide;GO:0035821//modulation of process of another organism;GO:0042742//defense response to bacterium;GO:0045071//negative regulation of viral genome replication;GO:0045087//innate immune response	--
ENSG00000229859	47	1050	300	440	352	121330	21262	5125	2794	1157433	2.289	50.297	20.177	22.423	16.089	6552.34	1332.46	267.138	192.307	71975.8	22.255	16064	9.49549	9.49949e-16	1.27074e-12	PGA3	pepsinogen A3 [Source:HGNC Symbol;Acc:HGNC:8885]	Organismal Systems	Digestive system	ko04974//Protein digestion and absorption	K06002	GO:0005576//extracellular region;GO:0070062//extracellular exosome;GO:0097486//multivesicular body lumen	GO:0004190//aspartic-type endopeptidase activity	GO:0006508//proteolysis;GO:0007586//digestion	--
ENSG00000163739	928	226	3658	81	5224	19	6	10	16	19	62.09	14.766	338.263	5.588	327.358	1.407	0.515	0.716	1.504	1.612	149.613	1.1508	-7.02245	4.35166e-15	5.40538e-12	CXCL1	C-X-C motif chemokine ligand 1 [Source:HGNC Symbol;Acc:HGNC:4602]	Environmental Information Processing;Human Diseases;Human Diseases;Organismal Systems;Organismal Systems;Human Diseases;Environmental Information Processing;Environmental Information Processing;Human Diseases;Environmental Information Processing;Organismal Systems;Human Diseases;Human Diseases;Human Diseases	Signaling molecules and interaction;Cardiovascular disease;Infectious disease: viral;Immune system;Immune system;Endocrine and metabolic disease;Signal transduction;Signal transduction;Infectious disease: parasitic;Signaling molecules and interaction;Immune system;Immune disease;Infectious disease: bacterial;Infectious disease: bacterial	ko04060//Cytokine-cytokine receptor interaction;ko05417//Lipid and atherosclerosis;ko05167//Kaposi sarcoma-associated herpesvirus infection;ko04062//Chemokine signaling pathway;ko04621//NOD-like receptor signaling pathway;ko04936//Alcoholic liver disease;ko04668//TNF signaling pathway;ko04064//NF-kappa B signaling pathway;ko05146//Amoebiasis;ko04061//Viral protein interaction with cytokine and cy…	K05505;K05505;K05505;K05505;K05505;K05505;K05505;K05505;K05505;K05505;K05505;K05505;K05505;K05505	GO:0005576//extracellular region;GO:0005615//extracellular space;GO:0035580//specific granule lumen;GO:1904724//tertiary granule lumen	GO:0005102//signaling receptor binding;GO:0005125//cytokine activity;GO:0005515//protein binding;GO:0008009//chemokine activity;GO:0008047//enzyme activator activity;GO:0008083//growth factor activity;GO:0045236//CXCR chemokine receptor binding	GO:0006935//chemotaxis;GO:0006952//defense response;GO:0006954//inflammatory response;GO:0006955//immune response;GO:0007165//signal transduction;GO:0007186//G protein-coupled receptor signaling pathway;GO:0007399//nervous system development;GO:0008285//negative regulation of cell population proliferation;GO:0030036//actin cytoskeleton organization;GO:0030593//neutrophil chemotaxis;GO:0035556//in…	--
ENSG00000163220	1344	65	264	47246	6448	26	27	24	44	24	184.242	8.701	50.018	6678.65	827.863	3.946	4.752	3.521	8.474	4.171	1549.89	4.9728	-8.2839	5.09497e-15	5.90677e-12	S100A9	S100 calcium binding protein A9 [Source:HGNC Symbol;Acc:HGNC:10499]	Organismal Systems	Immune system	ko04657//IL-17 signaling pathway	K21128	GO:0005576//extracellular region;GO:0005615//extracellular space;GO:0005634//nucleus;GO:0005737//cytoplasm;GO:0005829//cytosol;GO:0005856//cytoskeleton;GO:0005886//plasma membrane;GO:0034774//secretory granule lumen;GO:0062023//collagen-containing extracellular matrix;GO:0070062//extracellular exosome;GO:1990660//calprotectin complex;GO:1990662//S100A9 complex	GO:0005509//calcium ion binding;GO:0005515//protein binding;GO:0008017//microtubule binding;GO:0008270//zinc ion binding;GO:0016209//antioxidant activity;GO:0035662//Toll-like receptor 4 binding;GO:0046872//metal ion binding;GO:0048306//calcium-dependent protein binding;GO:0050544//arachidonic acid binding;GO:0050786//RAGE receptor binding	GO:0002523//leukocyte migration involved in inflammatory response;GO:0002544//chronic inflammatory response;GO:0006914//autophagy;GO:0006915//apoptotic process;GO:0006919//activation of cysteine-type endopeptidase activity involved in apoptotic process;GO:0006935//chemotaxis;GO:0006954//inflammatory response;GO:0007267//cell-cell signaling;GO:0010976//positive regulation of neuron projection deve…	--
ENSG00000183607	14	1	1	1	2	655	322	202	478	166	1.521	0.106	0.15	0.112	0.204	78.382	44.913	23.487	72.229	22.79	0.4186	48.3602	6.8521	2.93448e-14	3.18941e-11	GKN2	gastrokine 2 [Source:HGNC Symbol;Acc:HGNC:24588]	-	-	-	-	GO:0005576//extracellular region;GO:0005615//extracellular space;GO:0045178//basal part of cell	GO:0005515//protein binding	GO:0009617//response to bacterium;GO:0042127//regulation of cell population proliferation	--
ENSG00000169429	432	191	4588	38	7725	20	5	7	15	19	21.097	9.043	306.659	1.875	349.933	1.059	0.307	0.358	1.008	1.284	137.721	0.8032	-7.42178	7.96442e-14	8.14713e-11	CXCL8	C-X-C motif chemokine ligand 8 [Source:HGNC Symbol;Acc:HGNC:6025]	Human Diseases;Environmental Information Processing;Human Diseases;Human Diseases;Human Diseases;Human Diseases;Human Diseases;Human Diseases;Human Diseases;Human Diseases;Organismal Systems;Organismal Systems;Human Diseases;Human Diseases;Cellular Processes;Human Diseases;Environmental Information Processing;Human Diseases;Human Diseases;Organismal Systems;Environmental Information Processing;Hu…	Cancer: overview;Signaling molecules and interaction;Infectious disease: bacterial;Infectious disease: bacterial;Infectious disease: viral;Infectious disease: viral;Cardiovascular disease;Infectious disease: bacterial;Infectious disease: viral;Cancer: overview;Immune system;Immune system;Infectious disease: viral;Infectious disease: viral;Cell growth and death;Endocrine and metabolic disease;Sign…	ko05200//Pathways in cancer;ko04060//Cytokine-cytokine receptor interaction;ko05132//Salmonella infection;ko05131//Shigellosis;ko05171//Coronavirus disease - COVID-19;ko05163//Human cytomegalovirus infection;ko05417//Lipid and atherosclerosis;ko05130//Pathogenic Escherichia coli infection;ko05167//Kaposi sarcoma-associated herpesvirus infection;ko05202//Transcriptional misregulation in cancer;ko0…	K10030;K10030;K10030;K10030;K10030;K10030;K10030;K10030;K10030;K10030;K10030;K10030;K10030;K10030;K10030;K10030;K10030;K10030;K10030;K10030;K10030;K10030;K10030;K10030;K10030;K10030;K10030;K10030;K10030;K10030;K10030;K10030;K10030	GO:0005576//extracellular region;GO:0005615//extracellular space	GO:0005125//cytokine activity;GO:0005153//interleukin-8 receptor binding;GO:0005515//protein binding;GO:0008009//chemokine activity;GO:0008201//heparin binding;GO:0045236//CXCR chemokine receptor binding	GO:0001525//angiogenesis;GO:0002237//response to molecule of bacterial origin;GO:0006935//chemotaxis;GO:0006952//defense response;GO:0006954//inflammatory response;GO:0006955//immune response;GO:0007165//signal transduction;GO:0007186//G protein-coupled receptor signaling pathway;GO:0008285//negative regulation of cell population proliferation;GO:0010628//positive regulation of gene expression;GO…	--
ENSG00000007306	474	12	2291	1806	3164	2	2	4	27	9	15.639	0.38	103.868	60.968	97.432	0.22	0.085	0.142	1.339	0.674	55.6574	0.492	-6.82177	1.65272e-13	1.59671e-10	CEACAM7	CEA cell adhesion molecule 7 [Source:HGNC Symbol;Acc:HGNC:1819]	-	-	-	-	GO:0005576//extracellular region;GO:0005829//cytosol;GO:0005886//plasma membrane;GO:0009986//cell surface;GO:0016324//apical plasma membrane;GO:0098552//side of membrane	GO:1990782//protein tyrosine kinase binding	GO:0002682//regulation of immune system process;GO:0007165//signal transduction	--
ENSG00000243649	6558	1381	2953	506	65086	57	66	55	73	212	209.439	42.977	129.911	16.599	1936.8	2.09	2.688	1.879	3.254	8.545	467.145	3.6912	-6.98364	1.79439e-13	1.64234e-10	CFB	complement factor B [Source:HGNC Symbol;Acc:HGNC:1037]	Human Diseases;Human Diseases;Organismal Systems	Infectious disease: viral;Infectious disease: bacterial;Immune system	ko05171//Coronavirus disease - COVID-19;ko05150//Staphylococcus aureus infection;ko04610//Complement and coagulation cascades	K01335;K01335;K01335	GO:0005576//extracellular region;GO:0005615//extracellular space;GO:0005886//plasma membrane;GO:0070062//extracellular exosome;GO:0072562//blood microparticle	GO:0001848//complement binding;GO:0004252//serine-type endopeptidase activity;GO:0005515//protein binding;GO:0008236//serine-type peptidase activity	GO:0006508//proteolysis;GO:0006956//complement activation;GO:0006957//complement activation, alternative pathway;GO:0006958//complement activation, classical pathway;GO:0009617//response to bacterium	--
ENSG00000165474	395	58	250	11399	2538	5	5	20	20	24	13.524	1.943	11.795	402.45	81.535	0.19	0.22	0.734	0.964	1.038	102.249	0.6292	-7.34436	2.02292e-13	1.75893e-10	GJB2	gap junction protein beta 2 [Source:HGNC Symbol;Acc:HGNC:4284]	-	-	-	-	GO:0005793//endoplasmic reticulum-Golgi intermediate compartment;GO:0005886//plasma membrane;GO:0005921//gap junction;GO:0005922//connexin complex;GO:0016328//lateral plasma membrane;GO:0030054//cell junction;GO:0044297//cell body;GO:0048471//perinuclear region of cytoplasm;GO:0097449//astrocyte projection	GO:0005243//gap junction channel activity;GO:0005509//calcium ion binding;GO:0005515//protein binding;GO:0042802//identical protein binding;GO:0046872//metal ion binding;GO:1903763//gap junction channel activity involved in cell communication by electrical coupling	GO:0002931//response to ischemia;GO:0007154//cell communication;GO:0007267//cell-cell signaling;GO:0007565//female pregnancy;GO:0007605//sensory perception of sound;GO:0010644//cell communication by electrical coupling;GO:0016264//gap junction assembly;GO:0032355//response to estradiol;GO:0032496//response to lipopolysaccharide;GO:0032526//response to retinoic acid;GO:0032570//response to progest…	--
ENSG00000159197	0	1	2	1	8	1675	496	35	13	1863	0	0.072	0.205	0.076	0.555	135.1	46.332	2.773	1.219	173.133	0.1816	71.7114	8.62529	2.30632e-13	1.90985e-10	KCNE2	potassium voltage-gated channel subfamily E regulatory subunit 2 [Source:HGNC Symbol;Acc:HGNC:6242]	Organismal Systems	Digestive system	ko04971//Gastric acid secretion	K04896	GO:0005764//lysosome;GO:0005886//plasma membrane;GO:0008076//voltage-gated potassium channel complex;GO:0009986//cell surface;GO:0016020//membrane;GO:0016324//apical plasma membrane;GO:0034702//monoatomic ion channel complex	GO:0005242//inward rectifier potassium channel activity;GO:0005249//voltage-gated potassium channel activity;GO:0005251//delayed rectifier potassium channel activity;GO:0005267//potassium channel activity;GO:0005515//protein binding;GO:0015459//potassium channel regulator activity;GO:0042802//identical protein binding;GO:0044325//transmembrane transporter binding;GO:1902282//voltage-gated potassi…	GO:0006811//monoatomic ion transport;GO:0006813//potassium ion transport;GO:0043586//tongue development;GO:0060306//regulation of membrane repolarization;GO:0060307//regulation of ventricular cardiac muscle cell membrane repolarization;GO:0071466//cellular response to xenobiotic stimulus;GO:0071805//potassium ion transmembrane transport;GO:0086002//cardiac muscle cell action potential involved in…	--
ENSG00000184292	37	712	906	13491	20456	23	28	15	37	78	1.597	30.008	54.043	600.414	826.87	1.099	1.551	0.693	2.244	4.268	302.586	1.971	-7.26228	3.08814e-13	2.44104e-10	TACSTD2	tumor associated calcium signal transducer 2 [Source:HGNC Symbol;Acc:HGNC:11530]	-	-	-	-	GO:0005615//extracellular space;GO:0005634//nucleus;GO:0005829//cytosol;GO:0005886//plasma membrane;GO:0009925//basal plasma membrane;GO:0016020//membrane;GO:0016328//lateral plasma membrane;GO:0070062//extracellular exosome	GO:0005515//protein binding	GO:0007601//visual perception;GO:0010633//negative regulation of epithelial cell migration;GO:0050678//regulation of epithelial cell proliferation;GO:0051497//negative regulation of stress fiber assembly;GO:0060675//ureteric bud morphogenesis;GO:0090191//negative regulation of branching involved in ureteric bud morphogenesis;GO:1900025//negative regulation of substrate adhesion-dependent cell spr…	--
ENSG00000284713	1	0	0	1	0	1360	406	134	1	579	0.029	0	0	0.03	0	25.282	8.149	2.44	0.041	11.2	0.0118	9.4224	9.64116	3.40227e-13	2.57241e-10	SMIM38	small integral membrane protein 38 [Source:HGNC Symbol;Acc:HGNC:54074]	-	-	-	-	GO:0016020//membrane	-	-	--
ENSG00000007171	513	21	472	16	722	1	4	1	2	1	11.447	0.484	13.201	0.373	13.414	0.023	0.107	0.029	0.077	0.035	7.7838	0.0542	-7.16604	4.20296e-13	3.0454e-10	NOS2	nitric oxide synthase 2 [Source:HGNC Symbol;Acc:HGNC:7873]	Metabolism;Human Diseases;Human Diseases;Human Diseases;Human Diseases;Environmental Information Processing;Human Diseases;Environmental Information Processing;Organismal Systems;Environmental Information Processing;Human Diseases;Human Diseases;Human Diseases;Human Diseases;Cellular Processes;Human Diseases;Human Diseases;Metabolism;Metabolism	Global and overview maps;Cancer: overview;Neurodegenerative disease;Neurodegenerative disease;Neurodegenerative disease;Signal transduction;Infectious disease: bacterial;Signal transduction;Endocrine system;Signal transduction;Infectious disease: parasitic;Infectious disease: parasitic;Infectious disease: parasitic;Cancer: specific types;Transport and catabolism;Infectious disease: bacterial;Infe…	ko01100//Metabolic pathways;ko05200//Pathways in cancer;ko05022//Pathways of neurodegeneration - multiple diseases;ko05010//Alzheimer disease;ko05014//Amyotrophic lateral sclerosis;ko04020//Calcium signaling pathway;ko05152//Tuberculosis;ko04371//Apelin signaling pathway;ko04926//Relaxin signaling pathway;ko04066//HIF-1 signaling pathway;ko05145//Toxoplasmosis;ko05146//Amoebiasis;ko05142//Chagas …	K13241;K13241;K13241;K13241;K13241;K13241;K13241;K13241;K13241;K13241;K13241;K13241;K13241;K13241;K13241;K13241;K13241;K13241;K13241	GO:0005634//nucleus;GO:0005654//nucleoplasm;GO:0005737//cytoplasm;GO:0005777//peroxisome;GO:0005782//peroxisomal matrix;GO:0005829//cytosol;GO:0005886//plasma membrane;GO:0030863//cortical cytoskeleton;GO:0048471//perinuclear region of cytoplasm	GO:0004517//nitric-oxide synthase activity;GO:0005515//protein binding;GO:0005516//calmodulin binding;GO:0010181//FMN binding;GO:0016491//oxidoreductase activity;GO:0020037//heme binding;GO:0034617//tetrahydrobiopterin binding;GO:0034618//arginine binding;GO:0042803//protein homodimerization activity;GO:0046872//metal ion binding;GO:0050660//flavin adenine dinucleotide binding;GO:0050661//NADP bi…	GO:0001666//response to hypoxia;GO:0001912//positive regulation of leukocyte mediated cytotoxicity;GO:0002227//innate immune response in mucosa;GO:0006527//arginine catabolic process;GO:0006801//superoxide metabolic process;GO:0006809//nitric oxide biosynthetic process;GO:0006954//inflammatory response;GO:0007263//nitric oxide mediated signal transduction;GO:0007623//circadian rhythm;GO:0009617//…	--
ENSG00000158516	0	0	0	0	0	176	199	35	5	394	0	0	0	0	0	11.508	15.089	2.435	0.415	29.74	0.001	11.8374	13.5311	7.87548e-13	5.47819e-10	CPA2	carboxypeptidase A2 [Source:HGNC Symbol;Acc:HGNC:2297]	Organismal Systems;Organismal Systems	Digestive system;Digestive system	ko04974//Protein digestion and absorption;ko04972//Pancreatic secretion	K01298;K01298	GO:0005576//extracellular region;GO:0005615//extracellular space;GO:0005773//vacuole	GO:0004180//carboxypeptidase activity;GO:0004181//metallocarboxypeptidase activity;GO:0008237//metallopeptidase activity;GO:0008270//zinc ion binding;GO:0046872//metal ion binding	GO:0006508//proteolysis;GO:0007039//protein catabolic process in the vacuole	--
ENSG00000189143	555	395	2392	713	19312	14	12	29	79	58	25.046	17.032	148.421	33.831	833.26	0.718	0.714	1.396	4.868	3.358	211.518	2.2108	-6.58007	1.84269e-12	1.15981e-09	CLDN4	claudin 4 [Source:HGNC Symbol;Acc:HGNC:2046]	Human Diseases;Cellular Processes;Human Diseases;Environmental Information Processing;Organismal Systems	Infectious disease: bacterial;Cellular community - eukaryotes;Infectious disease: viral;Signaling molecules and interaction;Immune system	ko05130//Pathogenic Escherichia coli infection;ko04530//Tight junction;ko05160//Hepatitis C;ko04514//Cell adhesion molecules;ko04670//Leukocyte transendothelial migration	K06087;K06087;K06087;K06087;K06087	GO:0005886//plasma membrane;GO:0005911//cell-cell junction;GO:0005923//bicellular tight junction;GO:0009925//basal plasma membrane;GO:0016020//membrane;GO:0016324//apical plasma membrane;GO:0016327//apicolateral plasma membrane;GO:0016328//lateral plasma membrane;GO:0034707//chloride channel complex;GO:0070160//tight junction	GO:0004888//transmembrane signaling receptor activity;GO:0005198//structural molecule activity;GO:0005254//chloride channel activity;GO:0005515//protein binding;GO:0042802//identical protein binding	GO:0006821//chloride transport;GO:0007155//cell adhesion;GO:0007565//female pregnancy;GO:0007623//circadian rhythm;GO:0016338//calcium-independent cell-cell adhesion via plasma membrane cell-adhesion molecules;GO:0022604//regulation of cell morphogenesis;GO:0030335//positive regulation of cell migration;GO:0032570//response to progesterone;GO:0034220//monoatomic ion transmembrane transport;GO:006…	--
ENSG00000163734	456	202	1340	16	3480	2	5	1	21	4	33.32	14.413	135.324	1.206	238.155	0.162	0.469	0.078	2.156	0.371	84.4836	0.6472	-7.02832	1.86744e-12	1.15981e-09	CXCL3	C-X-C motif chemokine ligand 3 [Source:HGNC Symbol;Acc:HGNC:4604]	Environmental Information Processing;Human Diseases;Human Diseases;Organismal Systems;Organismal Systems;Human Diseases;Environmental Information Processing;Environmental Information Processing;Human Diseases;Environmental Information Processing;Organismal Systems;Human Diseases;Human Diseases;Human Diseases	Signaling molecules and interaction;Cardiovascular disease;Infectious disease: viral;Immune system;Immune system;Endocrine and metabolic disease;Signal transduction;Signal transduction;Infectious disease: parasitic;Signaling molecules and interaction;Immune system;Immune disease;Infectious disease: bacterial;Infectious disease: bacterial	ko04060//Cytokine-cytokine receptor interaction;ko05417//Lipid and atherosclerosis;ko05167//Kaposi sarcoma-associated herpesvirus infection;ko04062//Chemokine signaling pathway;ko04621//NOD-like receptor signaling pathway;ko04936//Alcoholic liver disease;ko04668//TNF signaling pathway;ko04064//NF-kappa B signaling pathway;ko05146//Amoebiasis;ko04061//Viral protein interaction with cytokine and cy…	K05505;K05505;K05505;K05505;K05505;K05505;K05505;K05505;K05505;K05505;K05505;K05505;K05505;K05505	GO:0005576//extracellular region;GO:0005615//extracellular space	GO:0005125//cytokine activity;GO:0008009//chemokine activity;GO:0045236//CXCR chemokine receptor binding	GO:0006935//chemotaxis;GO:0006952//defense response;GO:0006954//inflammatory response;GO:0006955//immune response;GO:0030593//neutrophil chemotaxis;GO:0061844//antimicrobial humoral immune response mediated by antimicrobial peptide;GO:0070098//chemokine-mediated signaling pathway;GO:0071222//cellular response to lipopolysaccharide	--
ENSG00000129451	19	74	937	2907	71	7	2	2	1	9	0.54	1.902	39.622	103.367	1.974	0.485	0.141	0.118	0.077	0.509	29.481	0.266	-6.79222	4.29963e-12	2.49235e-09	KLK10	kallikrein related peptidase 10 [Source:HGNC Symbol;Acc:HGNC:6358]	-	-	-	-	GO:0005576//extracellular region;GO:0030141//secretory granule	GO:0004252//serine-type endopeptidase activity;GO:0008236//serine-type peptidase activity	GO:0006508//proteolysis	--
ENSG00000137699	317	28	138	3109	4365	3	6	4	33	9	8.843	0.745	5.047	91.24	111.906	0.39	0.203	0.113	1.299	0.35	43.5562	0.471	-6.53101	7.97269e-12	4.33266e-09	TRIM29	tripartite motif containing 29 [Source:HGNC Symbol;Acc:HGNC:17274]	-	-	-	-	GO:0005737//cytoplasm;GO:0005764//lysosome;GO:0005912//adherens junction	GO:0002039//p53 binding;GO:0005515//protein binding;GO:0008270//zinc ion binding;GO:0042802//identical protein binding;GO:0046872//metal ion binding;GO:0098641//cadherin binding involved in cell-cell adhesion	GO:0000122//negative regulation of transcription by RNA polymerase II;GO:0045087//innate immune response;GO:0098609//cell-cell adhesion;GO:1900181//negative regulation of protein localization to nucleus	--
ENSG00000102837	9967	159	36664	71	93875	74	47	295	73	166	275.379	4.29	1400.05	2.023	2429.19	2.264	1.667	8.723	2.834	5.815	822.185	4.2606	-7.59226	1.04174e-11	5.32818e-09	OLFM4	olfactomedin 4 [Source:HGNC Symbol;Acc:HGNC:17190]	-	-	-	-	GO:0005576//extracellular region;GO:0005615//extracellular space;GO:0005654//nucleoplasm;GO:0005739//mitochondrion;GO:0005829//cytosol;GO:0005886//plasma membrane;GO:0032991//protein-containing complex;GO:0035580//specific granule lumen;GO:0042581//specific granule;GO:0045171//intercellular bridge;GO:0048471//perinuclear region of cytoplasm;GO:0070062//extracellular exosome;GO:1904724//tertiary g…	GO:0005198//structural molecule activity;GO:0005515//protein binding;GO:0045296//cadherin binding	GO:0007155//cell adhesion;GO:0007165//signal transduction;GO:1900026//positive regulation of substrate adhesion-dependent cell spreading	--
ENSG00000153292	11	30	522	644	358	1	1	0	6	2	0.403	0.851	14.597	21.978	9.708	0.041	0.047	0	0.214	0.037	9.5074	0.0678	-7.13162	1.36433e-11	6.77875e-09	ADGRF1	adhesion G protein-coupled receptor F1 [Source:HGNC Symbol;Acc:HGNC:18990]	-	-	-	-	GO:0005576//extracellular region;GO:0005886//plasma membrane;GO:0016020//membrane;GO:0031410//cytoplasmic vesicle	GO:0004888//transmembrane signaling receptor activity;GO:0004930//G protein-coupled receptor activity;GO:0005515//protein binding	GO:0006112//energy reserve metabolic process;GO:0007166//cell surface receptor signaling pathway;GO:0007186//G protein-coupled receptor signaling pathway;GO:0007189//adenylate cyclase-activating G protein-coupled receptor signaling pathway;GO:0007416//synapse assembly;GO:0007613//memory;GO:0019216//regulation of lipid metabolic process;GO:0031175//neuron projection development;GO:0045444//fat cel…	--
ENSG00000124875	23	17	1445	110	719	3	5	2	5	5	1.175	1.011	104.272	5.797	35.182	0.17	0.328	0.109	0.528	0.324	29.4874	0.2918	-6.65897	2.3498e-11	1.12079e-08	CXCL6	C-X-C motif chemokine ligand 6 [Source:HGNC Symbol;Acc:HGNC:10643]	Environmental Information Processing;Organismal Systems;Environmental Information Processing;Environmental Information Processing;Organismal Systems;Human Diseases;Human Diseases	Signaling molecules and interaction;Immune system;Signal transduction;Signaling molecules and interaction;Immune system;Immune disease;Infectious disease: bacterial	ko04060//Cytokine-cytokine receptor interaction;ko04062//Chemokine signaling pathway;ko04668//TNF signaling pathway;ko04061//Viral protein interaction with cytokine and cytokine receptor;ko04657//IL-17 signaling pathway;ko05323//Rheumatoid arthritis;ko05133//Pertussis	K05506;K05506;K05506;K05506;K05506;K05506;K05506	GO:0005576//extracellular region;GO:0005615//extracellular space	GO:0005125//cytokine activity;GO:0005515//protein binding;GO:0008009//chemokine activity;GO:0008201//heparin binding;GO:0045236//CXCR chemokine receptor binding	GO:0001776//leukocyte homeostasis;GO:0006935//chemotaxis;GO:0006952//defense response;GO:0006954//inflammatory response;GO:0006955//immune response;GO:0007165//signal transduction;GO:0007267//cell-cell signaling;GO:0030593//neutrophil chemotaxis;GO:0032496//response to lipopolysaccharide;GO:0032642//regulation of chemokine production;GO:0042119//neutrophil activation;GO:0042742//defense response …	--
ENSG00000270800	56	24	23	69	120	0	0	0	0	0	1.5	0.64	0.874	1.933	3.026	0	0	0	0	0	1.5946	0.001	-10.639	4.07557e-11	1.81729e-08	RPS10-NUDT3	RPS10-NUDT3 readthrough [Source:HGNC Symbol;Acc:HGNC:49181]	Human Diseases;Genetic Information Processing	Infectious disease: viral;Translation	ko05171//Coronavirus disease - COVID-19;ko03010//Ribosome	K02947;K02947	GO:0005634//nucleus;GO:0005829//cytosol	GO:0016462//pyrophosphatase activity;GO:0016787//hydrolase activity	-	--
ENSG00000196482	8	3	28	4	4	1952	993	147	8	1091	0.122	0.06	0.592	0.063	0.057	37.068	22.611	2.394	0.278	22.682	0.1788	17.0066	6.5716	9.87916e-11	4.29496e-08	ESRRG	estrogen related receptor gamma [Source:HGNC Symbol;Acc:HGNC:3474]	-	-	-	-	GO:0000785//chromatin;GO:0005634//nucleus;GO:0005654//nucleoplasm	GO:0000977//RNA polymerase II transcription regulatory region sequence-specific DNA binding;GO:0000981//DNA-binding transcription factor activity, RNA polymerase II-specific;GO:0001228//DNA-binding transcription activator activity, RNA polymerase II-specific;GO:0003677//DNA binding;GO:0003700//DNA-binding transcription factor activity;GO:0003707//nuclear steroid receptor activity;GO:0004879//nucl…	GO:0006355//regulation of DNA-templated transcription;GO:0006357//regulation of transcription by RNA polymerase II;GO:0030518//intracellular steroid hormone receptor signaling pathway;GO:0043401//steroid hormone mediated signaling pathway;GO:0045893//positive regulation of DNA-templated transcription;GO:0045944//positive regulation of transcription by RNA polymerase II;GO:0048384//retinoic acid r…	ESR-like
ENSG00000139219	1	1	0	0	0	183	436	15	2	464	0.018	0.017	0	0	0	3.153	8.7	0.284	0.05	9.15	0.007	4.2674	9.25179	1.09234e-10	4.63313e-08	COL2A1	collagen type II alpha 1 chain [Source:HGNC Symbol;Acc:HGNC:2200]	Environmental Information Processing;Human Diseases;Cellular Processes;Organismal Systems;Environmental Information Processing	Signal transduction;Infectious disease: viral;Cellular community - eukaryotes;Digestive system;Signaling molecules and interaction	ko04151//PI3K-Akt signaling pathway;ko05165//Human papillomavirus infection;ko04510//Focal adhesion;ko04974//Protein digestion and absorption;ko04512//ECM-receptor interaction	K19719;K19719;K19719;K19719;K19719	GO:0005576//extracellular region;GO:0005581//collagen trimer;GO:0005585//collagen type II trimer;GO:0005592//collagen type XI trimer;GO:0005604//basement membrane;GO:0005615//extracellular space;GO:0005737//cytoplasm;GO:0005788//endoplasmic reticulum lumen;GO:0031012//extracellular matrix;GO:0062023//collagen-containing extracellular matrix	GO:0005201//extracellular matrix structural constituent;GO:0005515//protein binding;GO:0030020//extracellular matrix structural constituent conferring tensile strength;GO:0042289//MHC class II protein binding;GO:0042802//identical protein binding;GO:0042803//protein homodimerization activity;GO:0043394//proteoglycan binding;GO:0046872//metal ion binding;GO:0048407//platelet-derived growth factor …	GO:0001501//skeletal system development;GO:0001502//cartilage condensation;GO:0001503//ossification;GO:0001894//tissue homeostasis;GO:0001958//endochondral ossification;GO:0002062//chondrocyte differentiation;GO:0003007//heart morphogenesis;GO:0006029//proteoglycan metabolic process;GO:0007417//central nervous system development;GO:0007601//visual perception;GO:0007605//sensory perception of soun…	--
ENSG00000206073	174	1	3	2284	204	1	1	2	2	3	8.007	0.045	0.191	108.787	8.792	0.051	0.09	0.098	0.129	0.175	25.1644	0.1086	-7.85622	1.24534e-10	5.15631e-08	SERPINB4	serpin family B member 4 [Source:HGNC Symbol;Acc:HGNC:10570]	Human Diseases	Infectious disease: parasitic	ko05146//Amoebiasis	K13963	GO:0005615//extracellular space;GO:0005737//cytoplasm;GO:0005829//cytosol;GO:0005886//plasma membrane	GO:0002020//protease binding;GO:0004867//serine-type endopeptidase inhibitor activity;GO:0005515//protein binding;GO:0019899//enzyme binding	GO:0010466//negative regulation of peptidase activity;GO:0030162//regulation of proteolysis;GO:0042270//protection from natural killer cell mediated cytotoxicity	--
ENSG00000143320	25	30	94	1778	5929	8	5	5	9	31	2.016	2.363	10.946	147.86	453.569	0.714	0.518	0.523	1.002	3.17	123.351	1.1854	-6.70125	3.28695e-10	1.29909e-07	CRABP2	cellular retinoic acid binding protein 2 [Source:HGNC Symbol;Acc:HGNC:2339]	-	-	-	-	GO:0005634//nucleus;GO:0005654//nucleoplasm;GO:0005737//cytoplasm;GO:0005783//endoplasmic reticulum;GO:0005829//cytosol;GO:0070062//extracellular exosome	GO:0001972//retinoic acid binding;GO:0005501//retinoid binding;GO:0005504//fatty acid binding;GO:0005515//protein binding;GO:0008289//lipid binding;GO:0016918//retinal binding;GO:0019841//retinol binding;GO:0030332//cyclin binding	GO:0006355//regulation of DNA-templated transcription;GO:0007165//signal transduction;GO:0008544//epidermis development;GO:0015908//fatty acid transport;GO:0035115//embryonic forelimb morphogenesis;GO:0042573//retinoic acid metabolic process;GO:0048672//positive regulation of collateral sprouting	--
ENSG00000146755	0	0	0	0	2	310	129	32	2	257	0	0	0	0	0.072	15.385	6.944	1.608	0.138	13.444	0.0144	7.5038	9.02541	9.38829e-10	3.26525e-07	TRIM50	tripartite motif containing 50 [Source:HGNC Symbol;Acc:HGNC:19017]	-	-	-	-	GO:0005737//cytoplasm;GO:0005829//cytosol	GO:0005515//protein binding;GO:0008270//zinc ion binding;GO:0016740//transferase activity;GO:0042802//identical protein binding;GO:0046872//metal ion binding;GO:0061630//ubiquitin protein ligase activity	GO:0016567//protein ubiquitination	--
ENSG00000153294	14	14	15	133	104	0	0	0	0	0	0.358	0.349	0.53	3.444	2.446	0	0	0	0	0	1.4254	0.001	-10.4772	1.02215e-09	3.48533e-07	ADGRF4	adhesion G protein-coupled receptor F4 [Source:HGNC Symbol;Acc:HGNC:19011]	-	-	-	-	GO:0016020//membrane	GO:0004888//transmembrane signaling receptor activity;GO:0004930//G protein-coupled receptor activity;GO:0005515//protein binding	GO:0007166//cell surface receptor signaling pathway;GO:0007186//G protein-coupled receptor signaling pathway;GO:0007189//adenylate cyclase-activating G protein-coupled receptor signaling pathway	--
ENSG00000182836	3	0	1	0	1	214	122	20	6	225	0.031	0	0.014	0	0.01	2.415	1.597	0.218	0.086	2.908	0.011	1.4448	7.03722	2.43549e-09	7.70058e-07	PLCXD3	phosphatidylinositol specific phospholipase C X domain containing 3 [Source:HGNC Symbol;Acc:HGNC:31822]	-	-	-	-	GO:0005737//cytoplasm;GO:0045202//synapse	GO:0005515//protein binding;GO:0008081//phosphoric diester hydrolase activity;GO:0016787//hydrolase activity	GO:0006629//lipid metabolic process;GO:0007165//signal transduction;GO:0016042//lipid catabolic process	--
ENSG00000167080	0	1	0	1	0	56	104	10	36	164	0	0.042	0	0.009	0	0.62	1.211	0.152	0.68	2.556	0.0102	1.0438	6.67713	3.00876e-09	8.8682e-07	B4GALNT2	beta-1,4-N-acetyl-galactosaminyltransferase 2 (SID blood group) [Source:HGNC Symbol;Acc:HGNC:24136]	Metabolism;Metabolism	Global and overview maps;Glycan biosynthesis and metabolism	ko01100//Metabolic pathways;ko00601//Glycosphingolipid biosynthesis - lacto and neolacto series	K09655;K09655	GO:0000139//Golgi membrane;GO:0005794//Golgi apparatus;GO:0016020//membrane	GO:0005515//protein binding;GO:0008376//acetylgalactosaminyltransferase activity;GO:0016757//glycosyltransferase activity;GO:0016758//hexosyltransferase activity	GO:0006047//UDP-N-acetylglucosamine metabolic process;GO:0006486//protein glycosylation;GO:0009312//oligosaccharide biosynthetic process;GO:0017038//protein import;GO:0018279//protein N-linked glycosylation via asparagine;GO:0019276//UDP-N-acetylgalactosamine metabolic process;GO:0022408//negative regulation of cell-cell adhesion;GO:0030259//lipid glycosylation;GO:0043403//skeletal muscle tissue …	--
ENSG00000257767	0	0	0	0	0	87	36	26	15	13	0	0	0	0	0	9.644	4.615	2.838	2.048	1.675	0.001	4.164	12.0238	7.50996e-09	2.07299e-06	-	novel protein	-	-	-	-	-	GO:0016491//oxidoreductase activity	-	--
ENSG00000181333	71	1	2	619	228	1	0	2	1	0	0.96	0.013	0.037	8.631	2.887	0.015	0	0.029	0.019	0	2.5056	0.0126	-7.63559	1.19697e-08	3.06107e-06	HEPHL1	hephaestin like 1 [Source:HGNC Symbol;Acc:HGNC:30477]	Organismal Systems;Metabolism	Digestive system;Metabolism of cofactors and vitamins	ko04978//Mineral absorption;ko00860//Porphyrin metabolism	K14735;K14735	GO:0005886//plasma membrane;GO:0016020//membrane	GO:0004322//ferroxidase activity;GO:0005507//copper ion binding;GO:0016491//oxidoreductase activity;GO:0046872//metal ion binding	GO:0006825//copper ion transport;GO:0006826//iron ion transport;GO:0006879//intracellular iron ion homeostasis	--
ENSG00000142661	427	40	7	213	6	0	1	2	2	3	9.807	0.904	0.25	4.911	0.164	0	0.037	0.029	0.038	0.052	3.2072	0.0312	-6.68362	1.88904e-08	4.43925e-06	MYOM3	myomesin 3 [Source:HGNC Symbol;Acc:HGNC:26679]	Cellular Processes	Cell motility	ko04820//Cytoskeleton in muscle cells	K24495	GO:0005737//cytoplasm;GO:0031430//M band	GO:0005515//protein binding;GO:0042802//identical protein binding;GO:0042803//protein homodimerization activity	GO:0045214//sarcomere organization	--
ENSG00000167755	13	84	305	902	3	0	0	0	1	0	0.705	4.371	22.701	48.584	0.163	0	0	0	0.082	0	15.3048	0.0164	-9.86607	2.43844e-08	5.57953e-06	KLK6	kallikrein related peptidase 6 [Source:HGNC Symbol;Acc:HGNC:6367]	-	-	-	-	GO:0001533//cornified envelope;GO:0005576//extracellular region;GO:0005615//extracellular space;GO:0005634//nucleus;GO:0005654//nucleoplasm;GO:0005730//nucleolus;GO:0005737//cytoplasm;GO:0005739//mitochondrion;GO:0005783//endoplasmic reticulum;GO:0030141//secretory granule;GO:0031965//nuclear membrane;GO:0045171//intercellular bridge	GO:0004252//serine-type endopeptidase activity;GO:0005515//protein binding;GO:0008233//peptidase activity;GO:0008236//serine-type peptidase activity	GO:0006508//proteolysis;GO:0007417//central nervous system development;GO:0009611//response to wounding;GO:0010975//regulation of neuron projection development;GO:0016540//protein autoprocessing;GO:0030574//collagen catabolic process;GO:0042246//tissue regeneration;GO:0042445//hormone metabolic process;GO:0042552//myelination;GO:0042982//amyloid precursor protein metabolic process;GO:0045595//reg…	--
ENSG00000115008	28	3	108	342	120	0	0	4	0	2	1.09	0.114	5.813	13.734	4.377	0	0	0.167	0	0.099	5.0256	0.0532	-6.56173	2.86017e-08	6.06566e-06	IL1A	interleukin 1 alpha [Source:HGNC Symbol;Acc:HGNC:5991]	Human Diseases;Human Diseases;Environmental Information Processing;Environmental Information Processing;Human Diseases;Human Diseases;Human Diseases;Cellular Processes;Cellular Processes;Human Diseases;Human Diseases;Human Diseases;Organismal Systems;Human Diseases;Organismal Systems;Human Diseases;Human Diseases;Human Diseases;Human Diseases;Human Diseases;Human Diseases	Neurodegenerative disease;Neurodegenerative disease;Signal transduction;Signaling molecules and interaction;Neurodegenerative disease;Infectious disease: bacterial;Infectious disease: viral;Cell growth and death;Cell growth and death;Endocrine and metabolic disease;Infectious disease: viral;Cardiovascular disease;Development and regeneration;Endocrine and metabolic disease;Immune system;Immune di…	ko05022//Pathways of neurodegeneration - multiple diseases;ko05010//Alzheimer disease;ko04010//MAPK signaling pathway;ko04060//Cytokine-cytokine receptor interaction;ko05020//Prion disease;ko05152//Tuberculosis;ko05164//Influenza A;ko04217//Necroptosis;ko04218//Cellular senescence;ko04932//Non-alcoholic fatty liver disease;ko05162//Measles;ko05418//Fluid shear stress and atherosclerosis;ko04380//…	K04383;K04383;K04383;K04383;K04383;K04383;K04383;K04383;K04383;K04383;K04383;K04383;K04383;K04383;K04383;K04383;K04383;K04383;K04383;K04383;K04383	GO:0005576//extracellular region;GO:0005615//extracellular space;GO:0005634//nucleus;GO:0005737//cytoplasm;GO:0005829//cytosol;GO:0009986//cell surface	GO:0005125//cytokine activity;GO:0005149//interleukin-1 receptor binding;GO:0005507//copper ion binding;GO:0005515//protein binding	GO:0001660//fever generation;GO:0001666//response to hypoxia;GO:0001819//positive regulation of cytokine production;GO:0002248//connective tissue replacement involved in inflammatory response wound healing;GO:0006883//intracellular sodium ion homeostasis;GO:0006915//apoptotic process;GO:0006954//inflammatory response;GO:0006955//immune response;GO:0007283//spermatogenesis;GO:0007507//heart develo…	--
ENSG00000163221	67	1	13	355	116	0	1	0	1	2	10.851	0.158	2.91	59.288	17.596	0	0.208	0	0.228	0.411	18.1606	0.1694	-6.74423	3.26722e-08	6.76393e-06	S100A12	S100 calcium binding protein A12 [Source:HGNC Symbol;Acc:HGNC:10489]	-	-	-	-	GO:0005576//extracellular region;GO:0005634//nucleus;GO:0005737//cytoplasm;GO:0005829//cytosol;GO:0005856//cytoskeleton;GO:0005886//plasma membrane;GO:0034774//secretory granule lumen	GO:0005507//copper ion binding;GO:0005509//calcium ion binding;GO:0005515//protein binding;GO:0008270//zinc ion binding;GO:0042802//identical protein binding;GO:0046872//metal ion binding;GO:0048306//calcium-dependent protein binding;GO:0050786//RAGE receptor binding	GO:0002548//monocyte chemotaxis;GO:0006805//xenobiotic metabolic process;GO:0006954//inflammatory response;GO:0030593//neutrophil chemotaxis;GO:0031640//killing of cells of another organism;GO:0042742//defense response to bacterium;GO:0043123//positive regulation of canonical NF-kappaB signal transduction;GO:0043406//positive regulation of MAP kinase activity;GO:0043542//endothelial cell migratio…	--
ENSG00000153446	3	1	2	0	6	174	76	11	4	649	0.144	0.056	0.16	0	0.325	10.807	5.501	0.68	0.325	46.604	0.137	12.7834	6.54395	3.93656e-08	8.05375e-06	C16orf89	chromosome 16 open reading frame 89 [Source:HGNC Symbol;Acc:HGNC:28687]	-	-	-	-	GO:0005576//extracellular region;GO:0005829//cytosol;GO:0016020//membrane;GO:0070062//extracellular exosome	GO:0042803//protein homodimerization activity	-	--
ENSG00000105398	11	0	0	0	1	360	283	79	5	272	0.454	0	0	0	0.039	16.443	14.989	3.488	0.29	14.227	0.0986	9.8874	6.64786	4.95023e-08	1.00098e-05	SULT2A1	sulfotransferase family 2A member 1 [Source:HGNC Symbol;Acc:HGNC:11458]	Organismal Systems;Metabolism;Human Diseases	Digestive system;Xenobiotics biodegradation and metabolism;Cancer: overview	ko04976//Bile secretion;ko00980//Metabolism of xenobiotics by cytochrome P450;ko05204//Chemical carcinogenesis - DNA adducts	K11822;K11822;K11822	GO:0005737//cytoplasm;GO:0005829//cytosol	GO:0004027//alcohol sulfotransferase activity;GO:0005515//protein binding;GO:0008146//sulfotransferase activity;GO:0016740//transferase activity;GO:0047704//bile-salt sulfotransferase activity;GO:0050294//steroid sulfotransferase activity;GO:0050656//3'-phosphoadenosine 5'-phosphosulfate binding	GO:0006068//ethanol catabolic process;GO:0006805//xenobiotic metabolic process;GO:0008202//steroid metabolic process;GO:0008203//cholesterol metabolic process;GO:0016042//lipid catabolic process;GO:0030573//bile acid catabolic process;GO:0042403//thyroid hormone metabolic process;GO:0050427//3'-phosphoadenosine 5'-phosphosulfate metabolic process;GO:0051923//sulfation	--
ENSG00000283515	54	21	24	16	34	0	1	0	0	0	1.389	0.542	0.855	0.415	0.834	0	0.038	0	0	0	0.807	0.0076	-6.73043	7.79546e-08	1.35563e-05	-	novel protein	-	-	-	-	-	-	GO:0006355//regulation of DNA-templated transcription	--
ENSG00000188089	10	5	12	148	44	1	0	0	0	0	0.135	0.085	0.236	2.395	0.663	0.019	0	0	0	0	0.7028	0.0038	-7.53097	1.52358e-07	2.36564e-05	PLA2G4E	phospholipase A2 group IVE [Source:HGNC Symbol;Acc:HGNC:24791]	Metabolism;Environmental Information Processing;Environmental Information Processing;Cellular Processes;Organismal Systems;Environmental Information Processing;Organismal Systems;Organismal Systems;Organismal Systems;Organismal Systems;Metabolism;Organismal Systems;Human Diseases;Organismal Systems;Organismal Systems;Organismal Systems;Metabolism;Organismal Systems;Environmental Information Proce…	Global and overview maps;Signal transduction;Signal transduction;Cell growth and death;Endocrine system;Signal transduction;Circulatory system;Immune system;Nervous system;Nervous system;Lipid metabolism;Sensory system;Cancer: overview;Immune system;Endocrine system;Immune system;Lipid metabolism;Nervous system;Signal transduction;Endocrine system;Lipid metabolism;Lipid metabolism;Lipid metabolism	ko01100//Metabolic pathways;ko04010//MAPK signaling pathway;ko04014//Ras signaling pathway;ko04217//Necroptosis;ko04921//Oxytocin signaling pathway;ko04072//Phospholipase D signaling pathway;ko04270//Vascular smooth muscle contraction;ko04611//Platelet activation;ko04724//Glutamatergic synapse;ko04726//Serotonergic synapse;ko00564//Glycerophospholipid metabolism;ko04750//Inflammatory mediator reg…	K16342;K16342;K16342;K16342;K16342;K16342;K16342;K16342;K16342;K16342;K16342;K16342;K16342;K16342;K16342;K16342;K16342;K16342;K16342;K16342;K16342;K16342;K16342	GO:0005737//cytoplasm;GO:0005764//lysosome;GO:0005765//lysosomal membrane;GO:0005768//endosome;GO:0005829//cytosol;GO:0005886//plasma membrane;GO:0031901//early endosome membrane	GO:0004620//phospholipase activity;GO:0004623//phospholipase A2 activity;GO:0005509//calcium ion binding;GO:0005544//calcium-dependent phospholipid binding;GO:0005546//phosphatidylinositol-4,5-bisphosphate binding;GO:0005547//phosphatidylinositol-3,4,5-trisphosphate binding;GO:0008289//lipid binding;GO:0008970//phospholipase A1 activity;GO:0010314//phosphatidylinositol-5-phosphate binding;GO:0016…	GO:0006650//glycerophospholipid metabolic process;GO:0009395//phospholipid catabolic process;GO:0016042//lipid catabolic process;GO:0036149//phosphatidylinositol acyl-chain remodeling;GO:0046475//glycerophospholipid catabolic process;GO:0046486//glycerolipid metabolic process;GO:0070292//N-acylphosphatidylethanolamine metabolic process;GO:2001137//positive regulation of endocytic recycling	--
ENSG00000185269	26	178	0	320	10	1	0	0	1	2	0.919	6.142	0	11.66	0.333	0.039	0	0	0.05	0.09	3.8108	0.0358	-6.73399	2.37758e-07	3.43252e-05	NOTUM	notum, palmitoleoyl-protein carboxylesterase [Source:HGNC Symbol;Acc:HGNC:27106]	Environmental Information Processing	Signal transduction	ko04310//Wnt signaling pathway	K19882	GO:0005576//extracellular region;GO:0005788//endoplasmic reticulum lumen	GO:0004629//phospholipase C activity;GO:0005515//protein binding;GO:0016298//lipase activity;GO:0016787//hydrolase activity;GO:0052689//carboxylic ester hydrolase activity;GO:1990699//palmitoleyl hydrolase activity	GO:0016055//Wnt signaling pathway;GO:0030178//negative regulation of Wnt signaling pathway;GO:0030500//regulation of bone mineralization;GO:0060348//bone development;GO:0090090//negative regulation of canonical Wnt signaling pathway;GO:1990697//protein depalmitoleylation	--
ENSG00000163218	23	1	34	86	44	0	0	0	1	0	0.849	0.036	1.739	3.285	1.52	0	0	0	0.052	0	1.4858	0.0104	-7.15851	2.47485e-07	3.47078e-05	PGLYRP4	peptidoglycan recognition protein 4 [Source:HGNC Symbol;Acc:HGNC:30015]	-	-	-	-	GO:0005576//extracellular region;GO:0016020//membrane;GO:0032991//protein-containing complex	GO:0008270//zinc ion binding;GO:0008745//N-acetylmuramoyl-L-alanine amidase activity;GO:0016019//peptidoglycan immune receptor activity;GO:0042834//peptidoglycan binding;GO:0046982//protein heterodimerization activity	GO:0009253//peptidoglycan catabolic process;GO:0016045//detection of bacterium;GO:0031640//killing of cells of another organism;GO:0042742//defense response to bacterium;GO:0045087//innate immune response;GO:0050830//defense response to Gram-positive bacterium;GO:0061844//antimicrobial humoral immune response mediated by antimicrobial peptide	--
ENSG00000180818	19	8	10	28	101	1	0	0	0	0	0.755	0.311	0.549	1.148	3.76	0.044	0	0	0	0	1.3046	0.0088	-7.21189	2.92228e-07	3.97019e-05	HOXC10	homeobox C10 [Source:HGNC Symbol;Acc:HGNC:5122]	-	-	-	-	GO:0000785//chromatin;GO:0005634//nucleus;GO:0005654//nucleoplasm;GO:0016604//nuclear body	GO:0000977//RNA polymerase II transcription regulatory region sequence-specific DNA binding;GO:0000978//RNA polymerase II cis-regulatory region sequence-specific DNA binding;GO:0000981//DNA-binding transcription factor activity, RNA polymerase II-specific;GO:0001228//DNA-binding transcription activator activity, RNA polymerase II-specific;GO:0003677//DNA binding;GO:0005515//protein binding;GO:199…	GO:0001501//skeletal system development;GO:0006355//regulation of DNA-templated transcription;GO:0006357//regulation of transcription by RNA polymerase II;GO:0008284//positive regulation of cell population proliferation;GO:0009952//anterior/posterior pattern specification;GO:0009954//proximal/distal pattern formation;GO:0021520//spinal cord motor neuron cell fate specification;GO:0030326//embryon…	Homeobox
ENSG00000123560	2	0	0	0	0	24	121	18	5	76	0.054	0	0	0	0	1.157	4.203	0.796	0.191	2.613	0.0108	1.792	7.3744	3.1006e-07	4.10452e-05	PLP1	proteolipid protein 1 [Source:HGNC Symbol;Acc:HGNC:9086]	-	-	-	-	GO:0005886//plasma membrane;GO:0016020//membrane;GO:0034683//integrin alphav-beta3 complex;GO:0043209//myelin sheath;GO:0045202//synapse	GO:0005198//structural molecule activity;GO:0005515//protein binding;GO:0019911//structural constituent of myelin sheath;GO:0042802//identical protein binding;GO:0044877//protein-containing complex binding	GO:0006954//inflammatory response;GO:0007268//chemical synaptic transmission;GO:0008366//axon ensheathment;GO:0010001//glial cell differentiation;GO:0010628//positive regulation of gene expression;GO:0014002//astrocyte development;GO:0021762//substantia nigra development;GO:0022010//central nervous system myelination;GO:0030335//positive regulation of cell migration;GO:0042552//myelination;GO:004…	--
ENSG00000163121	138	1	37	2	369	0	1	2	0	2	7.355	0.053	2.716	0.111	18.329	0	0.069	0.115	0	0.127	5.7128	0.0622	-6.52114	3.11556e-07	4.10452e-05	NEURL3	neuralized E3 ubiquitin protein ligase 3 [Source:HGNC Symbol;Acc:HGNC:25162]	-	-	-	-	GO:0005737//cytoplasm;GO:0005769//early endosome	GO:0016740//transferase activity;GO:0046872//metal ion binding;GO:0061630//ubiquitin protein ligase activity	GO:0016567//protein ubiquitination;GO:0045087//innate immune response;GO:0070086//ubiquitin-dependent endocytosis	--
ENSG00000170419	4	0	0	0	0	52	209	18	12	32	0.107	0	0	0	0	1.461	6.671	0.476	0.435	1.019	0.0214	2.0124	6.55516	4.75433e-07	5.75828e-05	VSTM2A	V-set and transmembrane domain containing 2A [Source:HGNC Symbol;Acc:HGNC:28499]	-	-	-	-	GO:0005576//extracellular region;GO:0016020//membrane	GO:0005515//protein binding;GO:0042802//identical protein binding	GO:0010628//positive regulation of gene expression;GO:0010884//positive regulation of lipid storage;GO:0030154//cell differentiation;GO:0070352//positive regulation of white fat cell proliferation;GO:0071773//cellular response to BMP stimulus;GO:0090336//positive regulation of brown fat cell differentiation	--
ENSG00000108342	270	2	2369	5	34	0	2	1	3	0	14.279	0.102	169.127	0.263	1.656	0	0.199	0.056	0.257	0	37.0854	0.1024	-8.50049	6.06759e-07	6.79995e-05	CSF3	colony stimulating factor 3 [Source:HGNC Symbol;Acc:HGNC:2438]	Environmental Information Processing;Environmental Information Processing;Human Diseases;Environmental Information Processing;Organismal Systems;Organismal Systems;Human Diseases	Signal transduction;Signaling molecules and interaction;Infectious disease: viral;Signal transduction;Immune system;Immune system;Infectious disease: parasitic	ko04151//PI3K-Akt signaling pathway;ko04060//Cytokine-cytokine receptor interaction;ko05171//Coronavirus disease - COVID-19;ko04630//JAK-STAT signaling pathway;ko04640//Hematopoietic cell lineage;ko04657//IL-17 signaling pathway;ko05144//Malaria	K05423;K05423;K05423;K05423;K05423;K05423;K05423	GO:0005576//extracellular region;GO:0005615//extracellular space;GO:0043202//lysosomal lumen;GO:0071682//endocytic vesicle lumen	GO:0005102//signaling receptor binding;GO:0005125//cytokine activity;GO:0005130//granulocyte colony-stimulating factor receptor binding;GO:0005515//protein binding;GO:0008083//growth factor activity;GO:0019899//enzyme binding	GO:0006955//immune response;GO:0007165//signal transduction;GO:0008284//positive regulation of cell population proliferation;GO:0019221//cytokine-mediated signaling pathway;GO:0030838//positive regulation of actin filament polymerization;GO:0030851//granulocyte differentiation;GO:0038158//granulocyte colony-stimulating factor signaling pathway;GO:0045471//response to ethanol;GO:0045639//positive …	--
ENSG00000096006	0	5	3423	2065	13	4	5	2	1	2	0	0.178	172.615	80.408	0.444	0.162	0.234	0.078	0.051	0.093	50.729	0.1236	-8.68099	6.50516e-07	7.15979e-05	CRISP3	cysteine rich secretory protein 3 [Source:HGNC Symbol;Acc:HGNC:16904]	-	-	-	-	GO:0005576//extracellular region;GO:0005615//extracellular space;GO:0016020//membrane;GO:0031012//extracellular matrix;GO:0035580//specific granule lumen;GO:0042581//specific granule;GO:1904724//tertiary granule lumen	GO:0003674//molecular_function;GO:0005515//protein binding	GO:0006952//defense response;GO:0045087//innate immune response	--
ENSG00000136688	8	1	11	132	12	0	0	0	0	0	0.519	0.078	0.986	8.898	1.051	0	0	0	0	0	2.3064	0.001	-11.1714	8.28787e-07	8.6303e-05	IL36G	interleukin 36 gamma [Source:HGNC Symbol;Acc:HGNC:15741]	Environmental Information Processing	Signaling molecules and interaction	ko04060//Cytokine-cytokine receptor interaction	K05487	GO:0005576//extracellular region;GO:0005615//extracellular space;GO:0005654//nucleoplasm;GO:0005737//cytoplasm;GO:0005829//cytosol;GO:0005886//plasma membrane	GO:0005125//cytokine activity;GO:0005149//interleukin-1 receptor binding	GO:0002437//inflammatory response to antigenic stimulus;GO:0006954//inflammatory response;GO:0006955//immune response;GO:0007267//cell-cell signaling;GO:0010628//positive regulation of gene expression;GO:0019221//cytokine-mediated signaling pathway;GO:0045087//innate immune response;GO:0071222//cellular response to lipopolysaccharide	--
ENSG00000178597	0	0	0	0	0	58	19	28	9	2	0	0	0	0	0	1.086	0.412	0.507	0.214	0.043	0.001	0.4524	8.82146	9.59222e-07	9.64212e-05	PSAPL1	prosaposin like 1 [Source:HGNC Symbol;Acc:HGNC:33131]	Cellular Processes;Metabolism	Transport and catabolism;Lipid metabolism	ko04142//Lysosome;ko00600//Sphingolipid metabolism	K12382;K12382	GO:0005576//extracellular region;GO:0005737//cytoplasm;GO:0005764//lysosome;GO:0005829//cytosol	-	GO:0006629//lipid metabolic process;GO:0006665//sphingolipid metabolic process;GO:0007193//adenylate cyclase-inhibiting G protein-coupled receptor signaling pathway;GO:0019216//regulation of lipid metabolic process;GO:0060736//prostate gland growth;GO:0060742//epithelial cell differentiation involved in prostate gland development	--
ENSG00000197757	29	11	7	37	35	0	0	1	0	0	1.267	0.511	0.642	1.712	1.834	0	0	0.051	0	0	1.1932	0.0102	-6.87012	9.68296e-07	9.6774e-05	HOXC6	homeobox C6 [Source:HGNC Symbol;Acc:HGNC:5128]	-	-	-	-	GO:0000785//chromatin;GO:0005634//nucleus;GO:0005654//nucleoplasm;GO:0005829//cytosol	GO:0000978//RNA polymerase II cis-regulatory region sequence-specific DNA binding;GO:0000981//DNA-binding transcription factor activity, RNA polymerase II-specific;GO:0003677//DNA binding;GO:0003700//DNA-binding transcription factor activity	GO:0006355//regulation of DNA-templated transcription;GO:0006357//regulation of transcription by RNA polymerase II;GO:0009952//anterior/posterior pattern specification;GO:0048706//embryonic skeletal system development	Homeobox
ENSG00000134216	0	3	0	1	0	1546	14	10	2	829	0	0.159	0	0.083	0	109.395	1.105	0.674	0.226	63.142	0.0484	34.9084	9.49435	1.02797e-06	0.00010206	CHIA	chitinase acidic [Source:HGNC Symbol;Acc:HGNC:17432]	Metabolism;Metabolism	Global and overview maps;Carbohydrate metabolism	ko01100//Metabolic pathways;ko00520//Amino sugar and nucleotide sugar metabolism	K01183;K01183	GO:0005576//extracellular region;GO:0005615//extracellular space;GO:0005737//cytoplasm	GO:0004553//hydrolase activity, hydrolyzing O-glycosyl compounds;GO:0004568//chitinase activity;GO:0005515//protein binding;GO:0008061//chitin binding;GO:0016798//hydrolase activity, acting on glycosyl bonds;GO:0019900//kinase binding	GO:0000272//polysaccharide catabolic process;GO:0002376//immune system process;GO:0002532//production of molecular mediator involved in inflammatory response;GO:0005975//carbohydrate metabolic process;GO:0006030//chitin metabolic process;GO:0006032//chitin catabolic process;GO:0006915//apoptotic process;GO:0006954//inflammatory response;GO:0032722//positive regulation of chemokine production;GO:0…	--
ENSG00000163394	0	0	0	0	0	51	9	2	1	101	0	0	0	0	0	2.54	0.52	0.096	0.063	5.761	0.001	1.796	10.8106	1.05538e-06	0.00010369	CCKAR	cholecystokinin A receptor [Source:HGNC Symbol;Acc:HGNC:1570]	Environmental Information Processing;Environmental Information Processing;Organismal Systems;Organismal Systems	Signaling molecules and interaction;Signal transduction;Digestive system;Endocrine system	ko04080//Neuroactive ligand-receptor interaction;ko04020//Calcium signaling pathway;ko04972//Pancreatic secretion;ko04911//Insulin secretion	K04194;K04194;K04194;K04194	GO:0005654//nucleoplasm;GO:0005829//cytosol;GO:0005886//plasma membrane;GO:0016020//membrane	GO:0004930//G protein-coupled receptor activity;GO:0004951//cholecystokinin receptor activity;GO:0017046//peptide hormone binding;GO:0042277//peptide binding	GO:0001764//neuron migration;GO:0007186//G protein-coupled receptor signaling pathway;GO:0007200//phospholipase C-activating G protein-coupled receptor signaling pathway;GO:0007409//axonogenesis;GO:0030900//forebrain development;GO:0032870//cellular response to hormone stimulus;GO:0038188//cholecystokinin signaling pathway;GO:0046883//regulation of hormone secretion	--
ENSG00000179915	0	0	0	0	0	4	67	5	1	73	0	0	0	0	0	0.154	1.723	0.125	0.031	2	0.001	0.8066	9.65571	1.39016e-06	0.000130602	NRXN1	neurexin 1 [Source:HGNC Symbol;Acc:HGNC:8008]	Environmental Information Processing	Signaling molecules and interaction	ko04514//Cell adhesion molecules	K07377	GO:0005730//nucleolus;GO:0005783//endoplasmic reticulum;GO:0005886//plasma membrane;GO:0009986//cell surface;GO:0016020//membrane;GO:0030139//endocytic vesicle;GO:0031594//neuromuscular junction;GO:0031965//nuclear membrane;GO:0031982//vesicle;GO:0032991//protein-containing complex;GO:0042734//presynaptic membrane;GO:0042995//cell projection;GO:0043025//neuronal cell body;GO:0044295//axonal growt…	GO:0004888//transmembrane signaling receptor activity;GO:0005102//signaling receptor binding;GO:0005105//type 1 fibroblast growth factor receptor binding;GO:0005246//calcium channel regulator activity;GO:0005509//calcium ion binding;GO:0005515//protein binding;GO:0033130//acetylcholine receptor binding;GO:0038023//signaling receptor activity;GO:0046872//metal ion binding;GO:0048306//calcium-depen…	GO:0001525//angiogenesis;GO:0007155//cell adhesion;GO:0007157//heterophilic cell-cell adhesion via plasma membrane cell adhesion molecules;GO:0007158//neuron cell-cell adhesion;GO:0007165//signal transduction;GO:0007268//chemical synaptic transmission;GO:0007269//neurotransmitter secretion;GO:0007411//axon guidance;GO:0007416//synapse assembly;GO:0007612//learning;GO:0010628//positive regulation …	--
ENSG00000110944	6	0	68	52	143	0	1	1	0	0	0.454	0	7.119	4.062	10.145	0	0.097	0.081	0	0	4.356	0.0356	-6.93498	1.41486e-06	0.000130875	IL23A	interleukin 23 subunit alpha [Source:HGNC Symbol;Acc:HGNC:15488]	Human Diseases;Environmental Information Processing;Human Diseases;Environmental Information Processing;Organismal Systems;Organismal Systems;Human Diseases;Human Diseases;Human Diseases	Cancer: overview;Signaling molecules and interaction;Infectious disease: bacterial;Signal transduction;Immune system;Immune system;Immune disease;Infectious disease: bacterial;Immune disease	ko05200//Pathways in cancer;ko04060//Cytokine-cytokine receptor interaction;ko05152//Tuberculosis;ko04630//JAK-STAT signaling pathway;ko04659//Th17 cell differentiation;ko04625//C-type lectin receptor signaling pathway;ko05323//Rheumatoid arthritis;ko05133//Pertussis;ko05321//Inflammatory bowel disease	K05426;K05426;K05426;K05426;K05426;K05426;K05426;K05426;K05426	GO:0005576//extracellular region;GO:0005615//extracellular space;GO:0005788//endoplasmic reticulum lumen;GO:0070743//interleukin-23 complex	GO:0005125//cytokine activity;GO:0005515//protein binding;GO:0045519//interleukin-23 receptor binding	GO:0001916//positive regulation of T cell mediated cytotoxicity;GO:0002230//positive regulation of defense response to virus by host;GO:0002827//positive regulation of T-helper 1 type immune response;GO:0006954//inflammatory response;GO:0006955//immune response;GO:0007259//receptor signaling pathway via JAK-STAT;GO:0032693//negative regulation of interleukin-10 production;GO:0032725//positive reg…	--
ENSG00000096088	167	578	763	196	2867	55930	9807	2844	1656	540060	10.36	32.371	61.351	11.58	156.837	3553.39	723.369	174.542	133.792	39282.1	54.4998	8773.45	7.33075	1.59633e-06	0.000140202	PGC	progastricsin [Source:HGNC Symbol;Acc:HGNC:8890]	-	-	-	-	GO:0005576//extracellular region;GO:0005615//extracellular space	GO:0004190//aspartic-type endopeptidase activity	GO:0002803//positive regulation of antibacterial peptide production;GO:0006508//proteolysis;GO:0007586//digestion	--
ENSG00000197172	168	2	2	13	1711	0	2	2	0	2	7.862	0.095	0.109	0.62	75.114	0	0.12	0.1	0	0.148	16.76	0.0736	-7.8311	3.81167e-06	0.000282063	MAGEA6	MAGE family member A6 [Source:HGNC Symbol;Acc:HGNC:6804]	-	-	-	-	GO:0005575//cellular_component;GO:0005634//nucleus	GO:0003674//molecular_function;GO:0005515//protein binding;GO:0042826//histone deacetylase binding	GO:0000122//negative regulation of transcription by RNA polymerase II;GO:0010507//negative regulation of autophagy	--
ENSG00000105989	9	2	6	30	53	0	0	0	0	0	0.283	0.048	0.257	1.109	1.356	0	0	0	0	0	0.6106	0.001	-9.25408	4.00325e-06	0.000293557	WNT2	Wnt family member 2 [Source:HGNC Symbol;Acc:HGNC:12780]	Human Diseases;Human Diseases;Human Diseases;Human Diseases;Human Diseases;Environmental Information Processing;Human Diseases;Environmental Information Processing;Environmental Information Processing;Human Diseases;Human Diseases;Human Diseases;Cellular Processes;Organismal Systems;Human Diseases	Cancer: overview;Neurodegenerative disease;Neurodegenerative disease;Infectious disease: viral;Cancer: overview;Signal transduction;Cancer: specific types;Signal transduction;Signal transduction;Endocrine and metabolic disease;Cancer: specific types;Cancer: specific types;Cellular community - eukaryotes;Endocrine system;Cancer: specific types	ko05200//Pathways in cancer;ko05022//Pathways of neurodegeneration - multiple diseases;ko05010//Alzheimer disease;ko05165//Human papillomavirus infection;ko05205//Proteoglycans in cancer;ko04310//Wnt signaling pathway;ko05225//Hepatocellular carcinoma;ko04390//Hippo signaling pathway;ko04150//mTOR signaling pathway;ko04934//Cushing syndrome;ko05226//Gastric cancer;ko05224//Breast cancer;ko04550//…	K00182;K00182;K00182;K00182;K00182;K00182;K00182;K00182;K00182;K00182;K00182;K00182;K00182;K00182;K00182	GO:0005576//extracellular region;GO:0005615//extracellular space;GO:0005737//cytoplasm;GO:0062023//collagen-containing extracellular matrix;GO:1990909//Wnt signalosome	GO:0005102//signaling receptor binding;GO:0005109//frizzled binding;GO:0005125//cytokine activity;GO:0005515//protein binding;GO:0048018//receptor ligand activity	GO:0002053//positive regulation of mesenchymal cell proliferation;GO:0002088//lens development in camera-type eye;GO:0007267//cell-cell signaling;GO:0007275//multicellular organism development;GO:0008284//positive regulation of cell population proliferation;GO:0010463//mesenchymal cell proliferation;GO:0016055//Wnt signaling pathway;GO:0022008//neurogenesis;GO:0030182//neuron differentiation;GO:0…	--
ENSG00000034971	0	0	0	0	0	35	33	1	1	47	0	0	0	0	0	1.449	1.585	0.054	0.053	2.229	0.001	1.074	10.0688	4.51527e-06	0.000320492	MYOC	myocilin [Source:HGNC Symbol;Acc:HGNC:7610]	-	-	-	-	GO:0005576//extracellular region;GO:0005615//extracellular space;GO:0005739//mitochondrion;GO:0005741//mitochondrial outer membrane;GO:0005743//mitochondrial inner membrane;GO:0005758//mitochondrial intermembrane space;GO:0005783//endoplasmic reticulum;GO:0005791//rough endoplasmic reticulum;GO:0005794//Golgi apparatus;GO:0005929//cilium;GO:0031410//cytoplasmic vesicle;GO:0031982//vesicle;GO:0033…	GO:0001968//fibronectin binding;GO:0005109//frizzled binding;GO:0005515//protein binding;GO:0030971//receptor tyrosine kinase binding;GO:0032027//myosin light chain binding;GO:0046872//metal ion binding	GO:0001649//osteoblast differentiation;GO:0001953//negative regulation of cell-matrix adhesion;GO:0007165//signal transduction;GO:0014734//skeletal muscle hypertrophy;GO:0022011//myelination in peripheral nervous system;GO:0030335//positive regulation of cell migration;GO:0031175//neuron projection development;GO:0035024//negative regulation of Rho protein signal transduction;GO:0035567//non-cano…	--
ENSG00000221867	166	2	0	35	1878	2	0	1	2	2	7.735	0.095	0.039	1.692	81.875	0.133	0	0.099	0.16	0.148	18.2872	0.108	-7.40366	6.51193e-06	0.000432223	MAGEA3	MAGE family member A3 [Source:HGNC Symbol;Acc:HGNC:6801]	-	-	-	-	GO:0005634//nucleus;GO:0005783//endoplasmic reticulum	GO:0005515//protein binding;GO:0042826//histone deacetylase binding;GO:0089720//caspase binding	GO:0000122//negative regulation of transcription by RNA polymerase II;GO:0010507//negative regulation of autophagy;GO:0010955//negative regulation of protein processing;GO:0043154//negative regulation of cysteine-type endopeptidase activity involved in apoptotic process;GO:1902236//negative regulation of endoplasmic reticulum stress-induced intrinsic apoptotic signaling pathway	--
ENSG00000197632	1	7	19	1547	326	0	1	0	5	3	0.041	0.282	1.082	65.842	12.583	0	0.053	0	0.29	0.157	15.966	0.1	-7.31886	9.99994e-06	0.000599233	SERPINB2	serpin family B member 2 [Source:HGNC Symbol;Acc:HGNC:8584]	Organismal Systems	Immune system	ko04610//Complement and coagulation cascades	K19821	GO:0001533//cornified envelope;GO:0005576//extracellular region;GO:0005615//extracellular space;GO:0005737//cytoplasm;GO:0005886//plasma membrane	GO:0004867//serine-type endopeptidase inhibitor activity	GO:0042730//fibrinolysis;GO:0043066//negative regulation of apoptotic process	--
ENSG00000204936	65	3	4	1076	130	2	0	0	4	0	2.326	0.105	0.198	39.706	4.357	0.079	0	0	0.201	0	9.3384	0.056	-7.3816	1.15881e-05	0.000665072	CD177	CD177 molecule [Source:HGNC Symbol;Acc:HGNC:30072]	-	-	-	-	GO:0005576//extracellular region;GO:0005886//plasma membrane;GO:0030027//lamellipodium;GO:0030667//secretory granule membrane;GO:0035579//specific granule membrane;GO:0042995//cell projection;GO:0044853//plasma membrane raft;GO:0045121//membrane raft;GO:0070062//extracellular exosome;GO:0070821//tertiary granule membrane;GO:0098552//side of membrane	GO:0002020//protease binding;GO:0005178//integrin binding;GO:0005515//protein binding;GO:0048306//calcium-dependent protein binding	GO:0007155//cell adhesion;GO:0007159//leukocyte cell-cell adhesion;GO:0030100//regulation of endocytosis;GO:0032930//positive regulation of superoxide anion generation;GO:0034394//protein localization to cell surface;GO:0043315//positive regulation of neutrophil degranulation;GO:0045087//innate immune response;GO:0045217//cell-cell junction maintenance;GO:0072672//neutrophil extravasation;GO:0098…	--
ENSG00000140835	4	4	33	2	46	0	0	0	0	0	0.146	0.142	1.659	0.075	1.567	0	0	0	0	0	0.7178	0.001	-9.48744	1.36971e-05	0.000746684	CHST4	carbohydrate sulfotransferase 4 [Source:HGNC Symbol;Acc:HGNC:1972]	Metabolism	Glycan biosynthesis and metabolism	ko00533//Glycosaminoglycan biosynthesis - keratan sulfate	K04746	GO:0000139//Golgi membrane;GO:0005794//Golgi apparatus;GO:0005802//trans-Golgi network;GO:0016020//membrane	GO:0001517//N-acetylglucosamine 6-O-sulfotransferase activity;GO:0008146//sulfotransferase activity;GO:0016740//transferase activity	GO:0005975//carbohydrate metabolic process;GO:0006044//N-acetylglucosamine metabolic process;GO:0006477//protein sulfation;GO:0006790//sulfur compound metabolic process;GO:0006954//inflammatory response;GO:0006955//immune response;GO:0007155//cell adhesion;GO:0007267//cell-cell signaling;GO:0016266//O-glycan processing;GO:1903238//positive regulation of leukocyte tethering or rolling	--
ENSG00000213401	170	2	1	14	1169	0	0	0	0	2	8.025	0.092	0.065	0.681	51.157	0	0	0	0	0.12	12.004	0.024	-8.96627	1.39895e-05	0.000760242	MAGEA12	MAGE family member A12 [Source:HGNC Symbol;Acc:HGNC:6799]	-	-	-	-	GO:0005575//cellular_component;GO:0005634//nucleus	GO:0003674//molecular_function;GO:0005515//protein binding;GO:0042826//histone deacetylase binding	GO:0000122//negative regulation of transcription by RNA polymerase II;GO:0008150//biological_process	--
ENSG00000171885	3	0	0	0	1	412	99	18	0	501	0.046	0	0	0	0.128	7.473	1.936	0.35	0	9.627	0.0348	3.8772	6.79978	1.50719e-05	0.000806465	AQP4	aquaporin 4 [Source:HGNC Symbol;Acc:HGNC:637]	Organismal Systems;Organismal Systems	Digestive system;Excretory system	ko04976//Bile secretion;ko04962//Vasopressin-regulated water reabsorption	K09866;K09866	GO:0005576//extracellular region;GO:0005737//cytoplasm;GO:0005768//endosome;GO:0005886//plasma membrane;GO:0009897//external side of plasma membrane;GO:0010008//endosome membrane;GO:0016020//membrane;GO:0016323//basolateral plasma membrane;GO:0042383//sarcolemma;GO:0042995//cell projection;GO:0097450//astrocyte end-foot	GO:0005515//protein binding;GO:0015250//water channel activity;GO:0015267//channel activity;GO:0042802//identical protein binding	GO:0003091//renal water homeostasis;GO:0006833//water transport;GO:0009992//intracellular water homeostasis;GO:0050891//multicellular organismal-level water homeostasis;GO:0051289//protein homotetramerization;GO:0055085//transmembrane transport;GO:0071346//cellular response to type II interferon;GO:0090660//cerebrospinal fluid circulation	--
ENSG00000162747	45	7	64	13	709	0	0	0	4	0	1.733	0.285	3.432	0.542	26.075	0	0	0	0.235	0	6.4134	0.047	-7.09228	1.65828e-05	0.000855778	FCGR3B	Fc gamma receptor IIIb [Source:HGNC Symbol;Acc:HGNC:3620]	Organismal Systems;Human Diseases;Cellular Processes;Human Diseases;Organismal Systems;Organismal Systems;Organismal Systems;Human Diseases;Human Diseases	Immune system;Infectious disease: bacterial;Transport and catabolism;Immune disease;Development and regeneration;Immune system;Immune system;Infectious disease: bacterial;Infectious disease: parasitic	ko04613//Neutrophil extracellular trap formation;ko05152//Tuberculosis;ko04145//Phagosome;ko05322//Systemic lupus erythematosus;ko04380//Osteoclast differentiation;ko04650//Natural killer cell mediated cytotoxicity;ko04666//Fc gamma R-mediated phagocytosis;ko05150//Staphylococcus aureus infection;ko05140//Leishmaniasis	K06463;K06463;K06463;K06463;K06463;K06463;K06463;K06463;K06463	GO:0005576//extracellular region;GO:0005886//plasma membrane;GO:0009897//external side of plasma membrane;GO:0030667//secretory granule membrane;GO:0070062//extracellular exosome;GO:0098552//side of membrane	GO:0019770//IgG receptor activity;GO:0019864//IgG binding;GO:0034235//GPI anchor binding	GO:0001788//antibody-dependent cellular cytotoxicity;GO:0006955//immune response;GO:0007166//cell surface receptor signaling pathway;GO:0038094//Fc-gamma receptor signaling pathway	--
ENSG00000175161	0	1	0	0	0	19	41	4	1	38	0	0.008	0	0	0	0.174	0.867	0.035	0.012	0.399	0.0016	0.2974	7.53819	1.73468e-05	0.00088036	CADM2	cell adhesion molecule 2 [Source:HGNC Symbol;Acc:HGNC:29849]	-	-	-	-	GO:0005886//plasma membrane;GO:0016020//membrane;GO:0030424//axon;GO:0032809//neuronal cell body membrane;GO:0042995//cell projection;GO:0045202//synapse	-	GO:0007155//cell adhesion;GO:0007156//homophilic cell adhesion via plasma membrane adhesion molecules	--
ENSG00000265190	6	0	2	808	223	0	0	1	1	0	0.255	0	0.11	33.743	8.349	0	0	0.043	0.056	0	8.4914	0.0198	-8.74436	3.83933e-05	0.00158966	ANXA8	annexin A8 [Source:HGNC Symbol;Acc:HGNC:546]	-	-	-	-	GO:0005737//cytoplasm;GO:0005829//cytosol;GO:0005886//plasma membrane;GO:0012506//vesicle membrane;GO:0031902//late endosome membrane;GO:0042383//sarcolemma;GO:0062023//collagen-containing extracellular matrix	GO:0001786//phosphatidylserine binding;GO:0005509//calcium ion binding;GO:0005515//protein binding;GO:0005544//calcium-dependent phospholipid binding;GO:0005546//phosphatidylinositol-4,5-bisphosphate binding;GO:0005547//phosphatidylinositol-3,4,5-trisphosphate binding;GO:0043325//phosphatidylinositol-3,4-bisphosphate binding;GO:0046872//metal ion binding;GO:0051015//actin filament binding	GO:0007032//endosome organization;GO:0007596//blood coagulation;GO:0016197//endosomal transport;GO:1900004//negative regulation of serine-type endopeptidase activity;GO:1900138//negative regulation of phospholipase A2 activity	--
ENSG00000169340	0	0	0	0	0	141	2	2	1	356	0	0	0	0	0	5.709	0.094	0.078	0.051	16.505	0.001	4.4874	12.1317	4.78865e-05	0.00185845	PDILT	protein disulfide isomerase like, testis expressed [Source:HGNC Symbol;Acc:HGNC:27338]	-	-	-	-	GO:0005783//endoplasmic reticulum	GO:0003756//protein disulfide isomerase activity;GO:0016853//isomerase activity;GO:0044183//protein folding chaperone	GO:0006457//protein folding;GO:0007283//spermatogenesis;GO:0007286//spermatid development;GO:0008354//germ cell migration;GO:0030154//cell differentiation	--
ENSG00000165192	0	0	0	0	0	16	10	0	5	51	0	0	0	0	0	0.494	0.358	0	0.209	1.824	0.001	0.577	9.17243	5.53743e-05	0.0020513	ASB11	ankyrin repeat and SOCS box containing 11 [Source:HGNC Symbol;Acc:HGNC:17186]	-	-	-	-	GO:0005783//endoplasmic reticulum;GO:0005829//cytosol;GO:0016020//membrane;GO:0031466//Cul5-RING ubiquitin ligase complex	GO:0005515//protein binding;GO:1990756//ubiquitin ligase-substrate adaptor activity	GO:0016567//protein ubiquitination;GO:0030968//endoplasmic reticulum unfolded protein response;GO:0035556//intracellular signal transduction;GO:0043161//proteasome-mediated ubiquitin-dependent protein catabolic process;GO:0045732//positive regulation of protein catabolic process;GO:0070979//protein K11-linked ubiquitination	--
ENSG00000108231	1	0	0	0	0	15	82	0	4	9	0.063	0	0	0	0	0.537	4.633	0	0.23	0.768	0.0126	1.2336	6.61331	5.60433e-05	0.00206045	LGI1	leucine rich glioma inactivated 1 [Source:HGNC Symbol;Acc:HGNC:6572]	-	-	-	-	GO:0005576//extracellular region;GO:0005615//extracellular space;GO:0005737//cytoplasm;GO:0005783//endoplasmic reticulum;GO:0005794//Golgi apparatus;GO:0030425//dendrite;GO:0043083//synaptic cleft;GO:0043194//axon initial segment;GO:0045202//synapse;GO:0098978//glutamatergic synapse	GO:0005102//signaling receptor binding;GO:0005515//protein binding	GO:0007399//nervous system development;GO:0007411//axon guidance;GO:0030307//positive regulation of cell growth;GO:0031175//neuron projection development;GO:0050806//positive regulation of synaptic transmission;GO:0099645//neurotransmitter receptor localization to postsynaptic specialization membrane	--
ENSG00000138472	0	0	0	0	0	32	26	3	0	18	0	0	0	0	0	2.945	2.684	0.258	0	1.835	0.001	1.5444	10.5928	6.03871e-05	0.00217996	GUCA1C	guanylate cyclase activator 1C [Source:HGNC Symbol;Acc:HGNC:4680]	Organismal Systems	Sensory system	ko04744//Phototransduction	K08328	GO:0097381//photoreceptor disc membrane	GO:0005509//calcium ion binding;GO:0005515//protein binding;GO:0008048//calcium sensitive guanylate cyclase activator activity;GO:0046872//metal ion binding	GO:0007165//signal transduction;GO:0007601//visual perception	--
ENSG00000148826	0	0	0	0	0	22	4	3	28	5	0	0	0	0	0	0.676	0.156	0.091	1.109	0.197	0.001	0.4458	8.80025	6.11359e-05	0.00219207	NKX6-2	NK6 homeobox 2 [Source:HGNC Symbol;Acc:HGNC:19321]	-	-	-	-	GO:0000785//chromatin;GO:0005634//nucleus	GO:0000978//RNA polymerase II cis-regulatory region sequence-specific DNA binding;GO:0000981//DNA-binding transcription factor activity, RNA polymerase II-specific;GO:0001227//DNA-binding transcription repressor activity, RNA polymerase II-specific;GO:0003677//DNA binding;GO:0003700//DNA-binding transcription factor activity;GO:0043565//sequence-specific DNA binding;GO:1990837//sequence-specific …	GO:0000122//negative regulation of transcription by RNA polymerase II;GO:0003310//pancreatic A cell differentiation;GO:0006355//regulation of DNA-templated transcription;GO:0006357//regulation of transcription by RNA polymerase II;GO:0010454//negative regulation of cell fate commitment;GO:0010455//positive regulation of cell fate commitment;GO:0022010//central nervous system myelination;GO:003015…	Homeobox
ENSG00000148965	268	4	102	0	184	0	0	0	0	0	33.367	0.487	17.613	0	21.527	0	0	0	0	0	14.5988	0.001	-13.8336	6.28456e-05	0.00223525	SAA4	serum amyloid A4, constitutive [Source:HGNC Symbol;Acc:HGNC:10516]	-	-	-	-	GO:0005576//extracellular region;GO:0034364//high-density lipoprotein particle;GO:0070062//extracellular exosome	GO:0005515//protein binding	GO:0006953//acute-phase response	--
ENSG00000142224	0	1	202	50	171	1	0	1	0	0	0	0.082	22.651	4.231	12.733	0.093	0	0.09	0	0	7.9394	0.0366	-7.76104	6.48303e-05	0.00228681	IL19	interleukin 19 [Source:HGNC Symbol;Acc:HGNC:5990]	Environmental Information Processing;Environmental Information Processing;Environmental Information Processing	Signaling molecules and interaction;Signal transduction;Signaling molecules and interaction	ko04060//Cytokine-cytokine receptor interaction;ko04630//JAK-STAT signaling pathway;ko04061//Viral protein interaction with cytokine and cytokine receptor	K05444;K05444;K05444	GO:0005576//extracellular region;GO:0005615//extracellular space	GO:0005125//cytokine activity	GO:0006915//apoptotic process;GO:0006955//immune response;GO:0007165//signal transduction;GO:0010989//negative regulation of low-density lipoprotein particle clearance;GO:0072593//reactive oxygen species metabolic process;GO:2001235//positive regulation of apoptotic signaling pathway;GO:2001237//negative regulation of extrinsic apoptotic signaling pathway;GO:2001244//positive regulation of intrin…	--
ENSG00000268606	280	3	0	8	919	0	2	0	1	3	12.638	0.138	0	0.382	37.365	0	0.121	0	0.066	0.18	10.1046	0.0734	-7.10502	7.68827e-05	0.00257609	MAGEA2	MAGE family member A2 [Source:HGNC Symbol;Acc:HGNC:6800]	-	-	-	-	GO:0005634//nucleus;GO:0016605//PML body	GO:0005515//protein binding;GO:0031625//ubiquitin protein ligase binding;GO:0042826//histone deacetylase binding;GO:0140297//DNA-binding transcription factor binding	GO:0000122//negative regulation of transcription by RNA polymerase II;GO:0030163//protein catabolic process;GO:0033234//negative regulation of protein sumoylation;GO:0051443//positive regulation of ubiquitin-protein transferase activity;GO:0072331//signal transduction by p53 class mediator;GO:0090398//cellular senescence;GO:1901984//negative regulation of protein acetylation	--
ENSG00000167656	29	0	1	821	120	3	1	1	0	0	3.041	0	0.145	88.785	11.787	0.348	0.135	0.112	0	0	20.7516	0.119	-7.44612	9.23146e-05	0.00291882	LY6D	lymphocyte antigen 6 family member D [Source:HGNC Symbol;Acc:HGNC:13348]	-	-	-	-	GO:0005576//extracellular region;GO:0005886//plasma membrane;GO:0009986//cell surface;GO:0016020//membrane;GO:0098552//side of membrane	GO:0005515//protein binding	GO:0007155//cell adhesion;GO:0030098//lymphocyte differentiation;GO:0035634//response to stilbenoid	--
ENSG00000273554	632	0	1	4	490	0	0	0	1	0	15.86	0	0.035	0.104	11.16	0	0	0	0.035	0	5.4318	0.007	-9.59986	9.32268e-05	0.00294231	-	-	-	-	-	-	GO:0005886//plasma membrane;GO:0016020//membrane	GO:0005309//creatine:sodium symporter activity	GO:0006836//neurotransmitter transport	--
ENSG00000050030	1	0	0	0	0	28	15	4	0	36	0.008	0	0	0	0	0.254	0.137	0.029	0	0.344	0.0016	0.1528	6.57743	0.00012484	0.00355017	NEXMIF	neurite extension and migration factor [Source:HGNC Symbol;Acc:HGNC:29433]	-	-	-	-	GO:0005634//nucleus;GO:0005654//nucleoplasm;GO:0005737//cytoplasm;GO:0005829//cytosol;GO:0030496//midbody	-	GO:0001953//negative regulation of cell-matrix adhesion;GO:0007399//nervous system development;GO:0033629//negative regulation of cell adhesion mediated by integrin;GO:2000048//negative regulation of cell-cell adhesion mediated by cadherin;GO:2001223//negative regulation of neuron migration	--
ENSG00000204710	1	38	4	0	39	0	0	0	0	0	0.075	2.797	0.417	0	2.753	0	0	0	0	0	1.2084	0.001	-10.2389	0.000125348	0.00355017	SPDYC	speedy/RINGO cell cycle regulator family member C [Source:HGNC Symbol;Acc:HGNC:32681]	Cellular Processes;Organismal Systems	Cell growth and death;Endocrine system	ko04114//Oocyte meiosis;ko04914//Progesterone-mediated oocyte maturation	K08694;K08694	GO:0005634//nucleus;GO:0005737//cytoplasm	GO:0005515//protein binding;GO:0019901//protein kinase binding	GO:0045737//positive regulation of cyclin-dependent protein serine/threonine kinase activity	--
ENSG00000189433	4	0	14	8	44	0	0	0	0	0	0.218	0	1.053	0.449	2.242	0	0	0	0	0	0.7924	0.001	-9.63009	0.000137518	0.00377795	GJB4	gap junction protein beta 4 [Source:HGNC Symbol;Acc:HGNC:4286]	-	-	-	-	GO:0005654//nucleoplasm;GO:0005730//nucleolus;GO:0005886//plasma membrane;GO:0005921//gap junction;GO:0005922//connexin complex;GO:0030054//cell junction	GO:0005243//gap junction channel activity;GO:0005515//protein binding	GO:0007154//cell communication;GO:0007267//cell-cell signaling;GO:0007608//sensory perception of smell;GO:0042048//olfactory behavior;GO:0055085//transmembrane transport;GO:1990349//gap junction-mediated intercellular transport	--
ENSG00000147246	33	1	1	3	128	0	0	0	0	0	0.557	0.016	0.023	0.052	2.024	0	0	0	0	0	0.5344	0.001	-9.06178	0.000233068	0.0054771	HTR2C	5-hydroxytryptamine receptor 2C [Source:HGNC Symbol;Acc:HGNC:5295]	Environmental Information Processing;Environmental Information Processing;Organismal Systems;Organismal Systems;Cellular Processes	Signaling molecules and interaction;Signal transduction;Nervous system;Sensory system;Cellular community - eukaryotes	ko04080//Neuroactive ligand-receptor interaction;ko04020//Calcium signaling pathway;ko04726//Serotonergic synapse;ko04750//Inflammatory mediator regulation of TRP channels;ko04540//Gap junction	K04157;K04157;K04157;K04157;K04157	GO:0005886//plasma membrane;GO:0016020//membrane;GO:0030425//dendrite;GO:0045202//synapse;GO:0098666//G protein-coupled serotonin receptor complex	GO:0001587//Gq/11-coupled serotonin receptor activity;GO:0004930//G protein-coupled receptor activity;GO:0004993//G protein-coupled serotonin receptor activity;GO:0005515//protein binding;GO:0030594//neurotransmitter receptor activity;GO:0042802//identical protein binding;GO:0051378//serotonin binding;GO:0071886//1-(4-iodo-2,5-dimethoxyphenyl)propan-2-amine binding;GO:0099589//serotonin receptor …	GO:0001662//behavioral fear response;GO:0006874//intracellular calcium ion homeostasis;GO:0007186//G protein-coupled receptor signaling pathway;GO:0007187//G protein-coupled receptor signaling pathway, coupled to cyclic nucleotide second messenger;GO:0007200//phospholipase C-activating G protein-coupled receptor signaling pathway;GO:0007208//phospholipase C-activating serotonin receptor signaling…	--
ENSG00000110148	0	0	0	0	0	41	20	4	0	206	0	0	0	0	0	1.766	1.014	0.167	0	10.249	0.001	2.6392	11.3659	0.000342809	0.00705497	CCKBR	cholecystokinin B receptor [Source:HGNC Symbol;Acc:HGNC:1571]	Environmental Information Processing;Environmental Information Processing;Organismal Systems	Signaling molecules and interaction;Signal transduction;Digestive system	ko04080//Neuroactive ligand-receptor interaction;ko04020//Calcium signaling pathway;ko04971//Gastric acid secretion	K04195;K04195;K04195	GO:0005886//plasma membrane;GO:0016020//membrane;GO:0043231//intracellular membrane-bounded organelle	GO:0004930//G protein-coupled receptor activity;GO:0004951//cholecystokinin receptor activity;GO:0005515//protein binding;GO:0015054//gastrin receptor activity;GO:0017046//peptide hormone binding;GO:0031741//type B gastrin/cholecystokinin receptor binding;GO:0046935//1-phosphatidylinositol-3-kinase regulator activity	GO:0001696//gastric acid secretion;GO:0007166//cell surface receptor signaling pathway;GO:0007186//G protein-coupled receptor signaling pathway;GO:0007200//phospholipase C-activating G protein-coupled receptor signaling pathway;GO:0007204//positive regulation of cytosolic calcium ion concentration;GO:0008284//positive regulation of cell population proliferation;GO:0038188//cholecystokinin signali…	--
ENSG00000136944	52	4	0	1	8	0	0	0	0	0	0.649	0.049	0	0.013	0.094	0	0	0	0	0	0.161	0.001	-7.33092	0.000435628	0.00825225	LMX1B	LIM homeobox transcription factor 1 beta [Source:HGNC Symbol;Acc:HGNC:6654]	-	-	-	-	GO:0000785//chromatin;GO:0005634//nucleus	GO:0000977//RNA polymerase II transcription regulatory region sequence-specific DNA binding;GO:0000981//DNA-binding transcription factor activity, RNA polymerase II-specific;GO:0003677//DNA binding;GO:0003700//DNA-binding transcription factor activity;GO:0005515//protein binding;GO:0043565//sequence-specific DNA binding;GO:0046872//metal ion binding;GO:1990837//sequence-specific double-stranded D…	GO:0006355//regulation of DNA-templated transcription;GO:0006357//regulation of transcription by RNA polymerase II;GO:0009953//dorsal/ventral pattern formation;GO:0030182//neuron differentiation;GO:0045944//positive regulation of transcription by RNA polymerase II;GO:0071542//dopaminergic neuron differentiation	Homeobox
ENSG00000241119	17	14	15	0	4	0	0	0	0	0	0.559	0.453	0.676	0	0.11	0	0	0	0	0	0.3596	0.001	-8.49025	0.000544321	0.00956136	UGT1A9	UDP glucuronosyltransferase family 1 member A9 [Source:HGNC Symbol;Acc:HGNC:12541]	Metabolism;Human Diseases;Metabolism;Organismal Systems;Metabolism;Metabolism;Metabolism;Metabolism;Human Diseases;Metabolism;Metabolism;Metabolism;Metabolism	Global and overview maps;Cancer: overview;Global and overview maps;Digestive system;Xenobiotics biodegradation and metabolism;Xenobiotics biodegradation and metabolism;Metabolism of cofactors and vitamins;Xenobiotics biodegradation and metabolism;Cancer: overview;Lipid metabolism;Metabolism of cofactors and vitamins;Carbohydrate metabolism;Carbohydrate metabolism	ko01100//Metabolic pathways;ko05207//Chemical carcinogenesis - receptor activation;ko01240//Biosynthesis of cofactors;ko04976//Bile secretion;ko00983//Drug metabolism - other enzymes;ko00980//Metabolism of xenobiotics by cytochrome P450;ko00830//Retinol metabolism;ko00982//Drug metabolism - cytochrome P450;ko05204//Chemical carcinogenesis - DNA adducts;ko00140//Steroid hormone biosynthesis;ko0086…	K00699;K00699;K00699;K00699;K00699;K00699;K00699;K00699;K00699;K00699;K00699;K00699;K00699	GO:0005783//endoplasmic reticulum;GO:0005789//endoplasmic reticulum membrane;GO:0016020//membrane	GO:0001972//retinoic acid binding;GO:0005515//protein binding;GO:0008194//UDP-glycosyltransferase activity;GO:0015020//glucuronosyltransferase activity;GO:0016757//glycosyltransferase activity;GO:0019899//enzyme binding;GO:0042802//identical protein binding;GO:0042803//protein homodimerization activity;GO:0046982//protein heterodimerization activity	GO:0001889//liver development;GO:0006629//lipid metabolic process;GO:0006805//xenobiotic metabolic process;GO:0042573//retinoic acid metabolic process;GO:0051552//flavone metabolic process;GO:0052695//cellular glucuronidation;GO:0052696//flavonoid glucuronidation;GO:0052697//xenobiotic glucuronidation	--
ENSG00000184330	81	0	2	14	88	0	0	0	0	0	3.386	0	0.051	0.265	1.513	0	0	0	0	0	1.043	0.001	-10.0265	0.000593306	0.0100758	S100A7A	S100 calcium binding protein A7A [Source:HGNC Symbol;Acc:HGNC:21657]	Organismal Systems	Immune system	ko04657//IL-17 signaling pathway	K21126	GO:0005615//extracellular space;GO:0005737//cytoplasm;GO:0005829//cytosol	GO:0005509//calcium ion binding;GO:0005515//protein binding;GO:0042802//identical protein binding;GO:0046872//metal ion binding;GO:0046914//transition metal ion binding;GO:0048306//calcium-dependent protein binding	-	--
ENSG00000129988	47	1	2	0	254	1	1	0	0	0	2.023	0.042	0.119	0	10.239	0.048	0.055	0	0	0	2.4846	0.0206	-6.91423	0.000604713	0.0102196	LBP	lipopolysaccharide binding protein [Source:HGNC Symbol;Acc:HGNC:6517]	Human Diseases;Human Diseases;Human Diseases;Organismal Systems;Environmental Information Processing	Cardiovascular disease;Infectious disease: bacterial;Endocrine and metabolic disease;Immune system;Signal transduction	ko05417//Lipid and atherosclerosis;ko05152//Tuberculosis;ko04936//Alcoholic liver disease;ko04620//Toll-like receptor signaling pathway;ko04064//NF-kappa B signaling pathway	K05399;K05399;K05399;K05399;K05399	GO:0005576//extracellular region;GO:0005615//extracellular space;GO:0009986//cell surface;GO:0016020//membrane;GO:0070062//extracellular exosome	GO:0001530//lipopolysaccharide binding;GO:0005102//signaling receptor binding;GO:0005515//protein binding;GO:0008289//lipid binding;GO:0015026//coreceptor activity;GO:0070891//lipoteichoic acid binding;GO:0071723//lipopeptide binding	GO:0002232//leukocyte chemotaxis involved in inflammatory response;GO:0002281//macrophage activation involved in immune response;GO:0002752//cell surface pattern recognition receptor signaling pathway;GO:0006869//lipid transport;GO:0006953//acute-phase response;GO:0006968//cellular defense response;GO:0008228//opsonization;GO:0015920//lipopolysaccharide transport;GO:0030593//neutrophil chemotaxis…	--
ENSG00000268916	264	0	0	54	569	1	0	0	0	0	25.327	0	0	5.434	51.653	0.11	0	0	0	0.063	16.4828	0.0346	-8.89597	0.000665316	0.0109047	CSAG3	CSAG family member 3 [Source:HGNC Symbol;Acc:HGNC:26237]	-	-	-	-	-	GO:0005515//protein binding	GO:0009410//response to xenobiotic stimulus	--
ENSG00000125414	0	0	0	0	0	26	10	6	1	1	0	0	0	0	0	0.374	0.167	0.083	0.018	0.016	0.001	0.1316	7.04002	0.000849112	0.0126314	MYH2	myosin heavy chain 2 [Source:HGNC Symbol;Acc:HGNC:7572]	Cellular Processes;Cellular Processes	Cell motility;Cell motility	ko04820//Cytoskeleton in muscle cells;ko04814//Motor proteins	K24220;K24220	GO:0005737//cytoplasm;GO:0005829//cytosol;GO:0005859//muscle myosin complex;GO:0005911//cell-cell junction;GO:0016459//myosin complex;GO:0016460//myosin II complex;GO:0030016//myofibril;GO:0030017//sarcomere;GO:0032982//myosin filament;GO:0032991//protein-containing complex;GO:0099512//supramolecular fiber	GO:0000146//microfilament motor activity;GO:0003774//cytoskeletal motor activity;GO:0003779//actin binding;GO:0005515//protein binding;GO:0005516//calmodulin binding;GO:0005524//ATP binding;GO:0051015//actin filament binding	GO:0006936//muscle contraction;GO:0030049//muscle filament sliding	--
ENSG00000164400	3	1	41	0	165	0	0	1	0	0	0.299	0.097	5.649	0	15.404	0	0	0.107	0	0	4.2898	0.0214	-7.64716	0.000965269	0.013625	CSF2	colony stimulating factor 2 [Source:HGNC Symbol;Acc:HGNC:2434]	Environmental Information Processing;Human Diseases;Human Diseases;Human Diseases;Human Diseases;Human Diseases;Environmental Information Processing;Organismal Systems;Organismal Systems;Environmental Information Processing;Human Diseases;Organismal Systems;Organismal Systems;Human Diseases;Organismal Systems;Human Diseases	Signaling molecules and interaction;Infectious disease: bacterial;Infectious disease: viral;Infectious disease: viral;Infectious disease: viral;Cancer: overview;Signal transduction;Immune system;Immune system;Signal transduction;Infectious disease: parasitic;Immune system;Immune system;Immune disease;Immune system;Cancer: specific types	ko04060//Cytokine-cytokine receptor interaction;ko05131//Shigellosis;ko05171//Coronavirus disease - COVID-19;ko05166//Human T-cell leukemia virus 1 infection;ko05167//Kaposi sarcoma-associated herpesvirus infection;ko05202//Transcriptional misregulation in cancer;ko04630//JAK-STAT signaling pathway;ko04660//T cell receptor signaling pathway;ko04650//Natural killer cell mediated cytotoxicity;ko046…	K05427;K05427;K05427;K05427;K05427;K05427;K05427;K05427;K05427;K05427;K05427;K05427;K05427;K05427;K05427;K05427	GO:0005576//extracellular region;GO:0005615//extracellular space;GO:0005886//plasma membrane;GO:0030526//granulocyte macrophage colony-stimulating factor receptor complex;GO:0043231//intracellular membrane-bounded organelle	GO:0005125//cytokine activity;GO:0005129//granulocyte macrophage colony-stimulating factor receptor binding;GO:0005515//protein binding;GO:0008083//growth factor activity	GO:0001821//histamine secretion;GO:0001892//embryonic placenta development;GO:0006955//immune response;GO:0007259//receptor signaling pathway via JAK-STAT;GO:0008283//cell population proliferation;GO:0008284//positive regulation of cell population proliferation;GO:0010468//regulation of gene expression;GO:0010628//positive regulation of gene expression;GO:0010744//positive regulation of macrophag…	--
ENSG00000174156	0	0	0	0	0	16	12	2	0	16	0	0	0	0	0	2.128	1.384	0.185	0	1.973	0.001	1.134	10.1472	0.000993761	0.0138919	GSTA3	glutathione S-transferase alpha 3 [Source:HGNC Symbol;Acc:HGNC:4628]	Metabolism;Human Diseases;Human Diseases;Human Diseases;Human Diseases;Human Diseases;Metabolism;Metabolism;Human Diseases;Metabolism;Human Diseases;Metabolism	Global and overview maps;Cancer: overview;Cancer: overview;Cancer: overview;Cancer: specific types;Cardiovascular disease;Xenobiotics biodegradation and metabolism;Xenobiotics biodegradation and metabolism;Drug resistance: antineoplastic;Xenobiotics biodegradation and metabolism;Cancer: overview;Metabolism of other amino acids	ko01100//Metabolic pathways;ko05200//Pathways in cancer;ko05208//Chemical carcinogenesis - reactive oxygen species;ko05207//Chemical carcinogenesis - receptor activation;ko05225//Hepatocellular carcinoma;ko05418//Fluid shear stress and atherosclerosis;ko00983//Drug metabolism - other enzymes;ko00980//Metabolism of xenobiotics by cytochrome P450;ko01524//Platinum drug resistance;ko00982//Drug meta…	K00799;K00799;K00799;K00799;K00799;K00799;K00799;K00799;K00799;K00799;K00799;K00799	GO:0005737//cytoplasm;GO:0005829//cytosol;GO:0070062//extracellular exosome	GO:0004364//glutathione transferase activity;GO:0016740//transferase activity	GO:0006629//lipid metabolic process;GO:0006749//glutathione metabolic process;GO:0006805//xenobiotic metabolic process	--
ENSG00000159527	5	0	5	151	16	0	0	0	0	0	0.216	0	0.245	6.012	0.531	0	0	0	0	0	1.4008	0.001	-10.452	0.00110234	0.0148258	PGLYRP3	peptidoglycan recognition protein 3 [Source:HGNC Symbol;Acc:HGNC:30014]	-	-	-	-	GO:0005576//extracellular region;GO:0016020//membrane;GO:0032991//protein-containing complex	GO:0005515//protein binding;GO:0008270//zinc ion binding;GO:0008745//N-acetylmuramoyl-L-alanine amidase activity;GO:0016019//peptidoglycan immune receptor activity;GO:0042834//peptidoglycan binding;GO:0046982//protein heterodimerization activity	GO:0009253//peptidoglycan catabolic process;GO:0016045//detection of bacterium;GO:0031640//killing of cells of another organism;GO:0032689//negative regulation of type II interferon production;GO:0032827//negative regulation of natural killer cell differentiation involved in immune response;GO:0042742//defense response to bacterium;GO:0045087//innate immune response;GO:0050830//defense response t…	--
ENSG00000128383	0	1	5	294	146	0	0	3	0	1	0	0.056	0.4	17.566	7.687	0	0	0.16	0	0.073	5.1418	0.0466	-6.7858	0.00112739	0.0150694	APOBEC3A	apolipoprotein B mRNA editing enzyme catalytic subunit 3A [Source:HGNC Symbol;Acc:HGNC:17343]	Human Diseases;Genetic Information Processing	Infectious disease: viral;Information processing in viruses	ko05170//Human immunodeficiency virus 1 infection;ko03250//Viral life cycle - HIV-1	K18750;K18750	GO:0000932//P-body;GO:0005634//nucleus;GO:0005654//nucleoplasm;GO:0005737//cytoplasm	GO:0003723//RNA binding;GO:0003824//catalytic activity;GO:0004126//cytidine deaminase activity;GO:0005515//protein binding;GO:0008270//zinc ion binding;GO:0016787//hydrolase activity;GO:0046872//metal ion binding	GO:0010526//retrotransposon silencing;GO:0016554//cytidine to uridine editing;GO:0044029//positive regulation of gene expression via CpG island demethylation;GO:0044355//clearance of foreign intracellular DNA;GO:0045071//negative regulation of viral genome replication;GO:0045087//innate immune response;GO:0045869//negative regulation of single stranded viral RNA replication via double stranded DN…	--
ENSG00000285953	6	3	7	0	25	0	0	0	0	0	0.144	0.068	0.228	0	0.562	0	0	0	0	0	0.2004	0.001	-7.64674	0.00183001	0.0203868	-	novel protein	-	-	-	-	GO:0005856//cytoskeleton	GO:0005515//protein binding;GO:0005525//GTP binding	GO:0007165//signal transduction	--
ENSG00000124882	0	1	33	358	37	0	0	0	3	0	0	0.017	0.776	6.283	0.59	0	0	0	0.072	0	1.5332	0.0144	-6.73433	0.00196869	0.0213173	EREG	epiregulin [Source:HGNC Symbol;Acc:HGNC:3443]	Environmental Information Processing;Environmental Information Processing;Human Diseases;Environmental Information Processing	Signal transduction;Signal transduction;Cancer: specific types;Signal transduction	ko04151//PI3K-Akt signaling pathway;ko04010//MAPK signaling pathway;ko05210//Colorectal cancer;ko04012//ErbB signaling pathway	K09784;K09784;K09784;K09784	GO:0005576//extracellular region;GO:0005615//extracellular space;GO:0005886//plasma membrane;GO:0030669//clathrin-coated endocytic vesicle membrane	GO:0005102//signaling receptor binding;GO:0005154//epidermal growth factor receptor binding;GO:0005515//protein binding;GO:0008083//growth factor activity;GO:0030297//transmembrane receptor protein tyrosine kinase activator activity;GO:0048018//receptor ligand activity	GO:0001525//angiogenesis;GO:0001550//ovarian cumulus expansion;GO:0001556//oocyte maturation;GO:0001819//positive regulation of cytokine production;GO:0007143//female meiotic nuclear division;GO:0007173//epidermal growth factor receptor signaling pathway;GO:0007267//cell-cell signaling;GO:0008284//positive regulation of cell population proliferation;GO:0008285//negative regulation of cell populat…	--
ENSG00000168703	1	0	3	20	225	0	0	0	0	0	0.101	0	0.42	2.09	21.358	0	0	0	0	0	4.7938	0.001	-12.227	0.00217404	0.0227888	WFDC12	WAP four-disulfide core domain 12 [Source:HGNC Symbol;Acc:HGNC:16115]	-	-	-	-	GO:0005576//extracellular region;GO:0005615//extracellular space	GO:0004867//serine-type endopeptidase inhibitor activity;GO:0005515//protein binding;GO:0030414//peptidase inhibitor activity	GO:0019731//antibacterial humoral response;GO:0042742//defense response to bacterium;GO:0045087//innate immune response	--
ENSG00000180660	0	0	0	0	0	6	12	6	1	7	0	0	0	0	0	0.166	0.423	0.174	0.038	0.228	0.001	0.2058	7.6851	0.00217751	0.0228114	MAB21L1	mab-21 like 1 [Source:HGNC Symbol;Acc:HGNC:6757]	-	-	-	-	GO:0005634//nucleus	GO:0005515//protein binding;GO:0005524//ATP binding;GO:0005525//GTP binding;GO:0016779//nucleotidyltransferase activity;GO:0046872//metal ion binding	GO:0001654//eye development;GO:0008283//cell population proliferation;GO:0008284//positive regulation of cell population proliferation;GO:0009653//anatomical structure morphogenesis;GO:0043010//camera-type eye development	--
ENSG00000183305	191	0	0	28	340	0	0	0	0	0	8.484	0	0	1.331	13.742	0	0	0	0	0	4.7114	0.001	-12.2019	0.00224944	0.0233399	MAGEA2B	MAGE family member A2B [Source:HGNC Symbol;Acc:HGNC:19340]	-	-	-	-	GO:0005634//nucleus;GO:0016605//PML body	GO:0005515//protein binding;GO:0031625//ubiquitin protein ligase binding;GO:0042826//histone deacetylase binding;GO:0140297//DNA-binding transcription factor binding	GO:0000122//negative regulation of transcription by RNA polymerase II;GO:0030163//protein catabolic process;GO:0033234//negative regulation of protein sumoylation;GO:0051443//positive regulation of ubiquitin-protein transferase activity;GO:0072331//signal transduction by p53 class mediator;GO:0090398//cellular senescence;GO:1901984//negative regulation of protein acetylation	--
ENSG00000185940	91	0	4	41	1	0	0	0	0	0	6.183	0	0.376	2.873	0.064	0	0	0	0	0	1.8992	0.001	-10.8912	0.00225829	0.0234178	KRTAP5-5	keratin associated protein 5-5 [Source:HGNC Symbol;Acc:HGNC:23601]	-	-	-	-	GO:0005829//cytosol;GO:0005882//intermediate filament	-	-	--
ENSG00000274944	5	4	9	9	3	0	0	0	0	0	0.66	0.456	1.67	1.16	0.368	0	0	0	0	0	0.8628	0.001	-9.75288	0.00236053	0.0239197	-	novel protein	-	-	-	-	GO:0005634//nucleus;GO:0005654//nucleoplasm;GO:0005739//mitochondrion;GO:0005886//plasma membrane;GO:0005921//gap junction;GO:0005922//connexin complex	GO:0003713//transcription coactivator activity	GO:0006355//regulation of DNA-templated transcription;GO:0007154//cell communication;GO:0045893//positive regulation of DNA-templated transcription	--
ENSG00000164744	3	2	1	1	30	0	0	0	0	0	0.229	0.189	0.106	0.079	1.843	0	0	0	0	0	0.4892	0.001	-8.93428	0.00278746	0.0266625	SUN3	Sad1 and UNC84 domain containing 3 [Source:HGNC Symbol;Acc:HGNC:22429]	-	-	-	-	GO:0005634//nucleus;GO:0005635//nuclear envelope;GO:0005637//nuclear inner membrane;GO:0016020//membrane;GO:0034993//meiotic nuclear membrane microtubule tethering complex	GO:0043495//protein-membrane adaptor activity	-	--
ENSG00000196091	5	0	1	124	14	0	0	0	0	0	0.101	0	0.031	2.972	0.291	0	0	0	0	0	0.679	0.001	-9.40727	0.00279197	0.0266625	MYBPC1	myosin binding protein C1 [Source:HGNC Symbol;Acc:HGNC:7549]	Cellular Processes	Cell motility	ko04820//Cytoskeleton in muscle cells	K12557	GO:0005829//cytosol;GO:0030016//myofibril;GO:0032982//myosin filament	GO:0003779//actin binding;GO:0005515//protein binding;GO:0008307//structural constituent of muscle;GO:0017022//myosin binding;GO:0031432//titin binding	GO:0007155//cell adhesion;GO:0045214//sarcomere organization	--
ENSG00000255641	0	4	1	7	28	0	0	0	0	0	0	0.27	0.109	0.549	2.075	0	0	0	0	0	0.6006	0.001	-9.23026	0.00284962	0.026976	-	novel protein	-	-	-	-	GO:0016020//membrane	-	-	--
ENSG00000140527	4	1	0	3	32	0	0	0	0	0	0.145	0.032	0	0.114	1.087	0	0	0	0	0	0.2756	0.001	-8.10643	0.00332878	0.0297674	WDR93	WD repeat domain 93 [Source:HGNC Symbol;Acc:HGNC:26924]	-	-	-	-	GO:0045271//respiratory chain complex I	GO:0005515//protein binding	GO:0022900//electron transport chain	--
ENSG00000156395	0	0	0	0	0	3	26	2	0	6	0	0	0	0	0	0.047	0.47	0.03	0	0.107	0.001	0.1308	7.03122	0.00353883	0.0308627	SORCS3	sortilin related VPS10 domain containing receptor 3 [Source:HGNC Symbol;Acc:HGNC:16699]	-	-	-	-	GO:0014069//postsynaptic density;GO:0016020//membrane;GO:0098839//postsynaptic density membrane;GO:0098978//glutamatergic synapse	GO:0005515//protein binding;GO:0008188//neuropeptide receptor activity	GO:0007218//neuropeptide signaling pathway;GO:0007612//learning;GO:0007613//memory;GO:0099170//postsynaptic modulation of chemical synaptic transmission;GO:1900452//regulation of long-term synaptic depression	--
ENSG00000115297	2	2	6	21	1	0	0	0	0	0	0.072	0.071	0.413	0.849	0.034	0	0	0	0	0	0.2878	0.001	-8.16892	0.00358021	0.0310713	TLX2	T cell leukemia homeobox 2 [Source:HGNC Symbol;Acc:HGNC:5057]	-	-	-	-	GO:0000785//chromatin;GO:0005575//cellular_component;GO:0005634//nucleus;GO:0005737//cytoplasm	GO:0000978//RNA polymerase II cis-regulatory region sequence-specific DNA binding;GO:0000981//DNA-binding transcription factor activity, RNA polymerase II-specific;GO:0001228//DNA-binding transcription activator activity, RNA polymerase II-specific;GO:0003677//DNA binding;GO:0003700//DNA-binding transcription factor activity;GO:0005515//protein binding;GO:0043565//sequence-specific DNA binding;GO…	GO:0001707//mesoderm formation;GO:0006355//regulation of DNA-templated transcription;GO:0006357//regulation of transcription by RNA polymerase II;GO:0045944//positive regulation of transcription by RNA polymerase II;GO:0048484//enteric nervous system development;GO:0048513//animal organ development;GO:0050774//negative regulation of dendrite morphogenesis	Homeobox
ENSG00000089225	23	1	0	9	4	0	0	0	0	0	0.584	0.021	0	0.293	0.082	0	0	0	0	0	0.196	0.001	-7.61471	0.00366021	0.0315036	TBX5	T-box transcription factor 5 [Source:HGNC Symbol;Acc:HGNC:11604]	-	-	-	-	GO:0000785//chromatin;GO:0005634//nucleus;GO:0005654//nucleoplasm;GO:0005667//transcription regulator complex;GO:0005737//cytoplasm;GO:0032991//protein-containing complex;GO:0032993//protein-DNA complex	GO:0000977//RNA polymerase II transcription regulatory region sequence-specific DNA binding;GO:0000978//RNA polymerase II cis-regulatory region sequence-specific DNA binding;GO:0000981//DNA-binding transcription factor activity, RNA polymerase II-specific;GO:0001228//DNA-binding transcription activator activity, RNA polymerase II-specific;GO:0003677//DNA binding;GO:0003700//DNA-binding transcript…	GO:0001708//cell fate specification;GO:0002009//morphogenesis of an epithelium;GO:0003163//sinoatrial node development;GO:0003166//bundle of His development;GO:0003167//atrioventricular bundle cell differentiation;GO:0003181//atrioventricular valve morphogenesis;GO:0003197//endocardial cushion development;GO:0003218//cardiac left ventricle formation;GO:0003229//ventricular cardiac muscle tissue d…	T-box
ENSG00000175497	0	0	0	0	0	7	8	1	0	80	0	0	0	0	0	0.146	0.208	0.03	0	1.657	0.001	0.4082	8.67313	0.00366304	0.0315036	DPP10	dipeptidyl peptidase like 10 [Source:HGNC Symbol;Acc:HGNC:20823]	-	-	-	-	GO:0005886//plasma membrane;GO:0008076//voltage-gated potassium channel complex;GO:0016020//membrane	GO:0008236//serine-type peptidase activity;GO:0015459//potassium channel regulator activity;GO:0044325//transmembrane transporter binding	GO:0006508//proteolysis;GO:0072659//protein localization to plasma membrane;GO:1901379//regulation of potassium ion transmembrane transport;GO:1903078//positive regulation of protein localization to plasma membrane	--
ENSG00000176076	19	0	3	1	13	0	0	0	0	0	1.013	0	0.221	0.055	0.649	0	0	0	0	0	0.3876	0.001	-8.59842	0.00411169	0.0339896	KCNE5	potassium voltage-gated channel subfamily E regulatory subunit 5 [Source:HGNC Symbol;Acc:HGNC:6241]	-	-	-	-	GO:0005886//plasma membrane;GO:0008076//voltage-gated potassium channel complex;GO:0016020//membrane	GO:0005249//voltage-gated potassium channel activity;GO:0005251//delayed rectifier potassium channel activity;GO:0005515//protein binding;GO:0015459//potassium channel regulator activity;GO:0044325//transmembrane transporter binding;GO:1902282//voltage-gated potassium channel activity involved in ventricular cardiac muscle cell action potential repolarization	GO:0006811//monoatomic ion transport;GO:0008016//regulation of heart contraction;GO:0060048//cardiac muscle contraction;GO:0060306//regulation of membrane repolarization;GO:0060307//regulation of ventricular cardiac muscle cell membrane repolarization;GO:0060372//regulation of atrial cardiac muscle cell membrane repolarization;GO:0086005//ventricular cardiac muscle cell action potential;GO:008601…	--
ENSG00000146166	405	68	0	8	0	0	0	0	2	2	8.883	1.471	0	0.124	0	0	0	0	0.039	0.038	2.0956	0.0154	-7.08829	0.0043216	0.0349096	LGSN	lengsin, lens protein with glutamine synthetase domain [Source:HGNC Symbol;Acc:HGNC:21016]	-	-	-	-	GO:0005737//cytoplasm;GO:0005886//plasma membrane;GO:0016020//membrane	GO:0003824//catalytic activity;GO:0004356//glutamine synthetase activity	GO:0006542//glutamine biosynthetic process	--
ENSG00000288796	0	1	40	0	323	0	0	0	0	0	0	0.1	3.992	0	21.701	0	0	0	0	0	5.1586	0.001	-12.3328	0.00436682	0.0350709	-	novel protein	-	-	-	-	GO:0005576//extracellular region;GO:0005615//extracellular space	GO:0005125//cytokine activity;GO:0008009//chemokine activity	GO:0006935//chemotaxis;GO:0006952//defense response;GO:0006955//immune response;GO:0007165//signal transduction;GO:0060326//cell chemotaxis	--
ENSG00000122133	11	0	13	2	7	0	0	0	0	0	1.092	0	1.935	0.222	0.555	0	0	0	0	0	0.7608	0.001	-9.57137	0.00436946	0.0350709	PAEP	progestagen associated endometrial protein [Source:HGNC Symbol;Acc:HGNC:8573]	-	-	-	-	GO:0005576//extracellular region	GO:0005515//protein binding;GO:0036094//small molecule binding	GO:0006915//apoptotic process;GO:0032725//positive regulation of granulocyte macrophage colony-stimulating factor production;GO:1902491//negative regulation of sperm capacitation;GO:2000359//regulation of binding of sperm to zona pellucida	--
ENSG00000205076	0	12	0	163	29	0	0	0	0	1	0	1.816	0	26.721	4.356	0	0	0	0	0.202	6.5786	0.0404	-7.34728	0.00476483	0.037083	LGALS7	galectin 7 [Source:HGNC Symbol;Acc:HGNC:6568]	-	-	-	-	GO:0005576//extracellular region;GO:0005615//extracellular space;GO:0005634//nucleus;GO:0005737//cytoplasm;GO:0070062//extracellular exosome	GO:0005515//protein binding;GO:0030246//carbohydrate binding	GO:0006915//apoptotic process;GO:0007157//heterophilic cell-cell adhesion via plasma membrane cell adhesion molecules	--
ENSG00000171551	21	1	1	0	96	0	0	0	0	0	0.874	0.092	0.047	0	2.74	0	0	0	0	0	0.7506	0.001	-9.5519	0.00517047	0.0388399	ECEL1	endothelin converting enzyme like 1 [Source:HGNC Symbol;Acc:HGNC:3147]	-	-	-	-	GO:0005886//plasma membrane;GO:0016020//membrane	GO:0004222//metalloendopeptidase activity;GO:0008237//metallopeptidase activity;GO:0046872//metal ion binding	GO:0003016//respiratory system process;GO:0006508//proteolysis;GO:0007218//neuropeptide signaling pathway;GO:0016485//protein processing	--
ENSG00000164935	0	0	4	23	12	0	0	0	0	0	0	0	0.26	0.954	0.452	0	0	0	0	0	0.3332	0.001	-8.38024	0.0054286	0.0398663	DCSTAMP	dendrocyte expressed seven transmembrane protein [Source:HGNC Symbol;Acc:HGNC:18549]	-	-	-	-	GO:0005768//endosome;GO:0005783//endoplasmic reticulum;GO:0005789//endoplasmic reticulum membrane;GO:0005886//plasma membrane;GO:0009986//cell surface;GO:0010008//endosome membrane;GO:0016020//membrane;GO:0033116//endoplasmic reticulum-Golgi intermediate compartment membrane	GO:0005515//protein binding	GO:0002376//immune system process;GO:0030154//cell differentiation;GO:0030308//negative regulation of cell growth;GO:0030316//osteoclast differentiation;GO:0034241//positive regulation of macrophage fusion;GO:0036006//cellular response to macrophage colony-stimulating factor stimulus;GO:0043011//myeloid dendritic cell differentiation;GO:0045657//positive regulation of monocyte differentiation;GO:…	--
ENSG00000284969	1	1	0	17	79	0	0	0	0	0	0.159	0.173	0	2.12	9.088	0	0	0	0	0	2.308	0.001	-11.1724	0.00617454	0.0432964	-	novel protein	-	-	-	-	GO:0005886//plasma membrane;GO:0098552//side of membrane	-	-	--
ENSG00000100448	0	0	0	0	0	1	12	1	10	3	0	0	0	0	0	0.095	1.324	0.092	1.207	0.327	0.001	0.609	9.2503	0.00682328	0.0459425	CTSG	cathepsin G [Source:HGNC Symbol;Acc:HGNC:2532]	Environmental Information Processing;Organismal Systems;Human Diseases;Cellular Processes;Human Diseases;Organismal Systems	Signaling molecules and interaction;Immune system;Immune disease;Transport and catabolism;Infectious disease: parasitic;Endocrine system	ko04080//Neuroactive ligand-receptor interaction;ko04613//Neutrophil extracellular trap formation;ko05322//Systemic lupus erythematosus;ko04142//Lysosome;ko05146//Amoebiasis;ko04614//Renin-angiotensin system	K01319;K01319;K01319;K01319;K01319;K01319	GO:0005576//extracellular region;GO:0005615//extracellular space;GO:0005634//nucleus;GO:0005737//cytoplasm;GO:0005764//lysosome;GO:0005829//cytosol;GO:0005886//plasma membrane;GO:0010494//cytoplasmic stress granule;GO:0016020//membrane;GO:0030141//secretory granule;GO:0035578//azurophil granule lumen;GO:0043231//intracellular membrane-bounded organelle;GO:0062023//collagen-containing extracellula…	GO:0004252//serine-type endopeptidase activity;GO:0005515//protein binding;GO:0008201//heparin binding;GO:0008233//peptidase activity;GO:0008236//serine-type peptidase activity;GO:0048018//receptor ligand activity;GO:0089720//caspase binding	GO:0002003//angiotensin maturation;GO:0002548//monocyte chemotaxis;GO:0006468//protein phosphorylation;GO:0006508//proteolysis;GO:0006935//chemotaxis;GO:0006955//immune response;GO:0016485//protein processing;GO:0019221//cytokine-mediated signaling pathway;GO:0019731//antibacterial humoral response;GO:0022617//extracellular matrix disassembly;GO:0030168//platelet activation;GO:0032496//response t…	--
ENSG00000277157	4	0	1	4	22	0	0	0	0	0	0.78	0	0.269	0.804	4.016	0	0	0	0	0	1.1738	0.001	-10.197	0.0076909	0.0491968	H4C4	H4 clustered histone 4 [Source:HGNC Symbol;Acc:HGNC:4782]	Human Diseases;Organismal Systems;Human Diseases;Human Diseases	Cancer: overview;Immune system;Substance dependence;Immune disease	ko05203//Viral carcinogenesis;ko04613//Neutrophil extracellular trap formation;ko05034//Alcoholism;ko05322//Systemic lupus erythematosus	K11254;K11254;K11254;K11254	GO:0000781//chromosome, telomeric region;GO:0000786//nucleosome;GO:0005576//extracellular region;GO:0005634//nucleus;GO:0005654//nucleoplasm;GO:0005694//chromosome;GO:0016020//membrane;GO:0032991//protein-containing complex;GO:0043505//CENP-A containing nucleosome;GO:0070062//extracellular exosome	GO:0003677//DNA binding;GO:0003723//RNA binding;GO:0005515//protein binding;GO:0030527//structural constituent of chromatin;GO:0046982//protein heterodimerization activity	GO:0006325//chromatin organization;GO:0006334//nucleosome assembly;GO:0032200//telomere organization;GO:0045653//negative regulation of megakaryocyte differentiation;GO:0061644//protein localization to CENP-A containing chromatin	--
