# Supplementary material for: An LCN2‐Dependent Positive‐Feedback Loop Between Gastric Cancer Cells and Tumor‐Associated‐Macrophages Mediates Lymphangiogenesis and Lymphatic Metastasis
Source: Adv Sci (Weinh). 2025 Aug 30;12(44):e08352. doi: 10.1002/advs.202508352 (PMC12667518; doi:10.1002/advs.202508352)
Supplement: Supplementary file 3 — Supplemental Table 8 [file ADVS-12-e08352-s001.xlsx]

## Sheet: Sheet1
	baseMean	log2FoldChange	lfcSE	stat	pvalue	padj	gene
NTS	3.98925	5.34507	0.257929	34.7153	3.81627e-09	4.73805e-08	NTS
AQP1	0.277025	4.21049	0.434825	121.857	2.48095e-28	2.00213e-25	AQP1
BCAM	0.567184	3.83024	0.452436	101.285	7.96438e-24	3.21363e-21	BCAM
CD44	1.77801	3.44229	0.326573	180.963	2.98603e-41	1.20486e-37	CD44
PLA2G2A	0.201131	3.30973	0.803909	24.9838	5.78149e-07	3.29496e-06	PLA2G2A
CREM	0.596773	3.28026	0.442848	85.5143	2.30034e-20	6.62991e-18	CREM
DEFB1	0.267503	2.97715	0.527594	54.266	1.75103e-13	1.07052e-11	DEFB1
GMCL1	0.262801	2.90134	0.418752	54.5502	1.51528e-13	9.86152e-12	GMCL1
YPEL5	0.829734	2.8981	0.380063	73.4851	1.01396e-17	2.15334e-15	YPEL5
CTGF	0.431425	2.82243	0.529172	46.1746	1.08169e-11	3.93208e-10	CTGF
NR4A2	0.535998	2.64923	0.688402	20.7494	5.23488e-06	2.14227e-05	NR4A2
VIM	0.882589	2.64386	0.323912	28.57	9.03735e-08	7.03971e-07	VIM
ARL4C	0.783819	2.63442	0.684554	31.9963	1.54464e-08	1.55427e-07	ARL4C
FGFR3	0.247738	2.60476	0.475239	41.4244	1.22522e-10	2.80895e-09	FGFR3
LAMC1	0.245684	2.59643	0.489269	40.3352	2.13919e-10	4.49563e-09	LAMC1
BTG1	2.99899	2.54264	0.28206	114.084	1.2492e-26	7.20075e-24	BTG1
APOE	0.376825	2.54102	0.598777	31.4309	2.06667e-08	2.01653e-07	APOE
PI3	4.01079	2.52786	0.287734	57.4587	3.45158e-14	2.84227e-12	PI3
ASRGL1	0.353718	2.5184	0.578741	45.0861	1.88557e-11	6.1357e-10	ASRGL1
ITM2C	0.512708	2.50004	0.406818	56.4208	5.85069e-14	4.29228e-12	ITM2C
RCN3	0.20514	2.47147	0.538209	37.5245	9.02717e-10	1.43971e-08	RCN3
SARAF	1.32167	2.46582	0.263311	101.409	7.48098e-24	3.21363e-21	SARAF
DUSP2	0.699952	2.42543	0.502023	35.0417	3.22726e-09	4.09497e-08	DUSP2
PNMT	0.1149	2.39071	0.475658	32.2894	1.32836e-08	1.37434e-07	PNMT
KCNQ1OT1	1.77493	2.36334	0.394631	50.0333	1.51156e-12	7.72046e-11	KCNQ1OT1
FSCN1	0.221443	2.34609	0.766234	38.6413	5.09293e-10	9.29864e-09	FSCN1
ALDH1A1	2.3891	2.27123	0.380595	51.5258	7.0664e-13	3.83583e-11	ALDH1A1
CTSB	1.16482	2.18276	0.493657	38.0361	6.94491e-10	1.18239e-08	CTSB
FNDC3B	0.742785	2.14193	0.377581	44.4653	2.589e-11	7.85461e-10	FNDC3B
IFITM1	0.189491	2.0558	0.558156	21.6205	3.32282e-06	1.45576e-05	IFITM1
AQP3	0.317364	2.04811	0.497237	36.026	1.94699e-09	2.71521e-08	AQP3
PRKDC	0.706286	2.0324	0.324445	49.3406	2.15159e-12	1.02412e-10	PRKDC
TRAM1	1.31679	2.02882	0.205184	100.384	1.25534e-23	4.60483e-21	TRAM1
IFITM2	0.470571	1.99043	0.400429	38.0544	6.87997e-10	1.1763e-08	IFITM2
RCN1	0.479507	1.96595	0.382496	35.6052	2.41648e-09	3.24103e-08	RCN1
HNRNPUL1	0.511343	1.9515	0.443064	23.7401	1.10263e-06	5.64606e-06	HNRNPUL1
CD55	1.3952	1.94531	0.387794	32.174	1.40964e-08	1.4473e-07	CD55
RPS6	13.2678	1.93486	0.179531	152.087	6.06371e-35	8.15569e-32	RPS6
HOOK3	0.441637	1.92568	0.604737	16.2344	5.5969e-05	0.000162062	HOOK3
TMEM98	0.176982	1.91068	0.532648	19.8207	8.50579e-06	3.23782e-05	TMEM98
ARHGDIB	0.518201	1.90844	0.491372	31.2401	2.28009e-08	2.18531e-07	ARHGDIB
SPP1	0.436888	1.88945	0.327811	6.94152	0.00842174	0.0125071	SPP1
MCM4	0.281543	1.88301	0.598833	30.1555	3.98764e-08	3.52082e-07	MCM4
CAPS	0.39256	1.86673	0.393305	31.2535	2.26442e-08	2.18065e-07	CAPS
RGCC	0.354744	1.86256	0.551109	35.4447	2.6239e-09	3.45994e-08	RGCC
PCMTD1	0.707862	1.85557	0.388289	32.0685	1.48835e-08	1.50892e-07	PCMTD1
EMC10	0.789854	1.85549	0.3509	36.5776	1.46706e-09	2.11414e-08	EMC10
RPS27	18.9057	1.83758	0.16573	165.514	7.06305e-38	1.42497e-34	RPS27
LGALS1	0.641954	1.82467	0.595846	25.1474	5.31125e-07	3.07915e-06	LGALS1
LEPROTL1	0.417899	1.80708	0.307293	33.3726	7.60884e-09	8.55199e-08	LEPROTL1
RAD9A	0.660973	1.79137	0.463492	20.2884	6.66045e-06	2.62707e-05	RAD9A
H2AFX	0.650131	1.78667	0.406379	39.5253	3.23839e-10	6.46876e-09	H2AFX
BTG3	0.275394	1.78503	0.602042	37.3213	1.00186e-09	1.56082e-08	BTG3
CLPTM1	0.605515	1.77972	0.357023	29.0874	6.91852e-08	5.62827e-07	CLPTM1
DMKN	0.279364	1.77133	0.505042	30.099	4.10549e-08	3.60123e-07	DMKN
DMBT1	0.302727	1.76228	0.833128	5.9606	0.0146291	0.0202568	DMBT1
CORO1A	0.306139	1.75857	0.86327	6.78487	0.00919337	0.0135039	CORO1A
GNAS	4.57647	1.75	0.311539	41.597	1.12166e-10	2.61612e-09	GNAS
ZFAS1	1.87136	1.74799	0.244439	58.8316	1.71764e-14	1.44389e-12	ZFAS1
DUSP10	0.143449	1.72583	0.743527	17.4769	2.90819e-05	9.3428e-05	DUSP10
SERPINH1	0.501292	1.72232	0.349766	29.5323	5.49938e-08	4.62292e-07	SERPINH1
PLD3	0.719198	1.7111	0.417717	30.5565	3.24292e-08	2.96044e-07	PLD3
FNTA	0.411716	1.70386	0.432745	17.2589	3.26171e-05	0.000102901	FNTA
HES1	1.35206	1.70233	0.407647	29.8751	4.60801e-08	3.97293e-07	HES1
RPS3	18.3137	1.68408	0.162613	137.225	1.07687e-31	1.08629e-28	RPS3
CXCR4	0.522776	1.67244	0.520959	13.327	0.000261612	0.000613128	CXCR4
LGALS7B	0.315913	1.6642	0.629756	49.3354	2.15738e-12	1.02412e-10	LGALS7B
TRIM28	0.920484	1.66254	0.365469	34.1594	5.07783e-09	6.13445e-08	TRIM28
FGB	0.121668	1.6591	0.612169	7.9261	0.00487268	0.00774598	FGB
UBA2	0.320134	1.64411	0.418226	15.2807	9.26596e-05	0.000252112	UBA2
BLCAP	0.619499	1.6362	0.375935	23.0309	1.59421e-06	7.79716e-06	BLCAP
LSR	1.93086	1.63445	0.265816	45.6116	1.44185e-11	4.97253e-10	LSR
CXCL16	0.552007	1.62981	0.314131	33.7395	6.30098e-09	7.3481e-08	CXCL16
LAMA3	1.13646	1.6241	0.579145	13.7145	0.000212811	0.000514395	LAMA3
ODC1	0.625586	1.60878	0.381792	21.9431	2.80858e-06	1.26905e-05	ODC1
NECTIN2	1.00737	1.60312	0.283781	36.4233	1.58795e-09	2.26409e-08	NECTIN2
KDM2A	0.783416	1.5946	0.403413	35.2006	2.97439e-09	3.8344e-08	KDM2A
CAPN12	0.281709	1.59404	0.650222	8.53156	0.0034904	0.00578151	CAPN12
CD59	1.79546	1.58919	0.273135	40.8751	1.62279e-10	3.55867e-09	CD59
HIST1H4C	1.93152	1.5555	0.426662	35.0487	3.21564e-09	4.09309e-08	HIST1H4C
CKB	0.521175	1.5517	0.445312	19.3684	1.07775e-05	3.94262e-05	CKB
SLC38A1	0.317995	1.54683	0.438708	16.4243	5.06323e-05	0.000149016	SLC38A1
TNFRSF10B	0.487961	1.54609	0.525886	11.9238	0.00055422	0.0011739	TNFRSF10B
RTN3	0.690503	1.52535	0.234225	43.441	4.36927e-11	1.20753e-09	RTN3
TBCB	0.415615	1.52195	0.277559	24.2579	8.42614e-07	4.49728e-06	TBCB
ZFP36L2	4.37313	1.52046	0.259437	45.6353	1.42452e-11	4.95513e-10	ZFP36L2
BIRC5	0.288263	1.52032	0.582693	10.8076	0.00101084	0.0019771	BIRC5
APMAP	0.471542	1.51504	0.310937	28.3128	1.03211e-07	7.8577e-07	APMAP
SMC2	0.211668	1.51364	0.51845	20.216	6.9171e-06	2.71503e-05	SMC2
SDC4	1.84119	1.51138	0.329968	29.2826	6.25562e-08	5.18e-07	SDC4
RPS29	12.3079	1.50389	0.155721	111.974	3.6197e-26	1.82569e-23	RPS29
CDKN2D	0.18841	1.49627	0.71031	26.1193	3.20958e-07	2.04284e-06	CDKN2D
C6orf222	1.47089	1.4946	0.503226	25.5963	4.20841e-07	2.54587e-06	C6orf222
RARRES1	0.243763	1.48947	0.844376	10.6982	0.00107237	0.0020783	RARRES1
HBP1	0.508214	1.48781	0.449942	19.3744	1.07437e-05	3.93384e-05	HBP1
RPS19	23.5263	1.48402	0.228745	54.4907	1.56186e-13	1.00034e-11	RPS19
RABAC1	1.69727	1.48239	0.242367	40.9122	1.5922e-10	3.52992e-09	RABAC1
PMEPA1	0.689368	1.48207	0.372988	25.7001	3.98801e-07	2.43813e-06	PMEPA1
CALM3	1.47131	1.46975	0.325507	35.562	2.47056e-09	3.29e-08	CALM3
LAMA5	0.860303	1.46095	0.4731	27.7602	1.37325e-07	9.86726e-07	LAMA5
CLU	0.884434	1.45864	0.366038	20.158	7.13004e-06	2.78533e-05	CLU
LRP5	0.515706	1.4525	0.334015	24.8474	6.20518e-07	3.5018e-06	LRP5
PGM2L1	0.490196	1.44577	0.38251	22.6738	1.91969e-06	9.16681e-06	PGM2L1
ATP1B3	0.881969	1.44208	0.261374	31.0794	2.47683e-08	2.34601e-07	ATP1B3
VEGFB	0.312771	1.44111	0.423381	16.5724	4.68267e-05	0.000139033	VEGFB
MIDN	1.1894	1.43533	0.394727	19.5864	9.61534e-06	3.57584e-05	MIDN
TSC22D3	0.770069	1.42889	0.451705	20.9663	4.67425e-06	1.94841e-05	TSC22D3
KPNA2	0.504063	1.42581	0.440116	21.705	3.17954e-06	1.40366e-05	KPNA2
MARVELD3	0.618067	1.42174	0.458195	20.0295	7.62561e-06	2.94443e-05	MARVELD3
AC020656.1	0.178747	1.42143	0.595396	15.1622	9.866e-05	0.00026575	AC020656.1
RAB3IP	0.333145	1.42027	0.436054	11.0469	0.000888357	0.00176926	RAB3IP
SAMD4B	0.543949	1.4201	0.336746	18.2689	1.91815e-05	6.52592e-05	SAMD4B
LMNB1	0.196702	1.41559	0.666926	40.2624	2.22039e-10	4.61818e-09	LMNB1
ZBTB20	0.409669	1.40552	0.459674	9.40349	0.00216573	0.00381104	ZBTB20
MBNL1	0.824049	1.39713	0.340203	25.1207	5.38509e-07	3.10856e-06	MBNL1
CD3D	0.248811	1.395	0.71932	5.02982	0.0249145	0.0326715	CD3D
SYNE2	2.24656	1.39403	0.35401	33.534	7.0028e-09	7.982e-08	SYNE2
KDM6B	0.625405	1.3914	0.488704	11.0772	0.000873955	0.00174661	KDM6B
MMP7	2.95791	1.38505	0.396753	14.6828	0.000127203	0.00033221	MMP7
FOSB	2.09871	1.382	0.410879	23.9243	1.00197e-06	5.21e-06	FOSB
REL	0.678952	1.38092	0.367702	14.5386	0.000137317	0.000353816	REL
SC5D	0.405308	1.37912	0.47379	14.0179	0.000181082	0.0004511	SC5D
CD81	1.60071	1.36567	0.243669	32.1409	1.4339e-08	1.46476e-07	CD81
SPCS2	1.50924	1.35366	0.168001	70.8819	3.79256e-17	6.9559e-15	SPCS2
FAM177A1	0.712498	1.35112	0.301231	25.328	4.83643e-07	2.85482e-06	FAM177A1
45722	0.804436	1.34929	0.346848	23.8542	1.03913e-06	5.37551e-06	45722
KPNA4	0.547414	1.34925	0.30487	21.893	2.88276e-06	1.29244e-05	KPNA4
CTSC	0.716334	1.34802	0.428885	16.768	4.22386e-05	0.000128145	CTSC
PPP2R1A	0.698562	1.34466	0.334688	16.5057	4.85039e-05	0.000143485	PPP2R1A
TM4SF5	1.25357	1.33848	0.525237	14.0087	0.000181968	0.000452956	TM4SF5
PPP6R3	0.601794	1.3372	0.401245	16.1947	5.7154e-05	0.000164844	PPP6R3
HIST1H2BG	0.707158	1.33525	0.784776	8.83424	0.00295631	0.00501627	HIST1H2BG
RPL37	12.6779	1.33098	0.169298	74.4726	6.14868e-18	1.45941e-15	RPL37
SOCS3	0.62625	1.33035	0.565972	9.17835	0.00244895	0.00425194	SOCS3
CRELD2	0.741922	1.32176	0.275433	24.0891	9.19778e-07	4.85138e-06	CRELD2
SELENOT	0.595099	1.3216	0.284932	24.2274	8.56051e-07	4.55694e-06	SELENOT
SERINC3	0.632279	1.30689	0.246057	31.7611	1.74349e-08	1.73703e-07	SERINC3
ID2	1.23546	1.30627	0.371741	29.7685	4.8684e-08	4.16186e-07	ID2
SLC12A2	1.26504	1.30282	0.381451	17.3612	3.0907e-05	9.82741e-05	SLC12A2
PRPF31	0.370814	1.30024	0.416157	11.0271	0.000897915	0.00178477	PRPF31
AGRN	1.1402	1.29814	0.392644	28.6651	8.60406e-08	6.79401e-07	AGRN
FXYD5	0.983946	1.29605	0.334872	45.0137	1.95664e-11	6.31604e-10	FXYD5
UCP2	0.301707	1.29327	0.628861	16.7809	4.19537e-05	0.000127472	UCP2
RPL21	10.6544	1.29233	0.170764	65.5966	5.53337e-16	7.97399e-14	RPL21
FAM118A	0.352521	1.29133	0.562249	5.67212	0.0172366	0.0234807	FAM118A
RPS28	9.62527	1.28866	0.186106	57.1183	4.10372e-14	3.18433e-12	RPS28
GALNT1	0.561335	1.27874	0.369806	14.4495	0.00014397	0.000369776	GALNT1
BMP2	0.362069	1.27813	0.578439	6.31976	0.01194	0.0169461	BMP2
PNRC1	1.88517	1.274	0.291649	31.2816	2.23187e-08	2.15445e-07	PNRC1
UBE2S	1.37878	1.27395	0.320654	24.1592	8.86893e-07	4.69634e-06	UBE2S
CHCHD7	0.455611	1.2715	0.371151	13.2581	0.000271404	0.000631555	CHCHD7
RPL26	7.74846	1.26916	0.21314	44.0534	3.19532e-11	9.27562e-10	RPL26
PLK2	0.578334	1.26267	0.647866	12.702	0.000365265	0.000817672	PLK2
CKAP4	0.563211	1.25732	0.375598	18.9105	1.36998e-05	4.87038e-05	CKAP4
SRGN	0.612541	1.25682	0.613636	5.10594	0.023844	0.0314311	SRGN
RPS5	9.43586	1.25621	0.219541	37.5866	8.74441e-10	1.40572e-08	RPS5
SPINT2	4.26435	1.24995	0.192044	43.4748	4.29457e-11	1.19508e-09	SPINT2
RHPN2	0.423537	1.24879	0.487945	7.7458	0.00538377	0.00842591	RHPN2
ANP32E	0.31156	1.24678	0.407274	9.37716	0.00219706	0.00385609	ANP32E
APP	1.60018	1.24285	0.220366	34.92	3.43525e-09	4.30474e-08	APP
LYPD6B	0.501906	1.24096	0.605891	8.79178	0.0030259	0.0051193	LYPD6B
TNFSF10	1.33623	1.23946	0.337605	25.6384	4.11762e-07	2.5022e-06	TNFSF10
IFI6	4.12458	1.23596	0.298674	21.1655	4.21278e-06	1.78369e-05	IFI6
DERL2	0.337394	1.23237	0.37364	17.5203	2.84259e-05	9.19794e-05	DERL2
GANAB	0.475501	1.22499	0.314624	15.9555	6.48505e-05	0.00018506	GANAB
BCAS2	0.392979	1.21437	0.315959	14.2653	0.000158767	0.000403537	BCAS2
JAG1	0.74396	1.21156	0.561365	7.06082	0.00787878	0.0118006	JAG1
CCK	0.229878	1.21024	0.829363	19.444	1.03591e-05	3.81376e-05	CCK
HSPG2	1.12412	1.20766	0.41439	26.3589	2.83512e-07	1.86012e-06	HSPG2
CDK2AP2	0.775097	1.20704	0.245694	25.7936	3.79945e-07	2.35135e-06	CDK2AP2
MCM3	0.268488	1.20666	0.507811	7.62031	0.00577146	0.00894998	MCM3
ANKRD12	1.66128	1.20218	0.316971	44.2601	2.87518e-11	8.59359e-10	ANKRD12
ONECUT2	1.15424	1.19849	0.481632	12.2119	0.000474851	0.00102736	ONECUT2
LGMN	0.565666	1.19444	0.375133	12.9576	0.00031862	0.000726346	LGMN
DEGS1	0.365109	1.18993	0.5001	13.6328	0.000222272	0.000533216	DEGS1
GLS	0.709852	1.17749	0.472105	15.1718	9.81577e-05	0.00026475	GLS
UBR5	0.671386	1.17384	0.419193	13.1615	0.000285764	0.000660729	UBR5
IMPA2	0.531288	1.17237	0.409372	15.9065	6.65507e-05	0.000188974	IMPA2
SLC1A5	0.430847	1.17061	0.294264	15.5362	8.09412e-05	0.00022385	SLC1A5
ANLN	0.287733	1.16623	0.825564	22.948	1.66447e-06	8.10151e-06	ANLN
TMX2	0.376673	1.16511	0.329628	12.1276	0.000496806	0.00106763	TMX2
CENPF	0.627799	1.16447	0.672012	7.13485	0.00756	0.0113611	CENPF
NOP53	1.83675	1.16394	0.294605	22.5845	2.01101e-06	9.53517e-06	NOP53
NUCB1	1.10547	1.16303	0.246095	37.4747	9.2605e-10	1.46534e-08	NUCB1
RPS20	6.0891	1.16158	0.166152	52.8505	3.59928e-13	2.0171e-11	RPS20
TOP2A	0.618704	1.15744	0.640994	14.122	0.00017133	0.000431263	TOP2A
IMPAD1	0.363967	1.15516	0.331617	13.6491	0.00022035	0.000529549	IMPAD1
B4GALT1	1.18961	1.15252	0.332633	44.7401	2.25007e-11	7.03802e-10	B4GALT1
ST3GAL1	0.500023	1.15107	0.535201	21.1816	4.17752e-06	1.77248e-05	ST3GAL1
U2AF2	0.559502	1.15031	0.356213	13.3489	0.000258575	0.000608454	U2AF2
SYS1	0.250481	1.14885	0.375432	20.3359	6.49706e-06	2.57774e-05	SYS1
ZC3HAV1	0.664582	1.1448	0.499119	9.12531	0.00252097	0.00436572	ZC3HAV1
ILVBL	0.526999	1.14386	0.374794	18.4384	1.75483e-05	6.03645e-05	ILVBL
GPRC5A	1.52447	1.14359	0.369456	28.3264	1.02489e-07	7.81746e-07	GPRC5A
RPL34	10.9887	1.14311	0.165601	53.9148	2.09377e-13	1.24241e-11	RPL34
TXNIP	1.55012	1.14275	0.37399	21.0423	4.49253e-06	1.88238e-05	TXNIP
G3BP1	0.818211	1.14024	0.288495	25.2448	5.04951e-07	2.94008e-06	G3BP1
HMGCS1	1.36316	1.13901	0.38428	10.9829	0.000919588	0.00182068	HMGCS1
RSF1	0.796141	1.13819	0.277487	19.836	8.43775e-06	3.21799e-05	RSF1
CCND1	1.19417	1.12496	0.307296	18.964	1.33209e-05	4.75661e-05	CCND1
PTPRK	0.548633	1.12484	0.339374	12.6841	0.000368779	0.000823478	PTPRK
MXD4	0.716609	1.1243	0.421761	18.6091	1.60457e-05	5.60557e-05	MXD4
RB1CC1	0.774492	1.12062	0.341832	13.3486	0.000258612	0.000608454	RB1CC1
TYMS	0.218787	1.11502	0.676736	28.6198	8.8075e-08	6.91406e-07	TYMS
EAPP	0.400863	1.10869	0.409213	14.0678	0.00017634	0.000441672	EAPP
PROM1	0.790532	1.10851	0.357056	19.1797	1.18973e-05	4.30157e-05	PROM1
CCND3	0.365583	1.10731	0.454633	8.47724	0.00359617	0.00593235	CCND3
KRT6B	0.286778	1.10409	0.677061	15.2446	9.44484e-05	0.000256115	KRT6B
EHD1	0.795828	1.10407	0.404184	25.653	4.08663e-07	2.48711e-06	EHD1
AGPAT2	1.57538	1.10396	0.311311	16.7976	4.1585e-05	0.000126447	AGPAT2
PHIP	1.0131	1.10074	0.37593	23.8272	1.05382e-06	5.43061e-06	PHIP
SLC25A36	0.520528	1.0981	0.552322	12.1653	0.000486867	0.00104998	SLC25A36
RPL35A	10.2965	1.09742	0.170937	48.4378	3.40934e-12	1.51172e-10	RPL35A
RPS15A	10.8987	1.09737	0.172849	46.4125	9.58012e-12	3.61269e-10	RPS15A
F11R	0.835896	1.09727	0.259952	18.9035	1.37501e-05	4.88393e-05	F11R
STK4	0.532919	1.09511	0.387057	7.50014	0.00616942	0.00948328	STK4
PPP2R5C	0.543888	1.094	0.402156	10.3811	0.00127313	0.00240051	PPP2R5C
B4GALT7	0.295021	1.08809	0.407428	7.8918	0.00496594	0.00785172	B4GALT7
STT3B	0.572996	1.08747	0.330234	16.602	4.61015e-05	0.000137284	STT3B
RNASEH2C	0.520732	1.08606	0.458515	18.4578	1.73708e-05	5.99683e-05	RNASEH2C
IL32	3.46226	1.08293	0.320233	16.1055	5.99083e-05	0.00017205	IL32
MPZL1	0.377555	1.08272	0.341494	10.3838	0.00127126	0.00239922	MPZL1
CHPF	0.480521	1.08073	0.297012	16.431	5.04535e-05	0.000148707	CHPF
C4orf48	0.893585	1.07153	0.370616	26.2708	2.96736e-07	1.92188e-06	C4orf48
C6orf89	0.430946	1.06393	0.363423	10.5606	0.00115523	0.00221441	C6orf89
MDK	3.90888	1.05893	0.320698	16.9225	3.89375e-05	0.000120117	MDK
GGH	0.26172	1.05812	0.438403	18.1871	2.00229e-05	6.78357e-05	GGH
AMN	1.32336	1.05802	0.450375	10.9569	0.000932582	0.00184188	AMN
CERS2	0.504407	1.05538	0.28173	14.0524	0.00017779	0.000443926	CERS2
RPL41	22.704	1.05497	0.17025	44.4726	2.57944e-11	7.85461e-10	RPL41
YME1L1	1.62029	1.05292	0.256288	50.6882	1.08267e-12	5.6735e-11	YME1L1
H1FX	0.981009	1.0517	0.381455	22.4579	2.14798e-06	1.01015e-05	H1FX
SLC17A9	1.28623	1.0424	0.431831	14.217	0.000162896	0.000412349	SLC17A9
SGK1	0.746902	1.04146	0.735417	7.31887	0.00682344	0.0103467	SGK1
TMEM63A	1.73201	1.0402	0.279478	26.9037	2.13847e-07	1.4551e-06	TMEM63A
ATP11A	0.502297	1.03816	0.439936	12.6385	0.000377891	0.000840568	ATP11A
SAV1	0.437493	1.03735	0.459937	21.2354	4.06201e-06	1.73625e-05	SAV1
TERF1	0.379183	1.03561	0.442481	7.87415	0.00501466	0.00791943	TERF1
LGALS2	0.911593	1.03497	0.482398	11.6948	0.000626755	0.00130695	LGALS2
SF1	1.8778	1.03269	0.234476	35.3001	2.82617e-09	3.67858e-08	SF1
FXR1	0.559602	1.02937	0.325786	16.997	3.74386e-05	0.000116114	FXR1
SERINC5	0.566354	1.0216	0.349946	9.88265	0.00166844	0.00303387	SERINC5
BBC3	0.298094	1.02154	0.673183	13.6579	0.000219312	0.000528314	BBC3
TMC6	0.635227	1.02007	0.428307	18.2695	1.91756e-05	6.52592e-05	TMC6
CLNS1A	0.422408	1.01295	0.32996	11.7908	0.000595246	0.00124835	CLNS1A
MLEC	1.4477	1.00785	0.226794	20.6697	5.4572e-06	2.22198e-05	MLEC
USP14	0.481419	1.00738	0.282997	13.1239	0.000291546	0.000672223	USP14
SMC4	0.656368	1.00526	0.483438	17.4112	3.01047e-05	9.61018e-05	SMC4
GLG1	0.708202	1.00371	0.313177	13.0428	0.000304451	0.000697308	GLG1
RPS27A	15.2572	1.00166	0.170348	38.7316	4.86285e-10	9.00073e-09	RPS27A
RPN1	1.29438	1.00102	0.213999	22.1335	2.54326e-06	1.1635e-05	RPN1
ELF1	0.812162	1.00034	0.377614	22.078	2.61789e-06	1.19493e-05	ELF1
CHORDC1	0.505452	0.99978	0.428044	9.45603	0.00210456	0.00371637	CHORDC1
PDCD4	0.798112	0.999727	0.371118	16.9533	3.83103e-05	0.000118636	PDCD4
TWISTNB	0.207384	0.999661	0.431931	5.05457	0.0245611	0.032313	TWISTNB
RPS12	24.5468	0.999493	0.174765	37.5377	8.96612e-10	1.43565e-08	RPS12
DNAJC19	0.429732	0.998164	0.319097	10.1235	0.00146391	0.00270834	DNAJC19
CUL3	0.464939	0.99759	0.407249	8.83779	0.00295056	0.00501073	CUL3
PLCB4	0.322833	0.992509	0.560858	8.75712	0.00308396	0.0052066	PLCB4
EDN1	0.448426	0.991982	0.587771	7.86149	0.00504987	0.00795947	EDN1
MYC	0.378567	0.990487	0.570615	15.4522	8.46182e-05	0.00023211	MYC
RBBP4	0.527157	0.990017	0.336192	11.501	0.000695589	0.00143126	RBBP4
FBL	0.547412	0.989392	0.428428	14.3676	0.000150369	0.000384256	FBL
NR2F2	0.458761	0.988686	0.531682	9.17599	0.00245211	0.0042556	NR2F2
PURA	0.696397	0.985655	0.462478	12.6252	0.000380588	0.00084536	PURA
CHD7	0.923956	0.985269	0.428774	29.3766	5.9594e-08	4.9785e-07	CHD7
CES2	1.31571	0.983898	0.494492	4.70374	0.0300971	0.0388242	CES2
POP5	0.35706	0.983804	0.449639	9.10633	0.00254726	0.00440368	POP5
WDR45B	0.803357	0.983512	0.349154	19.0066	1.30268e-05	4.67228e-05	WDR45B
CLPTM1L	0.535869	0.983173	0.349951	12.6177	0.00038212	0.000848105	CLPTM1L
DCTN6	0.23354	0.982802	0.428187	5.8469	0.0156045	0.0214456	DCTN6
MAP3K20	0.248206	0.981638	0.473189	9.23152	0.00237885	0.00414449	MAP3K20
UBE2C	0.568932	0.97979	0.307413	10.26	0.00135948	0.00253606	UBE2C
CHMP1B	0.874101	0.976454	0.37984	22.1867	2.47378e-06	1.13947e-05	CHMP1B
TMED9	1.80689	0.976224	0.185327	28.4756	9.48881e-08	7.34882e-07	TMED9
PARD6B	0.730655	0.974297	0.349633	9.25699	0.00234599	0.00409431	PARD6B
DEDD2	0.356441	0.97228	0.442168	9.54151	0.00200876	0.00357536	DEDD2
RNF103	0.456753	0.972222	0.478307	5.59764	0.0179846	0.0243926	RNF103
SOCS1	0.684229	0.970574	0.592603	10.5984	0.00113183	0.00217888	SOCS1
DNAJA1	2.53913	0.969038	0.220145	25.8828	3.62795e-07	2.26958e-06	DNAJA1
ATXN2	0.620348	0.968626	0.458903	9.5482	0.00200146	0.00356552	ATXN2
LMAN1	1.17645	0.966179	0.224753	18.5663	1.64097e-05	5.72778e-05	LMAN1
PSAP	3.69809	0.95643	0.199353	35.9105	2.06597e-09	2.83544e-08	PSAP
HACD2	0.37676	0.955082	0.387542	6.46117	0.0110257	0.015838	HACD2
HYOU1	0.94845	0.953869	0.278946	22.0513	2.65459e-06	1.20759e-05	HYOU1
SUPT5H	1.02941	0.953724	0.348765	24.0729	9.27548e-07	4.87325e-06	SUPT5H
RPS21	8.38737	0.952868	0.163252	37.2039	1.064e-09	1.61881e-08	RPS21
EPHX1	0.355	0.951116	0.452311	15.5532	8.02138e-05	0.000221991	EPHX1
INSR	0.759263	0.948201	0.50088	18.1753	2.01475e-05	6.80865e-05	INSR
UPF3A	0.493506	0.945053	0.371614	11.1728	0.000830052	0.00166713	UPF3A
TPM4	2.96532	0.943177	0.220092	67.5673	2.03615e-16	3.04291e-14	TPM4
LMTK3	0.292396	0.939496	0.574466	24.8	6.3599e-07	3.56915e-06	LMTK3
FOSL1	0.257155	0.936714	0.608934	22.7462	1.84868e-06	8.89083e-06	FOSL1
APLP2	2.17218	0.934105	0.221799	19.8939	8.18621e-06	3.13783e-05	APLP2
PIGT	1.28316	0.933114	0.220637	26.4313	2.7308e-07	1.80932e-06	PIGT
DRAM1	0.328583	0.932964	0.437038	20.5384	5.84458e-06	2.35358e-05	DRAM1
ATP1A1	2.69238	0.93292	0.233485	20.6537	5.50313e-06	2.23616e-05	ATP1A1
PSMC4	0.970242	0.932753	0.304838	13.7165	0.000212577	0.000514237	PSMC4
C16orf72	0.520903	0.931871	0.385128	6.64792	0.00992718	0.0144816	C16orf72
BSG	2.26506	0.931162	0.239263	28.7435	8.26288e-08	6.55024e-07	BSG
PPP1R2	0.681367	0.930468	0.248092	11.6142	0.000654505	0.00135711	PPP1R2
ERP44	0.800848	0.928969	0.258184	15.7822	7.10661e-05	0.000200106	ERP44
AIP	0.428838	0.927717	0.403362	15.954	6.49e-05	0.000185068	AIP
RRM1	0.295721	0.927488	0.584465	24.2908	8.28322e-07	4.44452e-06	RRM1
LYAR	0.238091	0.926577	0.494776	13.8331	0.000199783	0.000489747	LYAR
SLC38A2	1.43723	0.925924	0.306651	32.278	1.33621e-08	1.37892e-07	SLC38A2
ANKLE2	1.00151	0.916042	0.412103	18.5405	1.66331e-05	5.79072e-05	ANKLE2
CHPT1	0.436535	0.909191	0.330544	8.74737	0.00310049	0.00523013	CHPT1
TMEM181	0.522792	0.905793	0.46612	7.955	0.00479547	0.0076451	TMEM181
MCRIP1	0.702879	0.901845	0.338833	26.7294	2.34034e-07	1.57651e-06	MCRIP1
RPS10	5.1528	0.899162	0.182226	26.3457	2.8546e-07	1.86986e-06	RPS10
COMMD6	1.16957	0.898542	0.203968	19.0621	1.26536e-05	4.54245e-05	COMMD6
SEC63	0.578803	0.898444	0.28653	11.6236	0.000651211	0.00135167	SEC63
GRK2	1.3443	0.897028	0.354162	46.2247	1.0544e-11	3.86772e-10	GRK2
RPL30	19.8899	0.89625	0.167529	31.2473	2.27161e-08	2.18237e-07	RPL30
TACC3	0.209443	0.895181	0.760397	21.8817	2.89983e-06	1.29865e-05	TACC3
ARIH1	0.392486	0.891233	0.36389	4.80977	0.0282987	0.0366566	ARIH1
EIF5A	1.37993	0.890506	0.28821	27.0086	2.02549e-07	1.38523e-06	EIF5A
GLA	0.292509	0.888951	0.511908	12.0567	0.000516067	0.0011043	GLA
HEBP1	0.235634	0.887073	0.726506	7.86331	0.00504479	0.00795488	HEBP1
MUC3A	0.450873	0.881336	0.655866	4.27152	0.0387562	0.0487776	MUC3A
TLN1	0.625778	0.881063	0.440076	15.2907	9.21701e-05	0.000251118	TLN1
FASN	0.834222	0.877966	0.392076	16.8672	4.00874e-05	0.000122726	FASN
BIK	0.502275	0.875543	0.410104	35.7568	2.23551e-09	3.02694e-08	BIK
DBN1	0.319542	0.875475	0.616575	23.2951	1.38951e-06	6.93036e-06	DBN1
LYN	0.543384	0.87528	0.425441	10.2764	0.00134744	0.00251826	LYN
MEF2D	0.432225	0.870419	0.478581	7.74678	0.00538085	0.00842519	MEF2D
RAB6A	0.715767	0.870064	0.353721	14.8349	0.000117341	0.00031088	RAB6A
SFT2D2	0.48052	0.869794	0.378428	9.55204	0.00199727	0.00355963	SFT2D2
WEE1	0.64721	0.867897	0.480638	14.1413	0.000169581	0.000427661	WEE1
ARID4B	1.03948	0.867353	0.32688	18.6806	1.5455e-05	5.41327e-05	ARID4B
PPP1CA	1.95832	0.867049	0.180146	33.478	7.2073e-09	8.14607e-08	PPP1CA
HLA-DQA1	1.42181	0.866723	0.471273	11.066	0.00087923	0.00175368	HLA-DQA1
HPGD	2.15655	0.864428	0.546876	10.0471	0.00152589	0.00281011	HPGD
SOD2	2.02591	0.86081	0.350457	13.086	0.000297506	0.00068479	SOD2
RPS23	14.7913	0.860284	0.17251	27.7439	1.38483e-07	9.92504e-07	RPS23
MFSD10	0.979271	0.85811	0.247766	33.5981	6.77588e-09	7.81162e-08	MFSD10
SLC38A10	0.784735	0.856566	0.398069	17.7546	2.51306e-05	8.25076e-05	SLC38A10
SPINK1	7.12534	0.854957	0.271705	13.1595	0.00028607	0.000660729	SPINK1
JUND	7.06583	0.853809	0.203276	28.412	9.80556e-08	7.5496e-07	JUND
FAM45A	0.546881	0.853475	0.45588	25.7336	3.91941e-07	2.41817e-06	FAM45A
LYZ	19.4952	0.852527	0.289195	6.25415	0.0123903	0.0175113	LYZ
TM9SF2	0.719004	0.850036	0.281475	9.36899	0.00220687	0.00387163	TM9SF2
CEP55	0.136958	0.848406	0.812348	7.87649	0.00500817	0.00791228	CEP55
DHX36	0.90207	0.845955	0.385532	28.8081	7.99182e-08	6.39821e-07	DHX36
TGIF1	0.666089	0.845881	0.401004	19.626	9.41807e-06	3.52522e-05	TGIF1
YIPF5	0.44984	0.845036	0.388632	7.77676	0.00529227	0.00829938	YIPF5
HNRNPH1	1.87103	0.844899	0.267465	14.2469	0.000160325	0.000406214	HNRNPH1
KCNE3	0.664564	0.843549	0.489646	4.99644	0.0253996	0.0332427	KCNE3
SERINC1	0.576083	0.842185	0.440705	11.6783	0.000632321	0.00131584	SERINC1
SSSCA1	0.441494	0.840445	0.387555	11.0012	0.000910519	0.00180538	SSSCA1
IFITM3	3.7488	0.835695	0.252757	13.9424	0.0001885	0.000466623	IFITM3
NELFCD	0.529383	0.83436	0.297615	7.65146	0.00567265	0.0088069	NELFCD
PPFIA1	0.476176	0.833042	0.382995	9.61882	0.00192593	0.00344008	PPFIA1
SERTAD1	0.606767	0.831975	0.569003	18.0478	2.15427e-05	7.21849e-05	SERTAD1
RPL13A	21.7943	0.831845	0.180361	25.7828	3.82085e-07	2.36097e-06	RPL13A
MBD4	0.899099	0.829721	0.429066	18.5611	1.64547e-05	5.73852e-05	MBD4
RPL9	10.6599	0.829606	0.167652	26.0149	3.38793e-07	2.13933e-06	RPL9
TUBB4B	2.90229	0.826775	0.226871	24.6536	6.86158e-07	3.81356e-06	TUBB4B
UBE2M	0.614557	0.826219	0.489038	8.26877	0.00403329	0.00658613	UBE2M
TRA2B	1.30232	0.8257	0.302924	27.1282	1.904e-07	1.30879e-06	TRA2B
HDGF	1.68999	0.825334	0.204113	19.974	7.85041e-06	3.01393e-05	HDGF
RPL3	14.8414	0.823277	0.176851	24.429	7.71e-07	4.19836e-06	RPL3
DLG1	0.691722	0.82261	0.422718	11.7265	0.000616154	0.00128769	DLG1
RPS9	13.5738	0.821116	0.183841	21.9618	2.78135e-06	1.25957e-05	RPS9
SEC62	1.34829	0.820536	0.222373	16.384	5.17212e-05	0.000151889	SEC62
TOMM7	1.73312	0.819686	0.187743	17.0681	3.60624e-05	0.000112191	TOMM7
TMEM179B	0.709783	0.819483	0.255617	10.7282	0.00105513	0.00205179	TMEM179B
PLEK2	0.450855	0.816976	0.420357	29.4968	5.60083e-08	4.69841e-07	PLEK2
KPNB1	1.24792	0.816933	0.256341	15.1218	0.000100795	0.000270958	KPNB1
ARL6IP1	1.62221	0.816176	0.229304	13.0414	0.000304673	0.000697308	ARL6IP1
PPP1R12A	0.696764	0.815126	0.366821	17.4887	2.89022e-05	9.3161e-05	PPP1R12A
SRPRB	0.418161	0.81446	0.398405	5.73271	0.0166518	0.0227454	SRPRB
RAC2	0.27281	0.814322	0.475835	9.69405	0.00184865	0.0033252	RAC2
RTN4	1.43727	0.81422	0.232199	12.6704	0.000371496	0.000828627	RTN4
KLF10	0.271869	0.813122	0.525161	15.8963	6.69084e-05	0.000189723	KLF10
C1orf35	0.640689	0.813101	0.382107	22.46	2.1457e-06	1.01015e-05	C1orf35
SLC44A1	0.822801	0.812994	0.374047	11.8798	0.000567469	0.00119631	SLC44A1
APH1A	0.706082	0.811369	0.29258	8.26746	0.00403619	0.0065882	APH1A
RHOD	1.03659	0.809741	0.322123	18.9325	1.35426e-05	4.82298e-05	RHOD
PRRG4	0.513034	0.808803	0.407423	10.696	0.00107366	0.0020798	PRRG4
RNF130	0.223697	0.808341	0.539965	10.464	0.00121722	0.00231128	RNF130
CDC42SE2	0.669232	0.808246	0.359671	13.7376	0.000210199	0.000509401	CDC42SE2
TMED2	1.30883	0.806865	0.189846	19.4716	1.02105e-05	3.76594e-05	TMED2
FAM107B	1.02825	0.80498	0.386228	17.3111	3.17328e-05	0.000100662	FAM107B
DNAJB9	0.438669	0.804486	0.438408	8.43074	0.0036893	0.00606862	DNAJB9
ASXL1	0.748378	0.802368	0.39825	19.6357	9.36999e-06	3.51375e-05	ASXL1
NAP1L1	0.833683	0.801187	0.289769	10.789	0.00102103	0.00199316	NAP1L1
LLGL2	3.97942	-0.801002	0.306539	60.8657	6.11029e-15	5.60341e-13	LLGL2
SNRPD3	1.77977	-0.801236	0.237083	13.8207	0.000201113	0.00049211	SNRPD3
PCBD1	1.93533	-0.803352	0.283017	18.928	1.35744e-05	4.83004e-05	PCBD1
WARS	0.541091	-0.803734	0.529011	6.79724	0.00912988	0.0134302	WARS
UBL5	3.90061	-0.805868	0.199541	17.3206	3.15753e-05	0.000100241	UBL5
MAGOH	0.557687	-0.806572	0.377336	7.16843	0.00741976	0.0111628	MAGOH
SMARCA4	1.36282	-0.808114	0.363311	34.9989	3.29889e-09	4.17273e-08	SMARCA4
EHD4	0.56266	-0.808797	0.531891	12.722	0.00036138	0.000810936	EHD4
GSTO1	1.85607	-0.809118	0.25245	14.7396	0.000123428	0.000324028	GSTO1
FRAT2	0.430737	-0.809772	0.636485	11.3574	0.000751464	0.0015283	FRAT2
LSM1	0.577578	-0.81224	0.397205	6.5367	0.0105671	0.0152716	LSM1
RIDA	0.34637	-0.812505	0.688897	30.1584	3.98153e-08	3.52082e-07	RIDA
SLC6A8	1.30518	-0.814125	0.512888	20.5148	5.91735e-06	2.37341e-05	SLC6A8
SYAP1	1.22066	-0.815553	0.328811	27.5074	1.56491e-07	1.10392e-06	SYAP1
MTFR1	0.402819	-0.816628	0.509361	13.0927	0.000296442	0.00068273	MTFR1
PRSS3	5.66659	-0.818628	0.280204	10.5548	0.00115887	0.00221823	PRSS3
ZDHHC3	0.68528	-0.820032	0.477094	11.0861	0.000869789	0.00173915	ZDHHC3
RBM17	1.17351	-0.821483	0.346548	44.7739	2.21149e-11	6.98682e-10	RBM17
PRELID1	2.62082	-0.822419	0.216572	20.2985	6.62537e-06	2.62092e-05	PRELID1
SH3GLB2	2.47271	-0.822555	0.357051	91.79	9.63786e-22	3.24073e-19	SH3GLB2
NMI	0.520425	-0.822867	0.453319	5.53724	0.0186159	0.0251726	NMI
STN1	0.329415	-0.8233	0.63036	4.99768	0.0253814	0.0332297	STN1
TIMM17B	0.694501	-0.823801	0.36835	13.7918	0.000204221	0.000497905	TIMM17B
LCN2	56.6268	-0.824977	0.2399	5.78778	0.016138	0.0221184	LCN2
NDUFB3	1.76647	-0.828902	0.270961	19.6561	9.27092e-06	3.48343e-05	NDUFB3
NBDY	0.385053	-0.829053	0.724042	12.6682	0.000371935	0.000829148	NBDY
HLA-DMA	2.43651	-0.831368	0.293543	7.58538	0.00588436	0.00909012	HLA-DMA
F3	1.13318	-0.833594	0.638927	5.48837	0.0191434	0.0258167	F3
GNB1	1.9532	-0.836373	0.249222	23.0837	1.55103e-06	7.64151e-06	GNB1
ABT1	0.341597	-0.838145	0.591967	13.4138	0.000249776	0.00058973	ABT1
CHCHD2	10.1152	-0.838606	0.201812	16.9008	3.93852e-05	0.000121161	CHCHD2
TTYH3	0.75804	-0.83972	0.452464	27.8684	1.29854e-07	9.44076e-07	TTYH3
UQCRC2	1.2225	-0.840114	0.316213	13.6594	0.000219141	0.000528217	UQCRC2
HOOK2	3.0168	-0.841401	0.35541	34.9207	3.43413e-09	4.30474e-08	HOOK2
PRPF4B	2.28036	-0.842028	0.396262	60.8755	6.08001e-15	5.60341e-13	PRPF4B
ATP5F1D	4.14253	-0.84327	0.346937	7.95541	0.0047944	0.0076451	ATP5F1D
HNRNPF	2.53675	-0.843868	0.223665	18.377	1.81231e-05	6.21296e-05	HNRNPF
POLR2K	1.30103	-0.844104	0.282532	8.90332	0.00284653	0.00486066	POLR2K
ATP6V1E1	0.883373	-0.845125	0.413207	43.2263	4.87613e-11	1.33285e-09	ATP6V1E1
AREG	2.44288	-0.845263	0.520981	10.5137	0.00118496	0.0022596	AREG
STARD10	8.01119	-0.845493	0.278148	28.039	1.18896e-07	8.78657e-07	STARD10
IER2	6.0671	-0.846325	0.339364	16.3678	5.21634e-05	0.000152854	IER2
NFYC	0.32936	-0.846921	0.618624	4.3865	0.0362246	0.0458754	NFYC
IER3	9.31902	-0.847023	0.327107	6.4674	0.0109871	0.0157938	IER3
PYURF	0.395336	-0.848072	0.525408	5.38053	0.0203627	0.0272787	PYURF
ESD	0.502525	-0.848094	0.476383	8.62426	0.00331714	0.00553314	ESD
MGST2	1.17165	-0.848158	0.305804	9.31659	0.00227088	0.00397528	MGST2
MBP	0.626157	-0.848843	0.608987	12.1883	0.000480914	0.00103825	MBP
RPS6KA3	0.830929	-0.850034	0.425293	15.8464	6.8696e-05	0.000194245	RPS6KA3
CLTA	3.24	-0.851022	0.236788	12.6973	0.000366191	0.000819058	CLTA
PFKP	0.852866	-0.851107	0.469616	19.4813	1.01588e-05	3.75374e-05	PFKP
TTC39A	0.585853	-0.85116	0.625803	18.0982	2.09801e-05	7.07225e-05	TTC39A
SERINC2	3.59367	-0.851255	0.280699	22.5441	2.05371e-06	9.7148e-06	SERINC2
CRNKL1	0.329202	-0.852006	0.613073	6.94611	0.00840016	0.0124842	CRNKL1
ZFYVE27	0.647952	-0.853545	0.543466	12.1273	0.000496903	0.00106763	ZFYVE27
SCP2	2.2716	-0.853684	0.301243	18.2702	1.91686e-05	6.52592e-05	SCP2
WDR34	0.966654	-0.853841	0.461417	22.1698	2.4957e-06	1.14469e-05	WDR34
COX14	1.0183	-0.854904	0.317678	7.93788	0.00484104	0.00770252	COX14
NABP2	0.300557	-0.856812	0.675553	9.5585	0.00199026	0.00354869	NABP2
DNPH1	1.21337	-0.85958	0.329805	9.42095	0.00214521	0.00378153	DNPH1
QPRT	1.03125	-0.860133	0.416373	22.6384	1.95536e-06	9.3261e-06	QPRT
XDH	0.762164	-0.862462	0.67397	6.39717	0.0114302	0.0163145	XDH
VDAC2	2.65058	-0.862604	0.251842	12.6094	0.000383814	0.000850461	VDAC2
SSR4	7.8924	-0.864112	0.18978	20.8387	4.99635e-06	2.05507e-05	SSR4
ST5	1.20749	-0.864213	0.453076	14.5522	0.000136326	0.000351486	ST5
UROS	0.702928	-0.865985	0.450284	30.7554	2.92691e-08	2.70819e-07	UROS
FAM3B	1.61417	-0.866677	0.364618	10.4989	0.00119444	0.00227339	FAM3B
ACTR1A	0.577203	-0.866985	0.485774	17.9644	2.25076e-05	7.49943e-05	ACTR1A
APIP	0.463909	-0.867418	0.489463	10.7085	0.00106644	0.0020678	APIP
PGK1	4.37991	-0.869787	0.268896	12.7015	0.000365369	0.000817672	PGK1
OAS2	0.329769	-0.871913	0.727661	4.40133	0.0359109	0.0455661	OAS2
C8orf82	0.405076	-0.872336	0.615486	16.6797	4.42512e-05	0.000132655	C8orf82
PFKL	2.57239	-0.873374	0.32809	27.8774	1.29251e-07	9.41385e-07	PFKL
NDUFB10	2.81829	-0.873505	0.238354	26.0852	3.26675e-07	2.07254e-06	NDUFB10
GLRX3	0.812635	-0.874256	0.33592	10.3698	0.00128097	0.00240965	GLRX3
ZC3H13	0.719792	-0.874508	0.530799	25.729	3.92872e-07	2.4188e-06	ZC3H13
SMIM15	0.806028	-0.875637	0.405263	16.8621	4.01961e-05	0.000122965	SMIM15
RAMP1	0.531497	-0.875918	0.701766	8.76417	0.00307205	0.00519084	RAMP1
NTMT1	1.48531	-0.87594	0.348768	54.3612	1.66822e-13	1.03558e-11	NTMT1
COPS6	1.37184	-0.877943	0.282339	11.2863	0.000780828	0.00158077	COPS6
MRPL14	2.4491	-0.878247	0.257578	16.2757	5.47603e-05	0.000159077	MRPL14
MYO7B	1.23744	-0.881997	0.630618	26.3776	2.80773e-07	1.85118e-06	MYO7B
NUDC	1.83772	-0.882377	0.261999	12.645	0.000376564	0.000838136	NUDC
UBE2F	0.393147	-0.882454	0.562368	5.32166	0.0210619	0.0281221	UBE2F
CCDC68	0.800203	-0.883653	0.601337	15.6761	7.51697e-05	0.000210194	CCDC68
IMPDH2	0.666444	-0.884595	0.438453	4.44534	0.0349965	0.044546	IMPDH2
ABHD11	3.6443	-0.884672	0.358753	22.8693	1.73395e-06	8.38909e-06	ABHD11
SRM	1.31518	-0.885496	0.397057	5.97311	0.0145256	0.0201343	SRM
NDUFA2	1.47702	-0.886058	0.293844	20.2624	6.75157e-06	2.65522e-05	NDUFA2
YKT6	0.536158	-0.886152	0.59086	25.3011	4.90434e-07	2.87631e-06	YKT6
UPF3B	0.596748	-0.887243	0.504501	16.5817	4.6598e-05	0.00013866	UPF3B
RHOBTB3	0.610741	-0.887414	0.610223	33.1253	8.64088e-09	9.52384e-08	RHOBTB3
RNASET2	3.80883	-0.888263	0.297408	8.1521	0.00430113	0.00695037	RNASET2
NAA10	1.414	-0.888334	0.318997	36.8235	1.29321e-09	1.89749e-08	NAA10
NDUFS4	0.647971	-0.890455	0.437778	11.6322	0.000648206	0.00134751	NDUFS4
CXorf38	0.45293	-0.890748	0.615935	7.32434	0.00680268	0.0103269	CXorf38
MAPK6	0.6723	-0.893174	0.468345	16.9003	3.9396e-05	0.000121161	MAPK6
CIB1	4.39433	-0.893318	0.242397	13.6274	0.000222911	0.000534114	CIB1
MRPL24	0.378565	-0.894509	0.63557	23.5202	1.23607e-06	6.25005e-06	MRPL24
INF2	4.2173	-0.895439	0.345036	54.4223	1.6172e-13	1.0196e-11	INF2
SPPL2A	0.753588	-0.896062	0.453055	10.2397	0.00137449	0.00255932	SPPL2A
PDK4	0.368443	-0.899705	0.836721	9.09722	0.00255999	0.0044219	PDK4
ASL	2.77367	-0.900423	0.349978	41.7863	1.01814e-10	2.43088e-09	ASL
TMEM167A	0.936316	-0.901977	0.342399	8.16543	0.00426965	0.00690502	TMEM167A
TNFRSF14	1.66968	-0.903792	0.421952	37.1576	1.08957e-09	1.6466e-08	TNFRSF14
CMAS	0.431499	-0.904881	0.575641	7.83174	0.00513368	0.00808209	CMAS
HYAL2	0.511182	-0.90545	0.522297	15.4625	8.41594e-05	0.000231009	HYAL2
HCFC1R1	0.521365	-0.905749	0.655396	14.0941	0.000173892	0.000436896	HCFC1R1
RNF128	0.703974	-0.906087	0.460169	8.62852	0.00330941	0.00552602	RNF128
RAB18	0.714669	-0.906786	0.403028	9.3977	0.00217258	0.00381976	RAB18
SURF2	0.439735	-0.907958	0.544691	17.5784	2.75701e-05	8.94976e-05	SURF2
UGDH	0.710182	-0.909498	0.479577	14.0779	0.000175391	0.000440114	UGDH
ATP5MC1	1.83994	-0.910184	0.300118	9.02127	0.00266856	0.00458783	ATP5MC1
USP10	0.588669	-0.91148	0.586893	17.9851	2.22646e-05	7.43075e-05	USP10
MRPS18B	1.17593	-0.912839	0.329077	10.8719	0.000976367	0.00191897	MRPS18B
FHL2	1.75829	-0.913101	0.350667	20.0181	7.67106e-06	2.95915e-05	FHL2
AATF	0.640262	-0.913981	0.427721	23.6961	1.12814e-06	5.75478e-06	AATF
TSR2	0.406334	-0.916687	0.580046	13.866	0.000196318	0.000482719	TSR2
RAB14	0.735364	-0.91736	0.377194	7.12639	0.00759575	0.0114063	RAB14
SLK	2.42002	-0.918901	0.32317	51.053	8.99061e-13	4.7733e-11	SLK
SF3A3	0.303354	-0.919011	0.621989	5.56064	0.0183687	0.0248801	SF3A3
CTAG2	0.108329	-0.919799	0.549422	6.43615	0.0111821	0.016034	CTAG2
PSMB6	1.94907	-0.921482	0.25345	23.3455	1.35359e-06	6.77635e-06	PSMB6
MSRB1	0.324811	-0.921522	0.67881	7.58787	0.00587624	0.00908494	MSRB1
TIMM8A	0.211804	-0.922456	0.723259	5.66572	0.0172996	0.0235505	TIMM8A
ARHGAP12	1.22952	-0.922808	0.424296	46.5475	8.9424e-12	3.43644e-10	ARHGAP12
CISD3	1.62903	-0.92488	0.322261	15.912	6.63582e-05	0.00018856	CISD3
EMP2	1.27651	-0.92508	0.38943	31.4846	2.01029e-08	1.97682e-07	EMP2
SMNDC1	0.530113	-0.925395	0.565257	16.6892	4.4032e-05	0.000132096	SMNDC1
ACP5	0.520403	-0.928254	0.605609	8.95933	0.00276056	0.00472587	ACP5
COX6C	4.77357	-0.929041	0.20685	19.5792	9.65154e-06	3.586e-05	COX6C
TRIM25	0.723633	-0.929439	0.583236	8.67477	0.00322645	0.00541254	TRIM25
SOWAHC	0.464506	-0.931209	0.797148	9.41075	0.00215717	0.00379763	SOWAHC
MVB12A	0.544709	-0.932036	0.466506	9.97241	0.00158903	0.00290896	MVB12A
TIMP1	2.66889	-0.933639	0.32455	16.7025	4.37239e-05	0.000131466	TIMP1
UQCC2	1.75545	-0.934641	0.325	49.4473	2.03769e-12	1.01507e-10	UQCC2
SSU72	2.07718	-0.9378	0.248225	15.5733	7.93684e-05	0.000219802	SSU72
PPCS	0.822371	-0.938369	0.385556	15.5742	7.9328e-05	0.000219802	PPCS
OAS1	1.4807	-0.94246	0.431861	19.3324	1.0983e-05	4.01415e-05	OAS1
KIF4A	0.123904	-0.942861	1.31896	14.1013	0.000173226	0.000435494	KIF4A
BRI3	4.40317	-0.944013	0.243243	17.1472	3.4591e-05	0.000108618	BRI3
ZNF106	0.757434	-0.946842	0.55787	21.9331	2.82317e-06	1.27422e-05	ZNF106
RAB5A	0.605049	-0.947345	0.518927	8.25648	0.00406067	0.0066228	RAB5A
CXCL1	3.7776	-0.948046	0.415489	4.74199	0.029435	0.0380065	CXCL1
DCAF13	0.542977	-0.948881	0.479453	12.5148	0.00040375	0.000888779	DCAF13
CENPW	0.301258	-0.949191	0.967332	24.1653	8.84087e-07	4.68764e-06	CENPW
AKR1C3	2.01722	-0.94961	0.334347	17.1309	3.48896e-05	0.000109131	AKR1C3
AP3D1	1.04457	-0.951002	0.494842	42.4338	7.31141e-11	1.83239e-09	AP3D1
FBLIM1	1.56514	-0.951027	0.507079	20.8045	5.08644e-06	2.08787e-05	FBLIM1
MRPL22	0.513148	-0.951419	0.430528	6.67106	0.0097991	0.0143155	MRPL22
MRPS16	1.073	-0.952966	0.340926	29.9464	4.44152e-08	3.87074e-07	MRPS16
APOL1	4.00324	-0.953175	0.487787	14.0764	0.000175534	0.000440198	APOL1
FAM3C	1.34397	-0.955099	0.301606	12.9325	0.000322932	0.000734929	FAM3C
PTK6	1.20815	-0.955235	0.529589	22.459	2.14674e-06	1.01015e-05	PTK6
HIST1H1C	2.08444	-0.955554	0.408276	27.4319	1.62724e-07	1.13794e-06	HIST1H1C
COL17A1	0.861057	-0.956259	0.65884	9.00305	0.00269529	0.00462985	COL17A1
SZRD1	0.721138	-0.956908	0.405205	8.49105	0.00356898	0.00589232	SZRD1
FAM96B	2.08084	-0.959039	0.26643	16.7405	4.28554e-05	0.000129626	FAM96B
IDH3G	1.35078	-0.959135	0.330877	26.5069	2.62604e-07	1.75142e-06	IDH3G
AZGP1	3.77371	-0.959283	0.35493	10.2418	0.00137291	0.00255756	AZGP1
HSDL2	0.257795	-0.959646	0.701839	4.75792	0.0291638	0.0376804	HSDL2
IFI27L2	0.470454	-0.959854	0.595872	5.98037	0.014466	0.0200723	IFI27L2
PUF60	1.93383	-0.961849	0.266862	46.4756	9.27642e-12	3.53116e-10	PUF60
ARL2	0.93287	-0.962563	0.335211	16.6487	4.49806e-05	0.000134243	ARL2
IFI27	33.7076	-0.963939	0.261788	13.8091	0.000202349	0.000494535	IFI27
C9orf78	0.47144	-0.96577	0.488108	6.57704	0.0103302	0.0149883	C9orf78
TMEM132A	0.28524	-0.966867	0.784412	8.79682	0.00301756	0.00510731	TMEM132A
MTCH2	0.864507	-0.96829	0.413104	23.1516	1.4972e-06	7.40343e-06	MTCH2
IFI35	1.0202	-0.968564	0.470417	11.5015	0.000695399	0.00143126	IFI35
PARP12	0.755154	-0.968899	0.570853	9.84395	0.00170391	0.00308877	PARP12
CDC42EP5	3.38445	-0.971722	0.398453	16.6584	4.47508e-05	0.000133946	CDC42EP5
MT-CO2	1386.79	-0.973019	0.257326	11.6847	0.000630151	0.00131268	MT-CO2
HIGD1A	0.976227	-0.973061	0.402482	17.2191	3.33065e-05	0.000104748	HIGD1A
NIT2	0.408477	-0.973778	0.579996	9.97927	0.00158313	0.00290228	NIT2
UBE3A	0.627252	-0.974235	0.551483	11.9574	0.000544314	0.00115534	UBE3A
MESD	0.8268	-0.977785	0.420252	21.9587	2.78574e-06	1.26014e-05	MESD
NOP16	0.253109	-0.980512	0.743673	4.44683	0.0349661	0.0445214	NOP16
GALNT12	0.683586	-0.982608	0.534006	13.6898	0.000215627	0.000520679	GALNT12
PKN1	0.778235	-0.982892	0.520082	20.675	5.4421e-06	2.21807e-05	PKN1
GGT1	0.582817	-0.984869	0.641559	8.2372	0.00410405	0.00667735	GGT1
GNPNAT1	0.477266	-0.985464	0.574694	13.9203	0.000190725	0.000471266	GNPNAT1
LAMTOR5	1.57161	-0.985725	0.268763	15.1389	9.98853e-05	0.000268692	LAMTOR5
CHD9	1.55246	-0.986297	0.486599	28.8769	7.71281e-08	6.19944e-07	CHD9
TP53I3	0.839593	-0.986322	0.623804	17.2819	3.22239e-05	0.000101899	TP53I3
PAPSS2	0.635858	-0.986583	0.606264	14.7974	0.0001197	0.000315474	PAPSS2
IMP3	0.731536	-0.98708	0.453563	25.2913	4.92933e-07	2.88653e-06	IMP3
MX1	1.54267	-0.991248	0.486642	17.7186	2.56104e-05	8.38102e-05	MX1
PLA2G10	0.643423	-0.996402	0.739415	6.32979	0.0118726	0.0168624	PLA2G10
IFIT1	0.80289	-0.996479	0.799789	10.734	0.00105187	0.00204731	IFIT1
MRPS34	1.47067	-0.997453	0.316561	16.8817	3.97837e-05	0.000121981	MRPS34
GPD1	0.212188	-0.9975	1.06102	13.3266	0.000261662	0.000613128	GPD1
MINOS1	2.31275	-0.998139	0.273594	18.9571	1.33688e-05	4.76949e-05	MINOS1
PHB	2.64246	-0.998296	0.240441	26.2833	2.94827e-07	1.91258e-06	PHB
MT-ND4L	29.3497	-1.00056	0.318134	10.1033	0.00148008	0.00273539	MT-ND4L
PSMA5	1.6893	-1.00151	0.264943	15.5751	7.92923e-05	0.000219802	PSMA5
TWF1	0.639571	-1.00249	0.448898	8.88345	0.00287767	0.00490347	TWF1
TMEM139	0.508978	-1.00477	0.621642	16.7118	4.35088e-05	0.000131134	TMEM139
HSD17B10	0.881929	-1.00567	0.386635	11.1031	0.000861854	0.00172499	HSD17B10
ATP5PD	1.95963	-1.00648	0.251607	21.4822	3.57122e-06	1.55614e-05	ATP5PD
APRT	2.23511	-1.00707	0.282173	29.6281	5.23398e-08	4.44612e-07	APRT
ATP6V1F	1.60661	-1.00819	0.28439	13.0677	0.000300427	0.000689784	ATP6V1F
ATP5PB	1.42693	-1.00923	0.302177	21.0622	4.44611e-06	1.86681e-05	ATP5PB
LPCAT4	0.918529	-1.0097	0.585953	11.2654	0.000789638	0.00159709	LPCAT4
MORN2	0.373895	-1.01098	0.572828	10.3412	0.00130093	0.00244379	MORN2
PDZK1IP1	4.55479	-1.01842	0.357845	7.37523	0.00661282	0.0100756	PDZK1IP1
SNRPA1	0.815831	-1.01843	0.432733	8.44726	0.00365593	0.00602356	SNRPA1
CDCP1	0.758704	-1.0187	0.489863	7.99037	0.00470269	0.00750904	CDCP1
PARP14	2.26183	-1.02185	0.397235	17.0728	3.59731e-05	0.000111999	PARP14
OCIAD2	2.55897	-1.02478	0.285115	12.8704	0.000333818	0.000755868	OCIAD2
STEAP4	0.736912	-1.02531	0.829873	63.0462	2.01914e-15	2.14401e-13	STEAP4
CASP8	0.692011	-1.02996	0.588903	10.9763	0.000922851	0.00182536	CASP8
TRPM4	1.01541	-1.03084	0.615882	21.7557	3.09672e-06	1.37613e-05	TRPM4
NPM3	0.290933	-1.03173	0.722481	26.7607	2.30275e-07	1.56161e-06	NPM3
RNF39	0.867507	-1.03436	0.687552	34.2642	4.81141e-09	5.8476e-08	RNF39
TMPRSS4	1.24085	-1.03587	0.454191	23.336	1.36033e-06	6.80164e-06	TMPRSS4
PSMB9	3.71721	-1.03726	0.275499	17.2334	3.30576e-05	0.000104046	PSMB9
ATP5PO	1.99415	-1.03869	0.272054	19.2534	1.14466e-05	4.14605e-05	ATP5PO
LSM2	0.90615	-1.03955	0.412846	16.1152	5.96027e-05	0.000171294	LSM2
MT2A	6.91639	-1.0406	0.469631	7.41519	0.00646754	0.00989629	MT2A
HBEGF	0.521717	-1.04152	0.805737	11.9415	0.00054898	0.00116402	HBEGF
GGCT	1.1143	-1.04229	0.346151	16.8395	4.06783e-05	0.000124182	GGCT
ANKRD36C	6.0274	-1.04376	0.490059	6.52962	0.0106092	0.0153264	ANKRD36C
TRAP1	0.550158	-1.04579	0.514586	15.1806	9.77028e-05	0.000263876	TRAP1
CHCHD3	0.515698	-1.04637	0.442492	8.53017	0.00349307	0.00578356	CHCHD3
ATP6V1G1	2.50628	-1.0467	0.257078	16.8391	4.06861e-05	0.000124182	ATP6V1G1
COPRS	0.76311	-1.04745	0.488587	12.2628	0.00046207	0.00100132	COPRS
ETHE1	0.467949	-1.04807	0.528053	4.46161	0.0346648	0.0441517	ETHE1
HLA-DRB1	12.0568	-1.04991	0.290874	11.2527	0.000795088	0.0016057	HLA-DRB1
BAZ1B	0.68319	-1.05075	0.561493	16.8085	4.13486e-05	0.000125823	BAZ1B
PFDN6	1.1688	-1.05077	0.362651	44.7083	2.28687e-11	7.09808e-10	PFDN6
MROH1	1.69415	-1.05141	0.39876	53.2906	2.87679e-13	1.65826e-11	MROH1
MT-ND4	886.448	-1.05144	0.251876	14.0547	0.000177572	0.000443798	MT-ND4
AP1S1	0.759948	-1.05259	0.401663	12.0086	0.000529547	0.00112815	AP1S1
NADK	1.12869	-1.05498	0.422314	35.329	2.78454e-09	3.64792e-08	NADK
BTN3A1	0.780869	-1.05673	0.608165	12.8071	0.000345306	0.000778821	BTN3A1
CDC123	0.548052	-1.06177	0.442119	15.4477	8.48218e-05	0.000232511	CDC123
RAD23A	1.72284	-1.063	0.304286	23.084	1.55074e-06	7.64151e-06	RAD23A
EMC8	0.325991	-1.06314	0.626479	9.82815	0.00171861	0.00311107	EMC8
MRPL20	2.17046	-1.06342	0.265188	19.3191	1.10597e-05	4.02761e-05	MRPL20
ADRA2A	0.342699	-1.06349	1.01765	13.3155	0.000263226	0.000616435	ADRA2A
MT-ATP6	1304.72	-1.06578	0.25621	13.9013	0.000192662	0.000475101	MT-ATP6
EXOSC4	0.5312	-1.06635	0.592575	30.6859	3.03362e-08	2.79467e-07	EXOSC4
PLGRKT	0.346021	-1.06752	0.597982	4.37646	0.0364386	0.0460908	PLGRKT
ZNF703	1.17892	-1.06815	0.480286	43.841	3.56163e-11	1.00673e-09	ZNF703
MPC1	0.787411	-1.0688	0.465318	6.8663	0.00878363	0.0129445	MPC1
GOLGA4	4.67058	-1.06906	0.290212	34.4684	4.33238e-09	5.29732e-08	GOLGA4
CORO2A	0.846192	-1.06919	0.544847	16.2686	5.49684e-05	0.000159566	CORO2A
PHRF1	0.984435	-1.07011	0.540277	39.1325	3.95996e-10	7.68195e-09	PHRF1
CTBP2	1.07275	-1.07047	0.432084	28.557	9.09822e-08	7.07347e-07	CTBP2
PCDH1	0.563248	-1.07119	0.674534	11.3169	0.000768064	0.00155892	PCDH1
PMVK	0.544734	-1.07154	0.508173	11.011	0.000905705	0.00179848	PMVK
RHOA	4.16742	-1.07197	0.230555	36.8979	1.24478e-09	1.8331e-08	RHOA
MT-ND5	155.801	-1.07727	0.269007	12.9313	0.000323134	0.000734974	MT-ND5
ETFB	2.85967	-1.07849	0.297149	24.739	6.56431e-07	3.66348e-06	ETFB
ENO1	8.05541	-1.08073	0.206411	28.4221	9.75458e-08	7.52576e-07	ENO1
EFNB1	0.759322	-1.08303	0.453765	13.7331	0.000210713	0.000510339	EFNB1
TOX3	0.697117	-1.08431	0.479389	7.57795	0.00590866	0.00912417	TOX3
ACOT7	0.537024	-1.08483	0.50365	10.9962	0.000912998	0.00180852	ACOT7
KYNU	0.419206	-1.08484	0.654288	12.7861	0.000349197	0.000786277	KYNU
C19orf53	2.57049	-1.08492	0.250857	24.4668	7.56008e-07	4.13346e-06	C19orf53
SDHB	1.22487	-1.08583	0.350368	33.1397	8.5768e-09	9.48148e-08	SDHB
LSM10	0.334335	-1.08796	0.566853	4.50374	0.0338209	0.0432142	LSM10
RFC2	0.382407	-1.08995	0.744722	23.06	1.57025e-06	7.70798e-06	RFC2
GAK	1.73219	-1.09129	0.442476	43.5042	4.23056e-11	1.18544e-09	GAK
45721	0.472256	-1.09272	0.557657	4.34356	0.0371491	0.046916	45721
CAPN8	3.42341	-1.09509	0.532351	6.38623	0.0115009	0.0164037	CAPN8
SLTM	1.05401	-1.09538	0.417488	24.5998	7.0558e-07	3.90002e-06	SLTM
TMEM126B	0.493144	-1.10002	0.56717	15.9762	6.41439e-05	0.000183431	TMEM126B
IDH3B	0.626491	-1.10157	0.480615	8.55921	0.00343778	0.00570841	IDH3B
KRT7	11.9304	-1.1031	0.303889	15.2856	9.24196e-05	0.000251628	KRT7
S100A14	7.41265	-1.10507	0.292691	37.8627	7.59043e-10	1.2501e-08	S100A14
CLIC3	0.396676	-1.10567	1.2107	20.004	7.7282e-06	2.97267e-05	CLIC3
HSF1	1.33415	-1.10885	0.412305	54.6872	1.41323e-13	9.48398e-12	HSF1
SSFA2	1.1814	-1.10934	0.410282	25.4235	4.60273e-07	2.74734e-06	SSFA2
ARHGEF35	1.1699	-1.10989	0.494386	45.6426	1.41922e-11	4.95513e-10	ARHGEF35
SMIM22	4.94033	-1.11347	0.315672	39.3358	3.56832e-10	7.0927e-09	SMIM22
AGR3	1.97426	-1.11351	0.386624	12.0125	0.000528441	0.00112649	AGR3
CDK12	7.15711	-1.11434	0.356034	19.3264	1.10174e-05	4.01947e-05	CDK12
IAH1	0.637491	-1.11538	0.499859	27.4459	1.61549e-07	1.13316e-06	IAH1
NECAP2	0.771226	-1.11622	0.466324	21.7635	3.08419e-06	1.37208e-05	NECAP2
MRPL12	3.13096	-1.11803	0.314409	39.6806	2.99088e-10	6.05519e-09	MRPL12
MIEN1	42.1038	-1.11841	0.271447	14.1896	0.00016528	0.000417599	MIEN1
SPDEF	1.97621	-1.11948	0.485506	39.0589	4.11214e-10	7.82665e-09	SPDEF
GSTZ1	0.584702	-1.12312	0.535657	10.587	0.00113886	0.00218986	GSTZ1
TGM2	1.82324	-1.12314	0.417336	13.5999	0.000226198	0.000540384	TGM2
CTSL	1.11521	-1.12424	0.547955	7.7695	0.00531359	0.00832958	CTSL
HMGXB4	0.800175	-1.12485	0.550664	20.2097	6.94e-06	2.72137e-05	HMGXB4
TMEM54	4.15787	-1.12948	0.283248	34.5813	4.08821e-09	5.0601e-08	TMEM54
AKR1B10	3.7298	-1.1317	0.63164	4.6279	0.0314561	0.0403964	AKR1B10
CYB561D2	0.710792	-1.13508	0.477632	10.1872	0.00141418	0.00262233	CYB561D2
ABCC3	5.65326	-1.13522	0.318804	22.9635	1.65103e-06	8.04576e-06	ABCC3
GALM	1.30813	-1.13581	0.416009	44.1314	3.0706e-11	9.0437e-10	GALM
COX7B	4.61485	-1.13766	0.219155	32.9858	9.28346e-09	1.0005e-07	COX7B
ERBB2	34.4311	-1.14014	0.276119	14.6717	0.000127952	0.000333452	ERBB2
TRIM26	0.627767	-1.14073	0.649949	20.0789	7.4312e-06	2.88039e-05	TRIM26
RTL8C	0.415628	-1.14206	0.610642	5.9504	0.014714	0.0203604	RTL8C
SPTSSA	1.06414	-1.14373	0.379368	28.5794	8.99332e-08	7.01896e-07	SPTSSA
GSTK1	4.69676	-1.14759	0.274298	32.329	1.30157e-08	1.35297e-07	GSTK1
GSTO2	0.397569	-1.14918	0.660039	24.5831	7.11721e-07	3.92858e-06	GSTO2
PGAP3	4.10114	-1.1495	0.275336	16.2097	5.67045e-05	0.000163781	PGAP3
MRPS33	0.686294	-1.14961	0.399838	10.0185	0.00154976	0.00284757	MRPS33
USP16	0.874584	-1.15026	0.481904	22.2818	2.35426e-06	1.08823e-05	USP16
PSMD6	0.470337	-1.15259	0.56426	13.2539	0.000272018	0.000632619	PSMD6
C1orf174	0.301748	-1.15276	0.683548	7.02075	0.00805703	0.0120319	C1orf174
TKT	3.53379	-1.1538	0.243382	33.3366	7.75114e-09	8.66367e-08	TKT
CAMK2N1	5.64234	-1.15381	0.30291	25.5421	4.32839e-07	2.60672e-06	CAMK2N1
PLEKHH2	0.176955	-1.15437	1.36729	13.3018	0.000265155	0.000620233	PLEKHH2
FARSA	0.495489	-1.15501	0.586202	19.815	8.53084e-06	3.24429e-05	FARSA
PMM2	0.664595	-1.15512	0.566618	15.702	7.41454e-05	0.000207762	PMM2
POP4	1.10925	-1.15938	0.333524	24.3283	8.12349e-07	4.37627e-06	POP4
KIAA1324	0.334388	-1.17303	0.979743	4.62623	0.0314867	0.0404228	KIAA1324
MRPL27	1.82858	-1.17369	0.300424	32.9893	9.26656e-09	1.0005e-07	MRPL27
CDK5RAP3	1.47855	-1.17491	0.493253	35.4748	2.58369e-09	3.4181e-08	CDK5RAP3
LSM7	1.57693	-1.17669	0.303411	16.3434	5.28406e-05	0.00015439	LSM7
SDHAF3	0.256262	-1.18005	0.793594	6.78869	0.00917371	0.0134848	SDHAF3
PIN1	0.595816	-1.18005	0.454327	12.3914	0.000431304	0.000942238	PIN1
SCAND1	4.29175	-1.18055	0.277509	87.4334	8.71643e-21	2.70545e-18	SCAND1
NT5C3A	0.879701	-1.18178	0.392207	11.539	0.000681505	0.00140658	NT5C3A
ZNF91	1.6611	-1.18184	0.473285	34.5097	4.24143e-09	5.21773e-08	ZNF91
CBR1	1.06271	-1.18365	0.457702	12.1928	0.000479741	0.00103627	CBR1
GLRX2	0.297872	-1.18542	0.587643	8.98631	0.00272009	0.00466648	GLRX2
PPP1R7	0.779427	-1.19225	0.456304	19.6873	9.12042e-06	3.43612e-05	PPP1R7
STXBP2	1.24909	-1.1925	0.520799	37.0172	1.17093e-09	1.74989e-08	STXBP2
CIITA	0.497824	-1.19338	0.629393	14.903	0.000113185	0.000301056	CIITA
ARHGEF5	1.33112	-1.19377	0.562288	38.2981	6.07219e-10	1.06527e-08	ARHGEF5
IDH2	1.74099	-1.19475	0.338334	21.1467	4.25428e-06	1.79937e-05	IDH2
IP6K2	0.955743	-1.19525	0.432036	14.6216	0.000131399	0.00034118	IP6K2
WDR44	0.425835	-1.19593	0.670858	8.21171	0.00416209	0.00676634	WDR44
WASHC3	0.464204	-1.19665	0.609279	28.006	1.20937e-07	8.92104e-07	WASHC3
MT-CO3	1286.59	-1.19913	0.259415	16.7469	4.27119e-05	0.000129289	MT-CO3
REPIN1	0.517136	-1.20099	0.571404	14.4389	0.000144782	0.00037139	REPIN1
LYPLA2	1.47461	-1.20269	0.375457	43.1305	5.12088e-11	1.35939e-09	LYPLA2
ABHD14B	0.628447	-1.203	0.520917	23.0374	1.58879e-06	7.78007e-06	ABHD14B
FERMT1	0.743329	-1.20376	0.571651	9.09551	0.00256238	0.00442413	FERMT1
SEMA4B	0.93505	-1.20409	0.55499	26.1962	3.08422e-07	1.96912e-06	SEMA4B
NDUFS7	1.4774	-1.20809	0.411523	20.5113	5.92815e-06	2.37538e-05	NDUFS7
UQCRC1	3.75879	-1.20864	0.279091	69.98	5.99084e-17	1.00721e-14	UQCRC1
MAPK3	1.83604	-1.20962	0.422133	41.0131	1.51213e-10	3.40862e-09	MAPK3
ATP5MC3	3.47523	-1.21014	0.266571	20.2784	6.69514e-06	2.63817e-05	ATP5MC3
MVP	3.0152	-1.21075	0.304534	41.6421	1.09609e-10	2.57135e-09	MVP
MRPS18C	0.462325	-1.21098	0.502931	7.72517	0.00544561	0.00851009	MRPS18C
APOO	0.214832	-1.21161	0.849732	7.66961	0.00561585	0.0087389	APOO
PPIF	0.888993	-1.21221	0.480144	23.4777	1.26368e-06	6.34198e-06	PPIF
RPA3	1.31866	-1.21596	0.374002	36.0081	1.96499e-09	2.72432e-08	RPA3
PSMB3	3.55505	-1.21605	0.251982	21.4368	3.65676e-06	1.58486e-05	PSMB3
MID1IP1	0.623277	-1.21649	0.607622	23.8513	1.0407e-06	5.37672e-06	MID1IP1
EGLN3	0.654684	-1.21712	0.736575	23.1047	1.53413e-06	7.57677e-06	EGLN3
MCTS1	0.941898	-1.21812	0.410093	10.8168	0.00100583	0.00196825	MCTS1
IFRD2	0.989923	-1.21975	0.398751	23.7744	1.08315e-06	5.56043e-06	IFRD2
KRT23	1.23735	-1.22401	0.670455	7.89359	0.00496103	0.00784954	KRT23
METTL9	1.32951	-1.22498	0.372878	13.0704	0.000299999	0.000689561	METTL9
PLPBP	0.767426	-1.22627	0.418558	12.5874	0.00038835	0.000859097	PLPBP
PRSS22	3.94485	-1.22629	0.386822	32.3248	1.30435e-08	1.35297e-07	PRSS22
CAB39	0.622883	-1.22649	0.618144	20.038	7.59177e-06	2.93417e-05	CAB39
PPARG	0.724009	-1.22924	0.534257	27.0268	2.00658e-07	1.37696e-06	PPARG
GSTA1	1.32766	-1.23088	0.747712	4.34243	0.0371739	0.0469326	GSTA1
EXOSC10	0.561853	-1.23159	0.680861	20.3564	6.42777e-06	2.55276e-05	EXOSC10
PARK7	4.06233	-1.23608	0.240416	24.0821	9.23129e-07	4.8627e-06	PARK7
PCGF2	0.4545	-1.23879	0.621751	23.7604	1.09104e-06	5.59381e-06	PCGF2
CAT	0.508986	-1.23944	0.524285	6.75144	0.00936722	0.0137408	CAT
VAMP3	0.554572	-1.24391	0.507729	9.06501	0.00260548	0.00448894	VAMP3
TCAF1	0.391589	-1.244	0.648615	5.01962	0.0250617	0.0328431	TCAF1
ATP5IF1	4.37938	-1.2454	0.259601	38.1096	6.6879e-10	1.15323e-08	ATP5IF1
NDUFA1	5.1437	-1.25116	0.221188	41.5157	1.16927e-10	2.69601e-09	NDUFA1
ROCK2	0.858753	-1.25152	0.425459	12.1062	0.000502534	0.001078	ROCK2
SULT1A1	0.525661	-1.25593	0.777781	9.38374	0.00218918	0.0038456	SULT1A1
APEH	0.853171	-1.25957	0.481444	25.8646	3.66228e-07	2.27694e-06	APEH
RPL26L1	0.487486	-1.26113	0.52877	7.26999	0.00701164	0.0106082	RPL26L1
RARRES3	4.3759	-1.2649	0.312804	17.383	3.05554e-05	9.73861e-05	RARRES3
ZKSCAN1	2.23925	-1.26542	0.409352	24.8871	6.07887e-07	3.44497e-06	ZKSCAN1
HMOX2	0.668748	-1.26597	0.583512	25.2627	5.00278e-07	2.91709e-06	HMOX2
COA3	1.19535	-1.26656	0.379796	14.7293	0.000124101	0.000325584	COA3
KNOP1	1.66063	-1.26685	0.490097	39.8898	2.68698e-10	5.47574e-09	KNOP1
SLC9A3R2	1.72227	-1.26769	0.396248	27.8238	1.32884e-07	9.62632e-07	SLC9A3R2
CDC37	4.43991	-1.26998	0.305674	82.5706	1.01964e-19	2.74282e-17	CDC37
TRAPPC2L	1.00839	-1.27304	0.391386	22.7988	1.79878e-06	8.67156e-06	TRAPPC2L
PSMB2	1.63795	-1.27818	0.295874	19.2896	1.12318e-05	4.07923e-05	PSMB2
SRA1	0.891681	-1.27946	0.414643	22.2817	2.35445e-06	1.08823e-05	SRA1
PLA2G16	1.96456	-1.27983	0.365868	13.3394	0.000259881	0.000610461	PLA2G16
NEU1	3.08696	-1.28055	0.346017	29.2758	6.27762e-08	5.18e-07	NEU1
UQCRQ	5.05456	-1.28068	0.215486	39.1061	4.0139e-10	7.74932e-09	UQCRQ
ZBTB8OS	0.48715	-1.28199	0.589547	7.04789	0.00793585	0.0118597	ZBTB8OS
ZNF593	1.06248	-1.29247	0.403282	30.3631	3.58281e-08	3.22693e-07	ZNF593
PLEKHF1	0.735957	-1.29635	0.683763	20.8155	5.05712e-06	2.07795e-05	PLEKHF1
ABRACL	1.19852	-1.29744	0.395761	23.3277	1.36617e-06	6.82241e-06	ABRACL
OGDH	0.709656	-1.30029	0.638009	18.045	2.1575e-05	7.21849e-05	OGDH
SPNS2	1.57237	-1.30096	0.583505	53.0251	3.29311e-13	1.87151e-11	SPNS2
TWF2	0.712659	-1.3034	0.501168	27.1443	1.88822e-07	1.30462e-06	TWF2
ILKAP	0.369424	-1.30483	0.639583	6.87427	0.00874452	0.0129057	ILKAP
LDLR	3.83332	-1.30528	0.388124	21.9191	2.84392e-06	1.27929e-05	LDLR
TMC5	8.20311	-1.30635	0.352132	28.7734	8.13604e-08	6.48793e-07	TMC5
MICALL2	1.44049	-1.30735	0.55341	27.9063	1.27335e-07	9.3248e-07	MICALL2
IRAK1	0.996955	-1.30779	0.459472	32.4992	1.19244e-08	1.24651e-07	IRAK1
TMEM176A	3.30583	-1.30893	0.327386	21.3312	3.86388e-06	1.65683e-05	TMEM176A
EPS8L1	3.64485	-1.31018	0.465469	34.3021	4.71877e-09	5.75234e-08	EPS8L1
PSMB8	3.59647	-1.3114	0.247592	32.8621	9.89309e-09	1.05885e-07	PSMB8
ST6GALNAC4	0.414579	-1.31241	0.706251	29.542	5.47172e-08	4.60927e-07	ST6GALNAC4
ATP2C2	0.923894	-1.3134	0.618155	30.6083	3.15743e-08	2.88979e-07	ATP2C2
BMS1	0.482843	-1.31344	0.627745	21.7163	3.16098e-06	1.40006e-05	BMS1
S100P	23.3304	-1.31454	0.292821	21.0636	4.44279e-06	1.86681e-05	S100P
EFHD2	6.52266	-1.3211	0.294417	59.2384	1.39679e-14	1.22523e-12	EFHD2
BAK1	0.657684	-1.3365	0.61164	24.067	9.30394e-07	4.88185e-06	BAK1
CTSH	3.5042	-1.33724	0.301383	21.0432	4.49035e-06	1.88238e-05	CTSH
TUSC2	0.730983	-1.33739	0.448839	12.1532	0.000490046	0.00105571	TUSC2
VWA1	2.64693	-1.33805	0.342487	50.3383	1.29396e-12	6.69377e-11	VWA1
LINC00483	0.316118	-1.34211	0.848357	5.06823	0.0243683	0.0320698	LINC00483
CDK11B	1.13549	-1.34341	0.527573	53.4223	2.69025e-13	1.57321e-11	CDK11B
HK1	0.539342	-1.34378	0.584806	17.7148	2.56616e-05	8.39097e-05	HK1
GPCPD1	1.00416	-1.35784	0.531043	17.8245	2.42239e-05	7.99865e-05	GPCPD1
ITGA2	0.997123	-1.35913	0.57161	21.8705	2.91682e-06	1.30481e-05	ITGA2
EXOSC7	0.308793	-1.35928	0.675982	5.50705	0.01894	0.0255595	EXOSC7
COQ9	0.70249	-1.36305	0.483562	18.8098	1.44419e-05	5.09507e-05	COQ9
TMEM205	1.52385	-1.36847	0.352205	18.092	2.10488e-05	7.08949e-05	TMEM205
SYTL2	4.02075	-1.37152	0.503529	10.6276	0.00111414	0.00215003	SYTL2
AOC1	1.27918	-1.37241	0.552162	9.9337	0.0016228	0.00296021	AOC1
SAA2	4.2521	-1.37383	0.523353	5.86223	0.0154692	0.0212814	SAA2
ATAD3B	1.07701	-1.37752	0.539185	40.9291	1.57854e-10	3.51902e-09	ATAD3B
C15orf48	7.43508	-1.38193	0.507187	28.2707	1.0548e-07	7.98525e-07	C15orf48
TIMM13	1.64831	-1.382	0.343619	18.3493	1.8389e-05	6.28277e-05	TIMM13
BAAT	0.474632	-1.38217	1.03207	10.5725	0.0011478	0.00220437	BAAT
KCNQ1	0.668603	-1.3829	0.668459	29.8489	4.6706e-08	4.01831e-07	KCNQ1
NDUFAB1	1.46204	-1.38531	0.311684	41.0006	1.52184e-10	3.41146e-09	NDUFAB1
NKAP	0.801198	-1.38892	0.503974	53.9602	2.0459e-13	1.23212e-11	NKAP
CARD19	0.484049	-1.38951	0.607601	11.6918	0.000627765	0.00130838	CARD19
NDUFA8	0.896661	-1.39227	0.416178	31.2244	2.29854e-08	2.19778e-07	NDUFA8
TPM2	2.36449	-1.39432	0.378277	27.0108	2.02318e-07	1.38523e-06	TPM2
SFXN4	0.489434	-1.39934	0.646084	23.4938	1.25314e-06	6.32055e-06	SFXN4
PTP4A3	0.238521	-1.40166	1.14375	22.2933	2.34022e-06	1.08538e-05	PTP4A3
UPP1	1.44904	-1.40218	0.474161	45.2166	1.76406e-11	5.93165e-10	UPP1
CHMP5	2.50483	-1.40586	0.303769	29.0091	7.20401e-08	5.82529e-07	CHMP5
ERN2	2.41592	-1.40879	0.534465	24.7344	6.5799e-07	3.66711e-06	ERN2
PDLIM4	0.365058	-1.40993	0.752441	5.05006	0.0246251	0.0323762	PDLIM4
EPN3	1.1119	-1.41928	0.568193	44.7696	2.21639e-11	6.98682e-10	EPN3
HPS1	1.01071	-1.42029	0.538917	40.6805	1.79269e-10	3.82726e-09	HPS1
NUBP1	0.282472	-1.42753	0.704678	5.72491	0.0167259	0.0228311	NUBP1
COMTD1	2.90653	-1.42906	0.340759	48.8923	2.70404e-12	1.25412e-10	COMTD1
ASNA1	1.06897	-1.43161	0.393573	20.3063	6.5984e-06	2.61281e-05	ASNA1
MPHOSPH6	0.277816	-1.43364	0.779001	10.7956	0.00101744	0.00198807	MPHOSPH6
UACA	0.956279	-1.43493	0.54645	24.5564	7.21648e-07	3.9671e-06	UACA
ODF3B	1.33951	-1.43503	0.491541	47.6604	5.06835e-12	2.17562e-10	ODF3B
ALAS1	0.713228	-1.43947	0.575867	23.1984	1.46117e-06	7.23414e-06	ALAS1
SBSPON	0.314003	-1.44049	0.871035	10.7714	0.0010308	0.00201029	SBSPON
FBLN1	0.966962	-1.44786	0.605512	13.602	0.000225947	0.000540384	FBLN1
RBM5	2.16356	-1.45984	0.439351	46.2444	1.04384e-11	3.86412e-10	RBM5
VSIG2	3.3119	-1.46081	0.552546	14.1465	0.000169109	0.000426739	VSIG2
UBE2A	1.14807	-1.46495	0.413323	23.489	1.2563e-06	6.32065e-06	UBE2A
GDA	0.66211	-1.46703	0.704339	4.42653	0.0353843	0.0449687	GDA
C9orf152	0.339418	-1.46802	0.845038	19.412	1.05341e-05	3.86761e-05	C9orf152
LGALS9	1.58523	-1.4692	0.476163	34.8588	3.54501e-09	4.42852e-08	LGALS9
LRRC59	2.68567	-1.47014	0.296588	27.8009	1.34465e-07	9.706e-07	LRRC59
GCNT3	1.87186	-1.47193	0.465212	20.9744	4.6545e-06	1.94419e-05	GCNT3
AC139749.1	0.458275	-1.47432	1.32951	10.7611	0.00103654	0.00201953	AC139749.1
MRPL4	1.05541	-1.47536	0.416013	19.2573	1.14233e-05	4.14135e-05	MRPL4
AGMAT	0.26127	-1.47613	1.06036	37.9166	7.38351e-10	1.2362e-08	AGMAT
PGD	0.816299	-1.47732	0.462468	30.1392	4.02121e-08	3.53499e-07	PGD
ADM	0.688624	-1.48292	0.781093	25.48	4.46996e-07	2.67998e-06	ADM
H2AFJ	4.25116	-1.48506	0.290397	65.3681	6.21354e-16	8.64539e-14	H2AFJ
AKAP17A	1.38193	-1.48857	0.556915	30.2093	3.87838e-08	3.44697e-07	AKAP17A
PRKCZ	0.770217	-1.48976	0.668566	28.2082	1.08941e-07	8.17059e-07	PRKCZ
CTNNBIP1	0.834149	-1.49217	0.469688	12.4799	0.000411363	0.000904057	CTNNBIP1
MT-CO1	1640.54	-1.49734	0.260609	24.4564	7.60116e-07	4.15029e-06	MT-CO1
MUC16	3.14406	-1.49984	0.776684	9.20974	0.00240731	0.00418686	MUC16
MLPH	4.37111	-1.50434	0.407419	35.1441	3.06188e-09	3.92213e-08	MLPH
NME1	1.7235	-1.50632	0.376539	21.4422	3.64656e-06	1.58214e-05	NME1
VSIR	0.720181	-1.50634	0.612179	14.3855	0.000148949	0.000380866	VSIR
MECOM	0.667375	-1.50699	0.85933	5.91888	0.0149795	0.0206852	MECOM
TMEM176B	2.76656	-1.52294	0.387459	16.8203	4.10909e-05	0.000125228	TMEM176B
ACBD6	0.403651	-1.52897	0.718302	17.4785	2.90568e-05	9.34217e-05	ACBD6
NDUFB7	3.32856	-1.53314	0.305672	45.1104	1.86231e-11	6.10928e-10	NDUFB7
CYB5B	1.79847	-1.53961	0.374446	31.4287	2.069e-08	2.01653e-07	CYB5B
BNIP3	0.730651	-1.54845	0.798506	25.3902	4.68285e-07	2.79103e-06	BNIP3
CHCHD5	0.971294	-1.54863	0.500275	37.1462	1.09596e-09	1.65007e-08	CHCHD5
GABRE	0.491174	-1.54881	0.692138	7.6661	0.0056268	0.00874819	GABRE
CSTB	18.8956	-1.55296	0.328506	49.3991	2.08839e-12	1.01526e-10	CSTB
PRDX2	3.41383	-1.55322	0.302058	25.8736	3.64514e-07	2.27328e-06	PRDX2
SQOR	1.03422	-1.55455	0.439668	14.4249	0.000145858	0.000373674	SQOR
ZFAND6	0.758968	-1.5568	0.502379	14.8519	0.000116289	0.000308296	ZFAND6
XPNPEP1	0.764496	-1.56469	0.529185	19.8836	8.23039e-06	3.15082e-05	XPNPEP1
EIF3G	3.52003	-1.56921	0.281387	72.982	1.30836e-17	2.63961e-15	EIF3G
SLC22A18	2.80787	-1.56986	0.380356	38.3606	5.88072e-10	1.04532e-08	SLC22A18
RBM6	1.91081	-1.5701	0.48831	37.2586	1.03456e-09	1.5933e-08	RBM6
FAM83A	0.451555	-1.57093	0.874775	31.7107	1.78936e-08	1.77834e-07	FAM83A
NPDC1	2.43492	-1.57096	0.43168	57.3358	3.67398e-14	2.9649e-12	NPDC1
RRP1	0.861565	-1.57096	0.667782	32.5438	1.16535e-08	1.22379e-07	RRP1
TEX264	0.691501	-1.5743	0.511649	28.5014	9.36323e-08	7.2655e-07	TEX264
DNAJA4	0.606233	-1.5756	0.748045	23.961	9.83088e-07	5.1184e-06	DNAJA4
DVL1	1.15269	-1.57744	0.64445	39.0256	4.1829e-10	7.88692e-09	DVL1
DUSP5	2.13788	-1.58364	0.66861	25.0587	5.56118e-07	3.18741e-06	DUSP5
SYTL1	1.21098	-1.58965	0.571832	31.6344	1.86102e-08	1.84049e-07	SYTL1
INTS11	1.61602	-1.59103	0.46097	69.7172	6.84456e-17	1.10471e-14	INTS11
GALE	4.62101	-1.60546	0.298316	73.7212	8.99669e-18	2.01676e-15	GALE
HLA-F	7.1574	-1.61126	0.269845	40.2686	2.2134e-10	4.61818e-09	HLA-F
HCCS	0.294381	-1.61167	0.709383	7.11652	0.00763769	0.0114651	HCCS
IFI44L	0.774554	-1.61871	0.791709	7.36055	0.00666704	0.0101515	IFI44L
TRUB2	0.316713	-1.61927	0.761292	10.0305	0.00153966	0.00283289	TRUB2
AURKAIP1	5.94292	-1.6193	0.22983	63.4717	1.62688e-15	1.87556e-13	AURKAIP1
MLX	0.703316	-1.62307	0.57401	25.6071	4.18486e-07	2.53924e-06	MLX
FUT3	1.14827	-1.62589	0.614278	39.5289	3.23247e-10	6.46876e-09	FUT3
VBP1	0.459351	-1.62797	0.56549	11.594	0.000661653	0.00137052	VBP1
PLAU	0.559662	-1.63034	1.02092	13.8216	0.000201014	0.00049211	PLAU
DERA	0.343361	-1.6315	0.685968	7.56785	0.00594185	0.0091719	DERA
NUDT1	0.69495	-1.63663	0.674742	32.7295	1.0592e-08	1.12413e-07	NUDT1
MRPS18A	1.85482	-1.64029	0.376139	42.6442	6.56573e-11	1.67675e-09	MRPS18A
DNM2	2.83454	-1.64219	0.400922	75.7248	3.26082e-18	8.22339e-16	DNM2
TSPAN5	0.389625	-1.64942	0.770006	11.9096	0.000558466	0.00118103	TSPAN5
ARFIP2	1.0179	-1.65219	0.470797	28.3981	9.87615e-08	7.56172e-07	ARFIP2
ZG16B	4.99979	-1.65224	0.523647	9.72393	0.00181884	0.00328074	ZG16B
GADD45GIP1	3.13998	-1.65307	0.330633	55.9798	7.3221e-14	5.09391e-12	GADD45GIP1
CDA	1.16449	-1.6633	0.528866	15.6532	7.60829e-05	0.000212306	CDA
MTA1	0.582405	-1.66646	0.719277	14.7722	0.00012131	0.000319092	MTA1
C11orf96	0.276953	-1.66723	1.11694	20.1569	7.13436e-06	2.78533e-05	C11orf96
TST	2.19488	-1.67256	0.388546	24.6048	7.0377e-07	3.89535e-06	TST
CENPS	0.239763	-1.67269	0.861915	8.56882	0.00341969	0.00568305	CENPS
TMEM53	0.294294	-1.67724	0.773939	8.53651	0.00348093	0.00577056	TMEM53
GPA33	0.308941	-1.70082	1.22009	6.38003	0.0115411	0.0164436	GPA33
KRT19	34.4874	-1.70158	0.23935	42.5005	7.06646e-11	1.78207e-09	KRT19
PUSL1	0.551672	-1.703	0.652941	27.1388	1.89356e-07	1.30607e-06	PUSL1
SHISA2	0.334139	-1.70344	1.12466	37.3005	1.01257e-09	1.56541e-08	SHISA2
GRB7	22.6846	-1.70367	0.312643	24.2848	8.30943e-07	4.45266e-06	GRB7
FCGBP	2.83476	-1.70629	0.771046	5.64742	0.0174811	0.0237655	FCGBP
MAGEA3	0.680495	-1.70755	0.466373	23.0162	1.60641e-06	7.83782e-06	MAGEA3
CCNL2	5.34327	-1.70998	0.393071	33.9642	5.61363e-09	6.6231e-08	CCNL2
NABP1	2.20071	-1.71383	0.565805	19.3209	1.10491e-05	4.02739e-05	NABP1
ENDOG	0.588227	-1.7179	0.623741	23.0758	1.55743e-06	7.66367e-06	ENDOG
SLCO4A1	0.550964	-1.71792	0.734161	20.1981	6.9823e-06	2.73265e-05	SLCO4A1
CRAT	0.510335	-1.72553	0.732028	30.4352	3.45202e-08	3.11608e-07	CRAT
AP1M2	1.11174	-1.72721	0.423546	22.6276	1.96642e-06	9.36777e-06	AP1M2
CARHSP1	2.16061	-1.73138	0.403689	51.7017	6.46083e-13	3.57116e-11	CARHSP1
DCTPP1	0.418601	-1.73316	0.62014	11.0163	0.000903164	0.00179432	DCTPP1
EMP1	1.47966	-1.75201	0.993962	20.5415	5.83518e-06	2.35214e-05	EMP1
SCIN	1.17063	-1.77163	0.542029	21.2223	4.08982e-06	1.74076e-05	SCIN
COX5A	2.68941	-1.77429	0.284029	47.4127	5.75078e-12	2.41712e-10	COX5A
CFAP298	0.575676	-1.78762	0.569392	15.0291	0.000105866	0.000283457	CFAP298
FAM3D	1.32543	-1.78957	0.717373	22.6173	1.97696e-06	9.39579e-06	FAM3D
FUCA1	1.36036	-1.79853	0.442388	25.0236	5.66343e-07	3.23682e-06	FUCA1
OSBPL1A	0.411566	-1.80641	0.92865	10.9763	0.000922858	0.00182536	OSBPL1A
CCDC88B	2.01956	-1.80695	0.60414	27.4609	1.60306e-07	1.12689e-06	CCDC88B
HK2	0.437285	-1.81391	0.812172	8.92757	0.00280898	0.00480264	HK2
MRPL40	0.599947	-1.81429	0.565027	17.3729	3.07181e-05	9.77504e-05	MRPL40
FH	0.42798	-1.82026	0.706359	15.3865	8.76097e-05	0.000239531	FH
IL1RN	1.55698	-1.83061	0.93162	20.2886	6.65947e-06	2.62707e-05	IL1RN
C19orf66	1.48497	-1.84041	0.499286	35.8912	2.08647e-09	2.85386e-08	C19orf66
STX10	0.878252	-1.84451	0.567971	38.5647	5.2968e-10	9.58411e-09	STX10
CSAG1	0.412145	-1.87233	0.890036	26.2984	2.92528e-07	1.90072e-06	CSAG1
PTGES	0.436366	-1.87614	0.820966	18.2631	1.92398e-05	6.53473e-05	PTGES
CASP3	0.469718	-1.88611	0.761056	8.63248	0.00330221	0.00551964	CASP3
HMGCL	0.726351	-1.89407	0.6047	19.7323	8.90851e-06	3.37837e-05	HMGCL
ISG15	17.7486	-1.90619	0.381177	20.7085	5.34783e-06	2.18406e-05	ISG15
GBP1	0.428477	-1.9079	0.949431	5.139	0.0233941	0.0308582	GBP1
SH2D3A	1.09093	-1.91231	0.625366	27.9681	1.2333e-07	9.04792e-07	SH2D3A
ANXA10	4.42509	-1.91356	0.570312	9.25618	0.00234702	0.00409434	ANXA10
NOSTRIN	0.478456	-1.92092	0.980034	10.2927	0.00133556	0.00249952	NOSTRIN
NME6	0.444006	-1.93824	0.795578	16.161	5.81792e-05	0.000167561	NME6
UGT2A3	0.160509	-1.95653	0.858029	4.26142	0.0389872	0.0490379	UGT2A3
CYP2S1	0.791825	-1.96301	0.979927	4.98933	0.0255041	0.0333687	CYP2S1
SLC25A5	9.52204	-1.98257	0.295866	37.7201	8.16567e-10	1.32857e-08	SLC25A5
MAP3K8	0.772396	-1.98289	0.763663	23.559	1.21142e-06	6.15627e-06	MAP3K8
DUOX2	2.15608	-1.99537	0.805143	11.5188	0.00068895	0.00141977	DUOX2
NUPR1	0.98791	-2.00321	1.74603	18.8583	1.40794e-05	4.98335e-05	NUPR1
HGD	0.332732	-2.00984	1.01059	22.1579	2.51118e-06	1.15013e-05	HGD
TFF1	151.739	-2.01577	0.407438	5.91457	0.0150162	0.0207146	TFF1
RASEF	1.7181	-2.02159	0.583796	55.4513	9.58026e-14	6.55193e-12	RASEF
CLDN3	11.8803	-2.02282	0.294571	40.5336	1.93263e-10	4.0828e-09	CLDN3
XAF1	2.22138	-2.0238	0.629741	11.1244	0.000851989	0.00170609	XAF1
NCCRP1	0.619418	-2.0406	1.55146	115.971	4.82397e-27	3.24412e-24	NCCRP1
FOPNL	0.223362	-2.04096	1.07715	9.38252	0.00219064	0.00384649	FOPNL
ATP2A3	1.99672	-2.04117	0.643412	21.9155	2.84916e-06	1.28022e-05	ATP2A3
SULT2B1	0.367734	-2.06199	0.986257	26.4512	2.70277e-07	1.79665e-06	SULT2B1
IFIT3	0.708305	-2.07047	0.895945	13.7885	0.000204586	0.000498492	IFIT3
KCP	0.950699	-2.08465	0.855262	14.2647	0.000158815	0.000403537	KCP
PSCA	5.83253	-2.0866	0.679689	14.4289	0.000145551	0.000373123	PSCA
ABCG1	0.490162	-2.09409	1.06763	12.4568	0.000416483	0.000912824	ABCG1
MST1R	1.70813	-2.0945	0.611889	38.3163	6.01576e-10	1.05998e-08	MST1R
SULT1C2	3.24367	-2.10877	0.633811	13.0671	0.00030053	0.000689784	SULT1C2
RNASE1	5.57624	-2.11476	0.888951	10.868	0.000978392	0.00192201	RNASE1
MUC20	0.810273	-2.1169	0.840606	16.5275	4.79488e-05	0.000142051	MUC20
APOD	0.519711	-2.11906	1.54304	15.6656	7.55857e-05	0.000211065	APOD
PLAC8	3.05251	-2.12147	0.536168	28.7386	8.28347e-08	6.55368e-07	PLAC8
STARD3	12.891	-2.14669	0.273023	63.3278	1.75015e-15	1.96163e-13	STARD3
HMGCS2	0.280189	-2.16048	1.55751	12.9353	0.000322438	0.000734219	HMGCS2
DHRS4	0.214714	-2.16728	1.09924	6.55102	0.0104824	0.0151764	DHRS4
NTHL1	0.568874	-2.17317	0.783952	19.3892	1.06611e-05	3.90713e-05	NTHL1
VILL	1.95712	-2.20866	0.651801	19.4896	1.01148e-05	3.7409e-05	VILL
AKR7A3	1.5938	-2.21393	0.591299	22.7816	1.81494e-06	8.73899e-06	AKR7A3
AHNAK2	1.18835	-2.2166	0.984949	18.5173	1.68366e-05	5.83964e-05	AHNAK2
RSAD2	0.507079	-2.23338	1.17316	12.3345	0.000444665	0.000965675	RSAD2
TCEAL4	0.56751	-2.24673	0.806726	34.9713	3.34599e-09	4.21909e-08	TCEAL4
DDX60L	1.10197	-2.25644	0.848256	13.2798	0.000268284	0.000625376	DDX60L
GALNT6	1.20137	-2.28839	0.80937	10.4408	0.00123264	0.00233398	GALNT6
HILPDA	2.26504	-2.29964	0.650888	24.8425	6.22108e-07	3.50587e-06	HILPDA
RSPH1	0.403463	-2.30285	0.968754	30.9867	2.59801e-08	2.43709e-07	RSPH1
CPPED1	0.302736	-2.31516	1.11615	22.5385	2.05977e-06	9.73206e-06	CPPED1
WDR72	0.228646	-2.3203	1.51387	24.5176	7.36344e-07	4.03689e-06	WDR72
GMPPB	0.931346	-2.33125	0.645019	31.9678	1.56749e-08	1.56908e-07	GMPPB
HES6	0.338592	-2.34191	1.10761	20.156	7.13762e-06	2.78533e-05	HES6
ELOF1	0.443117	-2.3524	0.841654	17.6206	2.69648e-05	8.78862e-05	ELOF1
CLIP2	0.788091	-2.35728	0.785433	36.9079	1.23841e-09	1.83039e-08	CLIP2
CC2D1A	1.16364	-2.35848	0.651137	40.6012	1.86694e-10	3.9648e-09	CC2D1A
DDX60	2.37492	-2.35927	0.8093	11.7263	0.000616243	0.00128769	DDX60
OASL	0.986157	-2.36151	0.892598	9.66799	0.00187506	0.00336411	OASL
SEMA3B	3.51736	-2.37362	0.54349	30.2641	3.7704e-08	3.35952e-07	SEMA3B
ABHD17C	0.849307	-2.40874	0.670705	28.1982	1.09504e-07	8.19757e-07	ABHD17C
DNAJC12	0.247212	-2.42386	1.68829	15.9276	6.58107e-05	0.000187136	DNAJC12
HMOX1	0.49458	-2.46262	1.35133	30.3381	3.62932e-08	3.26154e-07	HMOX1
PIGF	0.294535	-2.49506	1.11607	17.9351	2.2857e-05	7.59077e-05	PIGF
VSIG1	1.88162	-2.5039	0.860044	14.6975	0.000126216	0.000330059	VSIG1
PHLDA1	0.897644	-2.54819	1.22664	33.1864	8.37322e-09	9.28186e-08	PHLDA1
TCIM	1.37036	-2.55439	0.917408	6.92933	0.00847934	0.0125787	TCIM
REEP6	0.743574	-2.57113	0.902626	35.5636	2.46856e-09	3.29e-08	REEP6
CKMT1B	0.806856	-2.5838	0.714596	42.1109	8.62409e-11	2.10898e-09	CKMT1B
MT1G	6.47076	-2.64224	0.896976	7.66339	0.00563524	0.00875556	MT1G
KAZN	0.399477	-2.70818	1.11929	25.6832	4.02307e-07	2.45213e-06	KAZN
RRAGD	0.2431	-2.7256	1.55544	26.2143	3.05548e-07	1.95696e-06	RRAGD
FABP1	2.25115	-2.81706	0.304012	5.62716	0.0176842	0.0240255	FABP1
COL6A1	0.5856	-2.8229	1.15481	14.8139	0.00011866	0.000313757	COL6A1
SAMD9	1.66987	-2.88032	0.856446	18.0734	2.12556e-05	7.14718e-05	SAMD9
TBX3	0.56434	-2.91532	1.12831	10.9272	0.000947631	0.00186795	TBX3
ATP10B	1.24295	-3.00546	0.756719	40.822	1.66748e-10	3.61736e-09	ATP10B
PSORS1C1	0.439612	-3.01331	1.1705	14.3392	0.000152651	0.000389101	PSORS1C1
CDH3	0.219124	-3.09842	1.46338	8.97867	0.0027315	0.00468138	CDH3
GMPR	0.278155	-3.10368	1.45941	19.5348	9.87821e-06	3.66011e-05	GMPR
PROM2	0.45575	-3.11513	1.08298	15.022	0.000106265	0.000284149	PROM2
SLC5A5	1.16005	-3.13733	0.947013	11.0038	0.000909265	0.00180467	SLC5A5
ADRB1	0.347918	-3.293	1.62632	23.71	1.11997e-06	5.72037e-06	ADRB1
CA2	8.94475	-3.34221	0.317195	37.6788	8.34052e-10	1.34616e-08	CA2
REP15	0.654402	-3.43799	1.87288	8.3005	0.00396342	0.00648253	REP15
ARHGEF16	1.84779	-3.45971	0.752878	59.5641	1.18378e-14	1.06146e-12	ARHGEF16
IFT172	0.346131	-3.71371	1.49644	18.0682	2.13136e-05	7.16072e-05	IFT172
TMEM74B	1.84498	-4.01318	1.41895	23.8877	1.02125e-06	5.30262e-06	TMEM74B
TFF2	29.0295	-4.42263	0.415763	9.9721	0.00158931	0.00290896	TFF2
MUCL3	8.32672	-4.67951	0.368595	14.0176	0.000181111	0.0004511	MUCL3
