# Supplementary material for: An LCN2‐Dependent Positive‐Feedback Loop Between Gastric Cancer Cells and Tumor‐Associated‐Macrophages Mediates Lymphangiogenesis and Lymphatic Metastasis
Source: Adv Sci (Weinh). 2025 Aug 30;12(44):e08352. doi: 10.1002/advs.202508352 (PMC12667518; doi:10.1002/advs.202508352)
Supplement: Supplementary file 5 — Supplemental Table 10 [file ADVS-12-e08352-s005.xlsx]

id	shNC_count	shLCN2_count	shNC_tpm	shLCN2_tpm	shNC_mean	shLCN2_mean	log2(fc)	PValue	FDR	Symbol	Description	KEGG_A_class	KEGG_B_class	Pathway	K_ID	GO Component	GO Function	GO Process	TF_family
ENSG00000000003	1133	824	40.444	23.271	40.444	23.271	-0.797392482511164	2.54765491770562e-19	9.61413839162977e-19	TSPAN6	tetraspanin 6 [Source:HGNC Symbol;Acc:HGNC:11858]	-	-	-	-	GO:0016020//membrane;GO:0070062//extracellular exosome	GO:0005515//protein binding	GO:0039532//negative regulation of viral-induced cytoplasmic pattern recognition receptor signaling pathway;GO:0043123//positive regulation of I-kappaB kinase/NF-kappaB signaling;GO:0043124//negative regulation of I-kappaB kinase/NF-kappaB signaling	--
ENSG00000000005	0	0	0.000	0.000	0.001	0.001	0	1	1	TNMD	tenomodulin [Source:HGNC Symbol;Acc:HGNC:17757]	-	-	-	-	GO:0005634//nucleus;GO:0005635//nuclear envelope;GO:0005737//cytoplasm;GO:0016020//membrane	GO:0005515//protein binding	GO:0001886//endothelial cell morphogenesis;GO:0001937//negative regulation of endothelial cell proliferation;GO:0016525//negative regulation of angiogenesis	--
ENSG00000000419	947.42	1990.18	121.010	200.664	121.01	200.664	0.729655540540954	3.30414572236336e-55	2.98986813340479e-54	DPM1	dolichyl-phosphate mannosyltransferase subunit 1, catalytic [Source:HGNC Symbol;Acc:HGNC:3005]	Metabolism;Metabolism	Global and overview maps;Glycan biosynthesis and metabolism	ko01100//Metabolic pathways;ko00510//N-Glycan biosynthesis	K00721;K00721	GO:0005634//nucleus;GO:0005783//endoplasmic reticulum;GO:0005789//endoplasmic reticulum membrane;GO:0016020//membrane;GO:0033185//dolichol-phosphate-mannose synthase complex	GO:0004169//dolichyl-phosphate-mannose-protein mannosyltransferase activity;GO:0004582//dolichyl-phosphate beta-D-mannosyltransferase activity;GO:0005515//protein binding;GO:0005537//mannose binding;GO:0016740//transferase activity;GO:0016757//glycosyltransferase activity;GO:0043178//alcohol binding;GO:0046872//metal ion binding	GO:0006486//protein glycosylation;GO:0006488//dolichol-linked oligosaccharide biosynthetic process;GO:0006506//GPI anchor biosynthetic process;GO:0018279//protein N-linked glycosylation via asparagine;GO:0019348//dolichol metabolic process;GO:0019673//GDP-mannose metabolic process;GO:0035268//protein mannosylation;GO:0035269//protein O-linked mannosylation	--
ENSG00000000457	275.48	625.52	11.624	19.239	11.624	19.239	0.726927204926109	2.96468487726622e-23	1.26844430696439e-22	SCYL3	SCY1 like pseudokinase 3 [Source:HGNC Symbol;Acc:HGNC:19285]	-	-	-	-	GO:0000139//Golgi membrane;GO:0005737//cytoplasm;GO:0005783//endoplasmic reticulum;GO:0005794//Golgi apparatus;GO:0005829//cytosol;GO:0030027//lamellipodium;GO:0042995//cell projection	GO:0004672//protein kinase activity;GO:0005515//protein binding;GO:0005524//ATP binding;GO:0042802//identical protein binding	GO:0006468//protein phosphorylation;GO:0006954//inflammatory response;GO:0008104//protein localization;GO:0016477//cell migration;GO:0021522//spinal cord motor neuron differentiation;GO:0048666//neuron development	--
ENSG00000000460	542.52	1046.48	40.945	42.954	40.945	42.954	0.0691051976598336	3.09619381708382e-24	1.36864919007723e-23	FIRRM	FIGNL1 interacting regulator of recombination and mitosis [Source:HGNC Symbol;Acc:HGNC:25565]	-	-	-	-	GO:0000775//chromosome, centromeric region;GO:0000776//kinetochore;GO:0005634//nucleus;GO:0005694//chromosome;GO:0005737//cytoplasm;GO:0005819//spindle;GO:0005856//cytoskeleton;GO:0030496//midbody;GO:0051233//spindle midzone	GO:0005515//protein binding;GO:0019901//protein kinase binding	GO:0000278//mitotic cell cycle;GO:0007059//chromosome segregation;GO:0036297//interstrand cross-link repair;GO:0045859//regulation of protein kinase activity	--
ENSG00000000938	0	0	0.000	0.000	0.001	0.001	0	1	1	FGR	FGR proto-oncogene, Src family tyrosine kinase [Source:HGNC Symbol;Acc:HGNC:3697]	Organismal Systems	Immune system	ko04062//Chemokine signaling pathway	K08891	GO:0005576//extracellular region;GO:0005737//cytoplasm;GO:0005739//mitochondrion;GO:0005743//mitochondrial inner membrane;GO:0005758//mitochondrial intermembrane space;GO:0005829//cytosol;GO:0005856//cytoskeleton;GO:0005886//plasma membrane;GO:0015629//actin cytoskeleton;GO:0016020//membrane;GO:0016235//aggresome;GO:0031234//extrinsic component of cytoplasmic side of plasma membrane;GO:0032587//r…	GO:0000166//nucleotide binding;GO:0001784//phosphotyrosine residue binding;GO:0004672//protein kinase activity;GO:0004713//protein tyrosine kinase activity;GO:0004715//non-membrane spanning protein tyrosine kinase activity;GO:0005102//signaling receptor binding;GO:0005515//protein binding;GO:0005524//ATP binding;GO:0016301//kinase activity;GO:0016740//transferase activity;GO:0019901//protein kina…	GO:0001819//positive regulation of cytokine production;GO:0002376//immune system process;GO:0002768//immune response-regulating cell surface receptor signaling pathway;GO:0002862//negative regulation of inflammatory response to antigenic stimulus;GO:0006468//protein phosphorylation;GO:0007169//transmembrane receptor protein tyrosine kinase signaling pathway;GO:0007229//integrin-mediated signaling…	--
ENSG00000000971	8	3	0.456	0.106	0.456	0.106	-2.10496955960154	0.226691380472942	0.304978494954875	CFH	complement factor H [Source:HGNC Symbol;Acc:HGNC:4883]	Human Diseases;Organismal Systems	Infectious disease: bacterial;Immune system	ko05150//Staphylococcus aureus infection;ko04610//Complement and coagulation cascades	K04004;K04004	GO:0005576//extracellular region;GO:0005615//extracellular space;GO:0070062//extracellular exosome;GO:0072562//blood microparticle;GO:0106139//symbiont cell surface;GO:1905370//serine-type endopeptidase complex	GO:0001851//complement component C3b binding;GO:0005515//protein binding;GO:0008201//heparin binding;GO:0042802//identical protein binding;GO:0043395//heparan sulfate proteoglycan binding	GO:0002376//immune system process;GO:0006508//proteolysis;GO:0006956//complement activation;GO:0006957//complement activation, alternative pathway;GO:0030449//regulation of complement activation;GO:0030451//regulation of complement activation, alternative pathway;GO:0045087//innate immune response;GO:1903659//regulation of complement-dependent cytotoxicity	--
ENSG00000001036	2819	1934	159.968	87.582	159.968	87.582	-0.869077036954876	1.64750574207587e-51	1.3991366539608e-50	FUCA2	alpha-L-fucosidase 2 [Source:HGNC Symbol;Acc:HGNC:4008]	Cellular Processes;Metabolism	Transport and catabolism;Glycan biosynthesis and metabolism	ko04142//Lysosome;ko00511//Other glycan degradation	K01206;K01206	GO:0005576//extracellular region;GO:0005615//extracellular space;GO:0005764//lysosome;GO:0005788//endoplasmic reticulum lumen;GO:0035578//azurophil granule lumen;GO:0070062//extracellular exosome	GO:0004560//alpha-L-fucosidase activity;GO:0005515//protein binding;GO:0015928//fucosidase activity;GO:0016787//hydrolase activity;GO:0016798//hydrolase activity, acting on glycosyl bonds	GO:0005975//carbohydrate metabolic process;GO:0006004//fucose metabolic process;GO:0008152//metabolic process;GO:0009617//response to bacterium;GO:0016139//glycoside catabolic process;GO:2000535//regulation of entry of bacterium into host cell	--
ENSG00000001084	2114	1931	92.867	60.154	92.867	60.154	-0.626505356438921	6.04522205804495e-09	1.50689185771742e-08	GCLC	glutamate-cysteine ligase catalytic subunit [Source:HGNC Symbol;Acc:HGNC:4311]	Metabolism;Metabolism;Metabolism;Cellular Processes	Global and overview maps;Metabolism of other amino acids;Amino acid metabolism;Cell growth and death	ko01100//Metabolic pathways;ko00480//Glutathione metabolism;ko00270//Cysteine and methionine metabolism;ko04216//Ferroptosis	K11204;K11204;K11204;K11204	GO:0005739//mitochondrion;GO:0005829//cytosol;GO:0017109//glutamate-cysteine ligase complex	GO:0000166//nucleotide binding;GO:0000287//magnesium ion binding;GO:0003824//catalytic activity;GO:0004357//glutamate-cysteine ligase activity;GO:0005515//protein binding;GO:0005524//ATP binding;GO:0016595//glutamate binding;GO:0016874//ligase activity;GO:0043531//ADP binding;GO:0044877//protein-containing complex binding	GO:0006534//cysteine metabolic process;GO:0006536//glutamate metabolic process;GO:0006749//glutathione metabolic process;GO:0006750//glutathione biosynthetic process;GO:0006979//response to oxidative stress;GO:0007584//response to nutrient;GO:0009408//response to heat;GO:0009410//response to xenobiotic stimulus;GO:0009725//response to hormone;GO:0014823//response to activity;GO:0019852//L-ascorbi…	--
ENSG00000001167	1211	708	46.487	17.832	46.487	17.832	-1.38235880402237	2.24532055771672e-40	1.50477085281827e-39	NFYA	nuclear transcription factor Y subunit alpha [Source:HGNC Symbol;Acc:HGNC:7804]	Human Diseases;Human Diseases;Organismal Systems	Infectious disease: bacterial;Neurodegenerative disease;Immune system	ko05152//Tuberculosis;ko05017//Spinocerebellar ataxia;ko04612//Antigen processing and presentation	K08064;K08064;K08064	GO:0000785//chromatin;GO:0005634//nucleus;GO:0005654//nucleoplasm;GO:0016602//CCAAT-binding factor complex;GO:0032993//protein-DNA complex;GO:0090575//RNA polymerase II transcription regulator complex	GO:0000976//transcription cis-regulatory region binding;GO:0000978//RNA polymerase II cis-regulatory region sequence-specific DNA binding;GO:0000981//DNA-binding transcription factor activity, RNA polymerase II-specific;GO:0003677//DNA binding;GO:0003700//DNA-binding transcription factor activity;GO:0005515//protein binding	GO:0006355//regulation of transcription, DNA-templated;GO:0006357//regulation of transcription by RNA polymerase II;GO:0006366//transcription by RNA polymerase II;GO:0035065//regulation of histone acetylation;GO:0045893//positive regulation of transcription, DNA-templated;GO:0045944//positive regulation of transcription by RNA polymerase II;GO:0048511//rhythmic process	NF-YA
ENSG00000001460	208	313	10.594	16.002	10.594	16.002	0.595004816974697	0.00111897189680076	0.00200904514631221	STPG1	sperm tail PG-rich repeat containing 1 [Source:HGNC Symbol;Acc:HGNC:28070]	-	-	-	-	GO:0005634//nucleus;GO:0005737//cytoplasm;GO:0005739//mitochondrion	GO:0003674//molecular_function	GO:0006915//apoptotic process;GO:0043065//positive regulation of apoptotic process;GO:1901537//positive regulation of DNA demethylation;GO:1902110//positive regulation of mitochondrial membrane permeability involved in apoptotic process	--
ENSG00000001461	973	636	34.833	20.420	34.833	20.42	-0.770471864496422	2.00481273155391e-24	8.91660416583681e-24	NIPAL3	NIPA like domain containing 3 [Source:HGNC Symbol;Acc:HGNC:25233]	-	-	-	-	GO:0016020//membrane	GO:0005515//protein binding;GO:0015095//magnesium ion transmembrane transporter activity	GO:0015693//magnesium ion transport;GO:1903830//magnesium ion transmembrane transport	--
ENSG00000001497	521	745	30.377	33.941	30.377	33.941	0.160049673616898	2.84184421631329e-05	5.77839121767236e-05	LAS1L	LAS1 like ribosome biogenesis factor [Source:HGNC Symbol;Acc:HGNC:25726]	-	-	-	-	GO:0005634//nucleus;GO:0005654//nucleoplasm;GO:0005730//nucleolus;GO:0005737//cytoplasm;GO:0016020//membrane;GO:0030687//preribosome, large subunit precursor;GO:0071339//MLL1 complex;GO:0090730//Las1 complex	GO:0003723//RNA binding;GO:0004519//endonuclease activity;GO:0005515//protein binding;GO:0016787//hydrolase activity	GO:0000460//maturation of 5.8S rRNA;GO:0000470//maturation of LSU-rRNA;GO:0006364//rRNA processing	--
ENSG00000001561	683	490	19.783	11.228	19.783	11.228	-0.817160251721364	3.45929563621429e-13	1.04445704691979e-12	ENPP4	ectonucleotide pyrophosphatase/phosphodiesterase 4 [Source:HGNC Symbol;Acc:HGNC:3359]	Metabolism;Metabolism	Global and overview maps;Nucleotide metabolism	ko01100//Metabolic pathways;ko00230//Purine metabolism	K18424;K18424	GO:0005886//plasma membrane;GO:0016020//membrane;GO:0070062//extracellular exosome;GO:0101003//ficolin-1-rich granule membrane	GO:0005515//protein binding;GO:0016787//hydrolase activity;GO:0046872//metal ion binding;GO:0047710//bis(5'-adenosyl)-triphosphatase activity	GO:0007596//blood coagulation;GO:0007599//hemostasis;GO:0030194//positive regulation of blood coagulation;GO:0046130//purine ribonucleoside catabolic process	--
ENSG00000001617	754	539	35.838	17.829	35.838	17.829	-1.00726434083102	1.44697162329461e-14	4.62720266737845e-14	SEMA3F	semaphorin 3F [Source:HGNC Symbol;Acc:HGNC:10728]	Organismal Systems	Development and regeneration	ko04360//Axon guidance	K06840	GO:0005576//extracellular region;GO:0005615//extracellular space;GO:0098978//glutamatergic synapse	GO:0005102//signaling receptor binding;GO:0005515//protein binding;GO:0030215//semaphorin receptor binding;GO:0045499//chemorepellent activity	GO:0001755//neural crest cell migration;GO:0007165//signal transduction;GO:0007411//axon guidance;GO:0021612//facial nerve structural organization;GO:0021637//trigeminal nerve structural organization;GO:0021675//nerve development;GO:0021785//branchiomotor neuron axon guidance;GO:0030335//positive regulation of cell migration;GO:0036484//trunk neural crest cell migration;GO:0036486//ventral trunk …	--
ENSG00000001626	2045	4008	50.350	111.352	50.35	111.352	1.14506378734651	2.95636581920313e-79	3.95040157354029e-78	CFTR	CF transmembrane conductance regulator [Source:HGNC Symbol;Acc:HGNC:1884]	Environmental Information Processing;Cellular Processes;Environmental Information Processing;Organismal Systems;Organismal Systems;Organismal Systems;Human Diseases;Environmental Information Processing	Signal transduction;Cellular community - eukaryotes;Signal transduction;Digestive system;Digestive system;Digestive system;Infectious disease: bacterial;Membrane transport	ko04024//cAMP signaling pathway;ko04530//Tight junction;ko04152//AMPK signaling pathway;ko04972//Pancreatic secretion;ko04976//Bile secretion;ko04971//Gastric acid secretion;ko05110//Vibrio cholerae infection;ko02010//ABC transporters	K05031;K05031;K05031;K05031;K05031;K05031;K05031;K05031	GO:0005634//nucleus;GO:0005737//cytoplasm;GO:0005765//lysosomal membrane;GO:0005768//endosome;GO:0005769//early endosome;GO:0005783//endoplasmic reticulum;GO:0005789//endoplasmic reticulum membrane;GO:0005829//cytosol;GO:0005886//plasma membrane;GO:0009986//cell surface;GO:0010008//endosome membrane;GO:0016020//membrane;GO:0016324//apical plasma membrane;GO:0030660//Golgi-associated vesicle membr…	GO:0000166//nucleotide binding;GO:0005254//chloride channel activity;GO:0005260//intracellularly ATP-gated chloride channel activity;GO:0005515//protein binding;GO:0005524//ATP binding;GO:0015106//bicarbonate transmembrane transporter activity;GO:0015108//chloride transmembrane transporter activity;GO:0016853//isomerase activity;GO:0016887//ATP hydrolysis activity;GO:0017081//chloride channel reg…	GO:0006695//cholesterol biosynthetic process;GO:0006811//ion transport;GO:0006821//chloride transport;GO:0006904//vesicle docking involved in exocytosis;GO:0015701//bicarbonate transport;GO:0030301//cholesterol transport;GO:0034220//ion transmembrane transport;GO:0034976//response to endoplasmic reticulum stress;GO:0035377//transepithelial water transport;GO:0035774//positive regulation of insuli…	--
ENSG00000001629	2692	1281	72.497	22.207	72.497	22.207	-1.70690678745348	2.80104961828876e-132	7.27458920524121e-131	ANKIB1	ankyrin repeat and IBR domain containing 1 [Source:HGNC Symbol;Acc:HGNC:22215]	-	-	-	-	GO:0000151//ubiquitin ligase complex;GO:0005737//cytoplasm	GO:0004842//ubiquitin-protein transferase activity;GO:0005515//protein binding;GO:0008270//zinc ion binding;GO:0016740//transferase activity;GO:0031624//ubiquitin conjugating enzyme binding;GO:0046872//metal ion binding;GO:0061630//ubiquitin protein ligase activity	GO:0000209//protein polyubiquitination;GO:0006511//ubiquitin-dependent protein catabolic process;GO:0016567//protein ubiquitination;GO:0032436//positive regulation of proteasomal ubiquitin-dependent protein catabolic process	--
ENSG00000001630	1215.75	1141	58.308	38.576	58.308	38.576	-0.595990282235916	7.1266399508394e-05	0.000140671743241657	CYP51A1	cytochrome P450 family 51 subfamily A member 1 [Source:HGNC Symbol;Acc:HGNC:2649]	Metabolism;Metabolism	Global and overview maps;Lipid metabolism	ko01100//Metabolic pathways;ko00100//Steroid biosynthesis	K05917;K05917	GO:0005783//endoplasmic reticulum;GO:0005789//endoplasmic reticulum membrane;GO:0016020//membrane;GO:0043231//intracellular membrane-bounded organelle	GO:0004497//monooxygenase activity;GO:0005506//iron ion binding;GO:0008398//sterol 14-demethylase activity;GO:0016491//oxidoreductase activity;GO:0016705//oxidoreductase activity, acting on paired donors, with incorporation or reduction of molecular oxygen;GO:0020037//heme binding;GO:0046872//metal ion binding	GO:0006629//lipid metabolic process;GO:0006694//steroid biosynthetic process;GO:0006695//cholesterol biosynthetic process;GO:0008202//steroid metabolic process;GO:0008203//cholesterol metabolic process;GO:0016125//sterol metabolic process;GO:0016126//sterol biosynthetic process;GO:0042177//negative regulation of protein catabolic process;GO:0050709//negative regulation of protein secretion;GO:190…	--
ENSG00000001631	511.95	1003.75	19.874	31.007	19.874	31.007	0.641711678431447	1.52998138853561e-24	6.83877823948853e-24	KRIT1	KRIT1 ankyrin repeat containing [Source:HGNC Symbol;Acc:HGNC:1573]	Environmental Information Processing	Signal transduction	ko04015//Rap1 signaling pathway	K17705	GO:0005615//extracellular space;GO:0005737//cytoplasm;GO:0005856//cytoskeleton;GO:0005886//plasma membrane;GO:0005911//cell-cell junction;GO:0016020//membrane;GO:0032991//protein-containing complex;GO:0070161//anchoring junction	GO:0005515//protein binding;GO:0005546//phosphatidylinositol-4,5-bisphosphate binding;GO:0008017//microtubule binding;GO:0030695//GTPase regulator activity	GO:0001525//angiogenesis;GO:0001937//negative regulation of endothelial cell proliferation;GO:0003158//endothelium development;GO:0007264//small GTPase mediated signal transduction;GO:0010596//negative regulation of endothelial cell migration;GO:0016525//negative regulation of angiogenesis;GO:0033622//integrin activation;GO:0045454//cell redox homeostasis;GO:0045765//regulation of angiogenesis;GO…	--
ENSG00000002016	61	202	4.354	9.373	4.354	9.373	1.10616947519371	1.91463444377072e-15	6.32095634598188e-15	RAD52	RAD52 homolog, DNA repair protein [Source:HGNC Symbol;Acc:HGNC:9824]	Genetic Information Processing	Replication and repair	ko03440//Homologous recombination	K10873	GO:0005634//nucleus;GO:0005654//nucleoplasm;GO:0032991//protein-containing complex;GO:0032993//protein-DNA complex	GO:0003677//DNA binding;GO:0003697//single-stranded DNA binding;GO:0005515//protein binding;GO:0042802//identical protein binding	GO:0000724//double-strand break repair via homologous recombination;GO:0000730//DNA recombinase assembly;GO:0006281//DNA repair;GO:0006302//double-strand break repair;GO:0006310//DNA recombination;GO:0006312//mitotic recombination;GO:0006974//cellular response to DNA damage stimulus;GO:0010792//DNA double-strand break processing involved in repair via single-strand annealing;GO:0034599//cellular …	--
ENSG00000002330	158.99	270.94	24.834	30.803	24.834	30.803	0.31075421191925	2.35282841850908e-05	4.80981191636282e-05	BAD	BCL2 associated agonist of cell death [Source:HGNC Symbol;Acc:HGNC:936]	Human Diseases;Human Diseases;Human Diseases;Human Diseases;Human Diseases;Environmental Information Processing;Human Diseases;Human Diseases;Environmental Information Processing;Environmental Information Processing;Human Diseases;Human Diseases;Human Diseases;Human Diseases;Cellular Processes;Human Diseases;Organismal Systems;Human Diseases;Environmental Information Processing;Human Diseases;Hum…	Cancer: overview;Infectious disease: viral;Neurodegenerative disease;Neurodegenerative disease;Neurodegenerative disease;Signal transduction;Infectious disease: viral;Neurodegenerative disease;Signal transduction;Signal transduction;Cancer: overview;Cardiovascular disease;Infectious disease: viral;Cancer: overview;Cellular community - eukaryotes;Cancer: overview;Immune system;Infectious disease: …	ko05200//Pathways in cancer;ko05168//Herpes simplex virus 1 infection;ko05022//Pathways of neurodegeneration - multiple diseases;ko05010//Alzheimer disease;ko05014//Amyotrophic lateral sclerosis;ko04151//PI3K-Akt signaling pathway;ko05165//Human papillomavirus infection;ko05020//Prion disease;ko04014//Ras signaling pathway;ko04024//cAMP signaling pathway;ko05208//Chemical carcinogenesis - reactiv…	K02158;K02158;K02158;K02158;K02158;K02158;K02158;K02158;K02158;K02158;K02158;K02158;K02158;K02158;K02158;K02158;K02158;K02158;K02158;K02158;K02158;K02158;K02158;K02158;K02158;K02158;K02158;K02158;K02158;K02158;K02158;K02158;K02158;K02158;K02158;K02158;K02158;K02158;K02158;K02158;K02158;K02158;K02158	GO:0005737//cytoplasm;GO:0005739//mitochondrion;GO:0005741//mitochondrial outer membrane;GO:0005829//cytosol;GO:0016020//membrane;GO:0097138//BAD-BCL-2 complex	GO:0005515//protein binding;GO:0005543//phospholipid binding;GO:0008289//lipid binding;GO:0008656//cysteine-type endopeptidase activator activity involved in apoptotic process;GO:0019901//protein kinase binding;GO:0019903//protein phosphatase binding	GO:0001836//release of cytochrome c from mitochondria;GO:0006007//glucose catabolic process;GO:0006915//apoptotic process;GO:0006919//activation of cysteine-type endopeptidase activity involved in apoptotic process;GO:0008625//extrinsic apoptotic signaling pathway via death domain receptors;GO:0008630//intrinsic apoptotic signaling pathway in response to DNA damage;GO:0010508//positive regulation…	--
ENSG00000002549	457	1251	31.319	68.278	31.319	68.278	1.1243826507105	1.87234694608785e-62	1.91301729333642e-61	LAP3	leucine aminopeptidase 3 [Source:HGNC Symbol;Acc:HGNC:18449]	Metabolism;Metabolism;Metabolism	Global and overview maps;Metabolism of other amino acids;Amino acid metabolism	ko01100//Metabolic pathways;ko00480//Glutathione metabolism;ko00330//Arginine and proline metabolism	K11142;K11142;K11142	GO:0005634//nucleus;GO:0005737//cytoplasm;GO:0005925//focal adhesion;GO:0070062//extracellular exosome	GO:0004177//aminopeptidase activity;GO:0004180//carboxypeptidase activity;GO:0005515//protein binding;GO:0008233//peptidase activity;GO:0008235//metalloexopeptidase activity;GO:0016787//hydrolase activity;GO:0030145//manganese ion binding;GO:0046872//metal ion binding;GO:0070006//metalloaminopeptidase activity	GO:0006508//proteolysis;GO:0019538//protein metabolic process	--
ENSG00000002586	1292.5	1886	151.022	175.852	151.022	175.852	0.219603014896877	4.02037873737049e-12	1.15794529207336e-11	CD99	CD99 molecule (Xg blood group) [Source:HGNC Symbol;Acc:HGNC:7082]	Environmental Information Processing;Organismal Systems	Signaling molecules and interaction;Immune system	ko04514//Cell adhesion molecules;ko04670//Leukocyte transendothelial migration	K06520;K06520	GO:0005737//cytoplasm;GO:0005886//plasma membrane;GO:0005925//focal adhesion;GO:0016020//membrane	GO:0005515//protein binding	GO:0007155//cell adhesion;GO:0034109//homotypic cell-cell adhesion;GO:0072683//T cell extravasation;GO:2000391//positive regulation of neutrophil extravasation	--
ENSG00000002587	71	181	1.334	2.690	1.334	2.69	1.0118475062594	9.11028989479105e-10	2.3420073497726e-09	HS3ST1	heparan sulfate-glucosamine 3-sulfotransferase 1 [Source:HGNC Symbol;Acc:HGNC:5194]	Metabolism	Glycan biosynthesis and metabolism	ko00534//Glycosaminoglycan biosynthesis - heparan sulfate / heparin	K01024	GO:0005794//Golgi apparatus;GO:0005796//Golgi lumen	GO:0008146//sulfotransferase activity;GO:0008467//[heparan sulfate]-glucosamine 3-sulfotransferase 1 activity;GO:0016740//transferase activity	GO:0006024//glycosaminoglycan biosynthetic process;GO:0015012//heparan sulfate proteoglycan biosynthetic process;GO:0015015//heparan sulfate proteoglycan biosynthetic process, enzymatic modification	--
ENSG00000002726	7	22	0.384	0.923	0.384	0.923	1.26522433692462	0.0242203514872315	0.0380380194485744	AOC1	amine oxidase copper containing 1 [Source:HGNC Symbol;Acc:HGNC:80]	Metabolism;Metabolism;Metabolism;Metabolism	Global and overview maps;Amino acid metabolism;Amino acid metabolism;Amino acid metabolism	ko01100//Metabolic pathways;ko00330//Arginine and proline metabolism;ko00380//Tryptophan metabolism;ko00340//Histidine metabolism	K11182;K11182;K11182;K11182	GO:0005576//extracellular region;GO:0005615//extracellular space;GO:0005777//peroxisome;GO:0005886//plasma membrane;GO:0005923//bicellular tight junction;GO:0035580//specific granule lumen;GO:0070062//extracellular exosome	GO:0005507//copper ion binding;GO:0005509//calcium ion binding;GO:0005515//protein binding;GO:0008131//primary amine oxidase activity;GO:0008201//heparin binding;GO:0008270//zinc ion binding;GO:0016491//oxidoreductase activity;GO:0042803//protein homodimerization activity;GO:0044877//protein-containing complex binding;GO:0046872//metal ion binding;GO:0048038//quinone binding;GO:0052597//diamine o…	GO:0009308//amine metabolic process;GO:0009445//putrescine metabolic process;GO:0035874//cellular response to copper ion starvation;GO:0046677//response to antibiotic;GO:0071280//cellular response to copper ion;GO:0071420//cellular response to histamine;GO:0071504//cellular response to heparin;GO:0097185//cellular response to azide	--
ENSG00000002745	0	0	0.000	0.000	0.001	0.001	0	1	1	WNT16	Wnt family member 16 [Source:HGNC Symbol;Acc:HGNC:16267]	Human Diseases;Human Diseases;Human Diseases;Human Diseases;Human Diseases;Human Diseases;Environmental Information Processing;Human Diseases;Environmental Information Processing;Human Diseases;Environmental Information Processing;Human Diseases;Human Diseases;Cellular Processes;Organismal Systems;Human Diseases	Cancer: overview;Neurodegenerative disease;Neurodegenerative disease;Infectious disease: viral;Cancer: overview;Cancer: overview;Signal transduction;Cancer: specific types;Signal transduction;Endocrine and metabolic disease;Signal transduction;Cancer: specific types;Cancer: specific types;Cellular community - eukaryotes;Endocrine system;Cancer: specific types	ko05200//Pathways in cancer;ko05022//Pathways of neurodegeneration - multiple diseases;ko05010//Alzheimer disease;ko05165//Human papillomavirus infection;ko05205//Proteoglycans in cancer;ko05202//Transcriptional misregulation in cancer;ko04310//Wnt signaling pathway;ko05225//Hepatocellular carcinoma;ko04390//Hippo signaling pathway;ko04934//Cushing syndrome;ko04150//mTOR signaling pathway;ko05226…	K01558;K01558;K01558;K01558;K01558;K01558;K01558;K01558;K01558;K01558;K01558;K01558;K01558;K01558;K01558;K01558	GO:0005576//extracellular region;GO:0005615//extracellular space;GO:0005737//cytoplasm	GO:0005102//signaling receptor binding;GO:0005109//frizzled binding;GO:0005125//cytokine activity	GO:0003408//optic cup formation involved in camera-type eye development;GO:0007275//multicellular organism development;GO:0010628//positive regulation of gene expression;GO:0016055//Wnt signaling pathway;GO:0030182//neuron differentiation;GO:0030216//keratinocyte differentiation;GO:0043616//keratinocyte proliferation;GO:0045165//cell fate commitment;GO:0046330//positive regulation of JNK cascade;…	--
ENSG00000002746	2	0	0.028	0.000	0.028	0.001	-4.8073549220576	0.50002499875013	0.604462110599199	HECW1	HECT, C2 and WW domain containing E3 ubiquitin protein ligase 1 [Source:HGNC Symbol;Acc:HGNC:22195]	-	-	-	-	GO:0005737//cytoplasm;GO:0005829//cytosol	GO:0004842//ubiquitin-protein transferase activity;GO:0005515//protein binding;GO:0016740//transferase activity;GO:0061630//ubiquitin protein ligase activity	GO:0016567//protein ubiquitination;GO:0048814//regulation of dendrite morphogenesis;GO:0090090//negative regulation of canonical Wnt signaling pathway	--
ENSG00000002822	211.9	350	13.459	13.681	13.459	13.681	0.0236024644480013	7.41821097285201e-06	1.56686889073461e-05	MAD1L1	mitotic arrest deficient 1 like 1 [Source:HGNC Symbol;Acc:HGNC:6762]	Human Diseases;Human Diseases;Cellular Processes;Cellular Processes;Organismal Systems	Infectious disease: viral;Cancer: overview;Cell growth and death;Cell growth and death;Endocrine system	ko05166//Human T-cell leukemia virus 1 infection;ko05203//Viral carcinogenesis;ko04114//Oocyte meiosis;ko04110//Cell cycle;ko04914//Progesterone-mediated oocyte maturation	K06679;K06679;K06679;K06679;K06679	GO:0000775//chromosome, centromeric region;GO:0000776//kinetochore;GO:0000922//spindle pole;GO:0005634//nucleus;GO:0005635//nuclear envelope;GO:0005694//chromosome;GO:0005737//cytoplasm;GO:0005813//centrosome;GO:0005819//spindle;GO:0005829//cytosol;GO:0005856//cytoskeleton;GO:0043229//intracellular organelle;GO:0044615//nuclear pore nuclear basket;GO:0072686//mitotic spindle;GO:0097431//mitotic s…	GO:0005515//protein binding;GO:0042802//identical protein binding;GO:0043515//kinetochore binding	GO:0007049//cell cycle;GO:0007094//mitotic spindle assembly checkpoint signaling;GO:0042130//negative regulation of T cell proliferation;GO:0048538//thymus development;GO:0051220//cytoplasmic sequestering of protein;GO:0051301//cell division;GO:0051315//attachment of mitotic spindle microtubules to kinetochore;GO:0090235//regulation of metaphase plate congression;GO:0090267//positive regulation o…	--
ENSG00000002834	5532	4546	192.500	123.722	192.5	123.722	-0.637756385518936	3.75773111178049e-36	2.28547673263735e-35	LASP1	LIM and SH3 protein 1 [Source:HGNC Symbol;Acc:HGNC:6513]	-	-	-	-	GO:0005737//cytoplasm;GO:0005856//cytoskeleton;GO:0005925//focal adhesion;GO:0005938//cell cortex;GO:0030864//cortical actin cytoskeleton	GO:0003779//actin binding;GO:0005515//protein binding;GO:0015075//ion transmembrane transporter activity;GO:0045296//cadherin binding;GO:0046872//metal ion binding;GO:0051015//actin filament binding	GO:0006811//ion transport;GO:0034220//ion transmembrane transport	--
ENSG00000002919	197	342	14.705	13.846	14.705	13.846	-0.0868375309577114	1.04789896065848e-06	2.33476006882011e-06	SNX11	sorting nexin 11 [Source:HGNC Symbol;Acc:HGNC:14975]	-	-	-	-	GO:0005768//endosome;GO:0016020//membrane	GO:0005515//protein binding;GO:0008289//lipid binding;GO:0035091//phosphatidylinositol binding;GO:1901981//phosphatidylinositol phosphate binding	GO:0006886//intracellular protein transport;GO:0015031//protein transport;GO:0016050//vesicle organization	--
ENSG00000002933	0	0	0.000	0.000	0.001	0.001	0	1	1	TMEM176A	transmembrane protein 176A [Source:HGNC Symbol;Acc:HGNC:24930]	-	-	-	-	GO:0016020//membrane	GO:0005515//protein binding	GO:2001199//negative regulation of dendritic cell differentiation	--
ENSG00000003056	4122.98	2068.47	233.985	96.443	233.985	96.443	-1.27866761251125	1.20082425325303e-165	4.26264553263394e-164	M6PR	mannose-6-phosphate receptor, cation dependent [Source:HGNC Symbol;Acc:HGNC:6752]	Human Diseases;Cellular Processes;Cellular Processes	Infectious disease: bacterial;Transport and catabolism;Transport and catabolism	ko05132//Salmonella infection;ko04145//Phagosome;ko04142//Lysosome	K10089;K10089;K10089	GO:0005764//lysosome;GO:0005765//lysosomal membrane;GO:0005768//endosome;GO:0005770//late endosome;GO:0005794//Golgi apparatus;GO:0005802//trans-Golgi network;GO:0005886//plasma membrane;GO:0016020//membrane;GO:0030133//transport vesicle;GO:0030669//clathrin-coated endocytic vesicle membrane;GO:0032588//trans-Golgi network membrane;GO:0048471//perinuclear region of cytoplasm	GO:0004888//transmembrane signaling receptor activity;GO:0005515//protein binding;GO:0019904//protein domain specific binding;GO:0140318//protein transporter activity;GO:1905394//retromer complex binding	GO:0006622//protein targeting to lysosome;GO:0006898//receptor-mediated endocytosis;GO:0007041//lysosomal transport;GO:0008333//endosome to lysosome transport;GO:0033299//secretion of lysosomal enzymes;GO:0046479//glycosphingolipid catabolic process	--
ENSG00000003096	11	1	0.454	0.045	0.454	0.045	-3.33469539096124	0.0063621665408163	0.0106937869975326	KLHL13	kelch like family member 13 [Source:HGNC Symbol;Acc:HGNC:22931]	Genetic Information Processing	Folding, sorting and degradation	ko04120//Ubiquitin mediated proteolysis	K10447	GO:0005829//cytosol;GO:0031463//Cul3-RING ubiquitin ligase complex	GO:0004842//ubiquitin-protein transferase activity;GO:0005515//protein binding;GO:0097602//cullin family protein binding	GO:0007049//cell cycle;GO:0016567//protein ubiquitination;GO:0032465//regulation of cytokinesis;GO:0051301//cell division	--
ENSG00000003137	0	4	0.000	0.106	0.001	0.106	6.7279204545632	0.125037499062398	0.175904646432406	CYP26B1	cytochrome P450 family 26 subfamily B member 1 [Source:HGNC Symbol;Acc:HGNC:20581]	Metabolism;Metabolism	Global and overview maps;Metabolism of cofactors and vitamins	ko01100//Metabolic pathways;ko00830//Retinol metabolism	K12664;K12664	GO:0005737//cytoplasm;GO:0005783//endoplasmic reticulum;GO:0005789//endoplasmic reticulum membrane;GO:0016020//membrane;GO:0043231//intracellular membrane-bounded organelle	GO:0001972//retinoic acid binding;GO:0004497//monooxygenase activity;GO:0005506//iron ion binding;GO:0005515//protein binding;GO:0008401//retinoic acid 4-hydroxylase activity;GO:0016491//oxidoreductase activity;GO:0016705//oxidoreductase activity, acting on paired donors, with incorporation or reduction of molecular oxygen;GO:0016709//oxidoreductase activity, acting on paired donors, with incorpo…	GO:0001709//cell fate determination;GO:0001768//establishment of T cell polarity;GO:0001822//kidney development;GO:0006629//lipid metabolic process;GO:0006766//vitamin metabolic process;GO:0006805//xenobiotic metabolic process;GO:0006954//inflammatory response;GO:0007140//male meiotic nuclear division;GO:0007283//spermatogenesis;GO:0009954//proximal/distal pattern formation;GO:0010628//positive r…	--
ENSG00000003147	1252	1056	102.144	62.673	102.144	62.673	-0.704688503685004	1.88935228769596e-10	5.01483740513012e-10	ICA1	islet cell autoantigen 1 [Source:HGNC Symbol;Acc:HGNC:5343]	Human Diseases	Endocrine and metabolic disease	ko04940//Type I diabetes mellitus	K19863	GO:0000139//Golgi membrane;GO:0005737//cytoplasm;GO:0005794//Golgi apparatus;GO:0005829//cytosol;GO:0012505//endomembrane system;GO:0016020//membrane;GO:0030658//transport vesicle membrane;GO:0030667//secretory granule membrane;GO:0030672//synaptic vesicle membrane;GO:0031410//cytoplasmic vesicle;GO:0043231//intracellular membrane-bounded organelle;GO:0045202//synapse	GO:0005515//protein binding;GO:0019904//protein domain specific binding;GO:0140090//membrane curvature sensor activity	GO:0006836//neurotransmitter transport;GO:0051049//regulation of transport	--
ENSG00000003249	577	840	37.587	44.103	37.587	44.103	0.230643023447439	2.08760730732472e-06	4.57215191295725e-06	DBNDD1	dysbindin domain containing 1 [Source:HGNC Symbol;Acc:HGNC:28455]	-	-	-	-	GO:0005737//cytoplasm	-	-	--
ENSG00000003393	1432	858	35.717	23.672	35.717	23.672	-0.593429306729464	6.57255381735305e-44	4.72583105286535e-43	ALS2	alsin Rho guanine nucleotide exchange factor ALS2 [Source:HGNC Symbol;Acc:HGNC:443]	Human Diseases;Human Diseases	Neurodegenerative disease;Neurodegenerative disease	ko05022//Pathways of neurodegeneration - multiple diseases;ko05014//Amyotrophic lateral sclerosis	K04575;K04575	GO:0001726//ruffle;GO:0005634//nucleus;GO:0005737//cytoplasm;GO:0005769//early endosome;GO:0005813//centrosome;GO:0005829//cytosol;GO:0014069//postsynaptic density;GO:0030027//lamellipodium;GO:0030425//dendrite;GO:0030426//growth cone;GO:0031982//vesicle;GO:0032991//protein-containing complex;GO:0043197//dendritic spine;GO:0043231//intracellular membrane-bounded organelle	GO:0005085//guanyl-nucleotide exchange factor activity;GO:0005096//GTPase activator activity;GO:0005515//protein binding;GO:0031267//small GTPase binding;GO:0042802//identical protein binding;GO:0042803//protein homodimerization activity;GO:0043539//protein serine/threonine kinase activator activity	GO:0001662//behavioral fear response;GO:0001881//receptor recycling;GO:0006979//response to oxidative stress;GO:0007032//endosome organization;GO:0007041//lysosomal transport;GO:0007528//neuromuscular junction development;GO:0007626//locomotory behavior;GO:0008104//protein localization;GO:0016050//vesicle organization;GO:0016197//endosomal transport;GO:0035022//positive regulation of Rac protein …	--
ENSG00000003400	276	334	8.828	8.810	8.828	8.81	-0.00294461047183782	0.35815352432421	0.459813555237562	CASP10	caspase 10 [Source:HGNC Symbol;Acc:HGNC:1500]	Human Diseases;Human Diseases;Cellular Processes;Environmental Information Processing;Organismal Systems	Infectious disease: bacterial;Infectious disease: viral;Cell growth and death;Signal transduction;Immune system	ko05152//Tuberculosis;ko05161//Hepatitis B;ko04210//Apoptosis;ko04668//TNF signaling pathway;ko04622//RIG-I-like receptor signaling pathway	K04400;K04400;K04400;K04400;K04400	GO:0005737//cytoplasm;GO:0005829//cytosol;GO:0031265//CD95 death-inducing signaling complex;GO:0097342//ripoptosome	GO:0004197//cysteine-type endopeptidase activity;GO:0005515//protein binding;GO:0008233//peptidase activity;GO:0008234//cysteine-type peptidase activity;GO:0016787//hydrolase activity;GO:0031625//ubiquitin protein ligase binding;GO:0035877//death effector domain binding;GO:0097153//cysteine-type endopeptidase activity involved in apoptotic process;GO:0097199//cysteine-type endopeptidase activity …	GO:0006508//proteolysis;GO:0006915//apoptotic process;GO:0008625//extrinsic apoptotic signaling pathway via death domain receptors;GO:0030225//macrophage differentiation;GO:0042981//regulation of apoptotic process;GO:0043123//positive regulation of I-kappaB kinase/NF-kappaB signaling;GO:0051604//protein maturation;GO:0051716//cellular response to stimulus;GO:0097190//apoptotic signaling pathway	--
ENSG00000003402	992.6	2198.67	48.591	113.296	48.591	113.296	1.22133589817558	5.99285718664813e-69	6.83554648924512e-68	CFLAR	CASP8 and FADD like apoptosis regulator [Source:HGNC Symbol;Acc:HGNC:1876]	Cellular Processes;Human Diseases;Cellular Processes;Cellular Processes;Environmental Information Processing;Environmental Information Processing;Human Diseases	Cell growth and death;Infectious disease: viral;Transport and catabolism;Cell growth and death;Signal transduction;Signal transduction;Infectious disease: parasitic	ko04217//Necroptosis;ko05160//Hepatitis C;ko04140//Autophagy - animal;ko04210//Apoptosis;ko04668//TNF signaling pathway;ko04064//NF-kappa B signaling pathway;ko05142//Chagas disease	K04724;K04724;K04724;K04724;K04724;K04724;K04724	GO:0005737//cytoplasm;GO:0005829//cytosol;GO:0031264//death-inducing signaling complex;GO:0031265//CD95 death-inducing signaling complex;GO:0097342//ripoptosome	GO:0002020//protease binding;GO:0004197//cysteine-type endopeptidase activity;GO:0005123//death receptor binding;GO:0005515//protein binding;GO:0008047//enzyme activator activity;GO:0008234//cysteine-type peptidase activity;GO:0044877//protein-containing complex binding;GO:0097153//cysteine-type endopeptidase activity involved in apoptotic process	GO:0001666//response to hypoxia;GO:0006508//proteolysis;GO:0006915//apoptotic process;GO:0007519//skeletal muscle tissue development;GO:0010667//negative regulation of cardiac muscle cell apoptotic process;GO:0010976//positive regulation of neuron projection development;GO:0014732//skeletal muscle atrophy;GO:0014842//regulation of skeletal muscle satellite cell proliferation;GO:0014866//skeletal …	--
ENSG00000003436	7	5	0.571	0.146	0.571	0.146	-1.96752237648283	0.774481709532728	0.884847391557432	TFPI	tissue factor pathway inhibitor [Source:HGNC Symbol;Acc:HGNC:11760]	Organismal Systems	Immune system	ko04610//Complement and coagulation cascades	K03909	GO:0005576//extracellular region;GO:0005615//extracellular space;GO:0005783//endoplasmic reticulum;GO:0005886//plasma membrane;GO:0005901//caveola;GO:0009986//cell surface;GO:0016020//membrane;GO:0043231//intracellular membrane-bounded organelle;GO:0098552//side of membrane	GO:0004866//endopeptidase inhibitor activity;GO:0004867//serine-type endopeptidase inhibitor activity;GO:0030414//peptidase inhibitor activity	GO:0007596//blood coagulation;GO:0007599//hemostasis;GO:0010466//negative regulation of peptidase activity;GO:0030195//negative regulation of blood coagulation;GO:0071383//cellular response to steroid hormone stimulus	--
ENSG00000003509	207.01	377.02	14.336	18.767	14.336	18.767	0.388555503982561	1.75673449071194e-08	4.29031781343617e-08	NDUFAF7	NADH:ubiquinone oxidoreductase complex assembly factor 7 [Source:HGNC Symbol;Acc:HGNC:28816]	Organismal Systems	Environmental adaptation	ko04714//Thermogenesis	K18164	GO:0005615//extracellular space;GO:0005739//mitochondrion;GO:0005759//mitochondrial matrix	GO:0005515//protein binding;GO:0008168//methyltransferase activity;GO:0016740//transferase activity;GO:0019899//enzyme binding;GO:0035243//protein-arginine omega-N symmetric methyltransferase activity	GO:0019918//peptidyl-arginine methylation, to symmetrical-dimethyl arginine;GO:0032259//methylation;GO:0032981//mitochondrial respiratory chain complex I assembly	--
ENSG00000003756	1433	1417	65.644	47.937	65.644	47.937	-0.453523526905313	0.00254791453700778	0.00444386012636428	RBM5	RNA binding motif protein 5 [Source:HGNC Symbol;Acc:HGNC:9902]	-	-	-	-	GO:0005634//nucleus;GO:0005654//nucleoplasm;GO:0005681//spliceosomal complex	GO:0003676//nucleic acid binding;GO:0003677//DNA binding;GO:0003723//RNA binding;GO:0003729//mRNA binding;GO:0005515//protein binding;GO:0046872//metal ion binding	GO:0000245//spliceosomal complex assembly;GO:0000381//regulation of alternative mRNA splicing, via spliceosome;GO:0000398//mRNA splicing, via spliceosome;GO:0006396//RNA processing;GO:0006397//mRNA processing;GO:0006915//apoptotic process;GO:0008285//negative regulation of cell population proliferation;GO:0008380//RNA splicing;GO:0043065//positive regulation of apoptotic process	--
ENSG00000003987	18.95	40.11	0.538	0.835	0.538	0.835	0.63417002480479	0.024953344330349	0.0391204375617576	MTMR7	myotubularin related protein 7 [Source:HGNC Symbol;Acc:HGNC:7454]	Metabolism;Environmental Information Processing;Metabolism	Global and overview maps;Signal transduction;Carbohydrate metabolism	ko01100//Metabolic pathways;ko04070//Phosphatidylinositol signaling system;ko00562//Inositol phosphate metabolism	K18083;K18083;K18083	GO:0005737//cytoplasm;GO:0005829//cytosol;GO:0012505//endomembrane system;GO:0016020//membrane	GO:0004438//phosphatidylinositol-3-phosphatase activity;GO:0004725//protein tyrosine phosphatase activity;GO:0005515//protein binding;GO:0016312//inositol bisphosphate phosphatase activity;GO:0016787//hydrolase activity;GO:0016791//phosphatase activity;GO:0052629//phosphatidylinositol-3,5-bisphosphate 3-phosphatase activity;GO:0052866//phosphatidylinositol phosphate phosphatase activity;GO:010601…	GO:0006470//protein dephosphorylation;GO:0006629//lipid metabolic process;GO:0006661//phosphatidylinositol biosynthetic process;GO:0016311//dephosphorylation;GO:0046856//phosphatidylinositol dephosphorylation	--
ENSG00000003989	1022	188	21.597	2.646	21.597	2.646	-3.02894595743211	1.71708415167301e-151	5.28090273610688e-150	SLC7A2	solute carrier family 7 member 2 [Source:HGNC Symbol;Acc:HGNC:11060]	-	-	-	-	GO:0005886//plasma membrane;GO:0016020//membrane;GO:0030054//cell junction	GO:0000064//L-ornithine transmembrane transporter activity;GO:0015171//amino acid transmembrane transporter activity;GO:0015174//basic amino acid transmembrane transporter activity;GO:0015179//L-amino acid transmembrane transporter activity;GO:0015189//L-lysine transmembrane transporter activity;GO:0022857//transmembrane transporter activity;GO:0061459//L-arginine transmembrane transporter activi…	GO:0006865//amino acid transport;GO:0015807//L-amino acid transport;GO:0055085//transmembrane transport;GO:0089718//amino acid import across plasma membrane;GO:0097638//L-arginine import across plasma membrane;GO:0150104//transport across blood-brain barrier;GO:1902475//L-alpha-amino acid transmembrane transport;GO:1903352//L-ornithine transmembrane transport;GO:1903401//L-lysine transmembrane tr…	--
ENSG00000004059	895	1506	119.935	159.917	119.935	159.917	0.41507057857912	8.11494415779434e-21	3.22834109948598e-20	ARF5	ADP ribosylation factor 5 [Source:HGNC Symbol;Acc:HGNC:658]	Cellular Processes	Transport and catabolism	ko04144//Endocytosis	K07940	GO:0005737//cytoplasm;GO:0005794//Golgi apparatus;GO:0005886//plasma membrane;GO:0016020//membrane;GO:0048471//perinuclear region of cytoplasm;GO:0070062//extracellular exosome	GO:0000166//nucleotide binding;GO:0003924//GTPase activity;GO:0005515//protein binding;GO:0005525//GTP binding	GO:0006886//intracellular protein transport;GO:0006890//retrograde vesicle-mediated transport, Golgi to endoplasmic reticulum;GO:0015031//protein transport;GO:0016192//vesicle-mediated transport	--
ENSG00000004139	160.95	280.52	3.667	7.712	3.667	7.712	1.0725047855183	6.55137041870703e-06	1.3887954621378e-05	SARM1	sterile alpha and TIR motif containing 1 [Source:HGNC Symbol;Acc:HGNC:17074]	-	-	-	-	GO:0005737//cytoplasm;GO:0005739//mitochondrion;GO:0005741//mitochondrial outer membrane;GO:0005829//cytosol;GO:0005874//microtubule;GO:0015630//microtubule cytoskeleton;GO:0030424//axon;GO:0030425//dendrite;GO:0042995//cell projection;GO:0045202//synapse	GO:0003824//catalytic activity;GO:0003953//NAD+ nucleosidase activity;GO:0005515//protein binding;GO:0016787//hydrolase activity;GO:0035591//signaling adaptor activity;GO:0042802//identical protein binding;GO:0050135//NAD(P)+ nucleosidase activity;GO:0061809//NAD+ nucleotidase, cyclic ADP-ribose generating	GO:0002376//immune system process;GO:0007165//signal transduction;GO:0007399//nervous system development;GO:0009749//response to glucose;GO:0019677//NAD catabolic process;GO:0030154//cell differentiation;GO:0034128//negative regulation of MyD88-independent toll-like receptor signaling pathway;GO:0043523//regulation of neuron apoptotic process;GO:0045087//innate immune response;GO:0048678//respons…	--
ENSG00000004142	842.48	3014.25	45.291	128.366	45.291	128.366	1.50296683106715	6.87648455151686e-219	3.88380779892921e-217	POLDIP2	DNA polymerase delta interacting protein 2 [Source:HGNC Symbol;Acc:HGNC:23781]	-	-	-	-	GO:0005634//nucleus;GO:0005739//mitochondrion;GO:0005759//mitochondrial matrix;GO:0005911//cell-cell junction;GO:0030496//midbody;GO:0042645//mitochondrial nucleoid;GO:0072686//mitotic spindle	GO:0003677//DNA binding;GO:0005515//protein binding	GO:0006281//DNA repair;GO:0006974//cellular response to DNA damage stimulus;GO:0007005//mitochondrion organization;GO:0016242//negative regulation of macroautophagy;GO:0045931//positive regulation of mitotic cell cycle;GO:0051894//positive regulation of focal adhesion assembly;GO:0070987//error-free translesion synthesis;GO:0090307//mitotic spindle assembly;GO:1903490//positive regulation of mito…	--
ENSG00000004399	13	2	0.357	0.042	0.357	0.042	-3.08746284125034	0.00419502036548046	0.00717331957374729	PLXND1	plexin D1 [Source:HGNC Symbol;Acc:HGNC:9107]	-	-	-	-	GO:0002116//semaphorin receptor complex;GO:0005886//plasma membrane;GO:0016020//membrane;GO:0030027//lamellipodium;GO:0030424//axon;GO:0031258//lamellipodium membrane;GO:0042995//cell projection;GO:0044297//cell body;GO:0098978//glutamatergic synapse	GO:0005515//protein binding;GO:0017154//semaphorin receptor activity;GO:0019904//protein domain specific binding	GO:0001525//angiogenesis;GO:0001569//branching involved in blood vessel morphogenesis;GO:0001822//kidney development;GO:0003151//outflow tract morphogenesis;GO:0003279//cardiac septum development;GO:0007162//negative regulation of cell adhesion;GO:0007416//synapse assembly;GO:0008039//synaptic target recognition;GO:0008360//regulation of cell shape;GO:0030334//regulation of cell migration;GO:0035…	--
ENSG00000004455	1660	4354	166.922	313.541	166.922	313.541	0.909479996834887	7.26402035703785e-175	2.81536380827745e-173	AK2	adenylate kinase 2 [Source:HGNC Symbol;Acc:HGNC:362]	Metabolism;Metabolism;Metabolism	Global and overview maps;Nucleotide metabolism;Metabolism of cofactors and vitamins	ko01100//Metabolic pathways;ko00230//Purine metabolism;ko00730//Thiamine metabolism	K00939;K00939;K00939	GO:0005737//cytoplasm;GO:0005739//mitochondrion;GO:0005758//mitochondrial intermembrane space;GO:0036126//sperm flagellum;GO:0070062//extracellular exosome;GO:0097226//sperm mitochondrial sheath	GO:0000166//nucleotide binding;GO:0004017//adenylate kinase activity;GO:0004550//nucleoside diphosphate kinase activity;GO:0005515//protein binding;GO:0005524//ATP binding;GO:0016301//kinase activity;GO:0016740//transferase activity;GO:0016776//phosphotransferase activity, phosphate group as acceptor;GO:0019205//nucleobase-containing compound kinase activity	GO:0006139//nucleobase-containing compound metabolic process;GO:0006172//ADP biosynthetic process;GO:0009117//nucleotide metabolic process;GO:0009123//nucleoside monophosphate metabolic process;GO:0015949//nucleobase-containing small molecule interconversion;GO:0016310//phosphorylation;GO:0046033//AMP metabolic process;GO:0046034//ATP metabolic process;GO:0046940//nucleoside monophosphate phospho…	--
ENSG00000004468	0	0	0.000	0.000	0.001	0.001	0	1	1	CD38	CD38 molecule [Source:HGNC Symbol;Acc:HGNC:1667]	Metabolism;Environmental Information Processing;Organismal Systems;Organismal Systems;Organismal Systems;Organismal Systems;Metabolism	Global and overview maps;Signal transduction;Endocrine system;Digestive system;Immune system;Digestive system;Metabolism of cofactors and vitamins	ko01100//Metabolic pathways;ko04020//Calcium signaling pathway;ko04921//Oxytocin signaling pathway;ko04972//Pancreatic secretion;ko04640//Hematopoietic cell lineage;ko04970//Salivary secretion;ko00760//Nicotinate and nicotinamide metabolism	K01242;K01242;K01242;K01242;K01242;K01242;K01242	GO:0005886//plasma membrane;GO:0009986//cell surface;GO:0016020//membrane;GO:0016323//basolateral plasma membrane;GO:0070062//extracellular exosome	GO:0003953//NAD+ nucleosidase activity;GO:0016740//transferase activity;GO:0016787//hydrolase activity;GO:0016798//hydrolase activity, acting on glycosyl bonds;GO:0016849//phosphorus-oxygen lyase activity;GO:0042802//identical protein binding;GO:0050135//NAD(P)+ nucleosidase activity;GO:0061809//NAD+ nucleotidase, cyclic ADP-ribose generating	GO:0001666//response to hypoxia;GO:0007165//signal transduction;GO:0007204//positive regulation of cytosolic calcium ion concentration;GO:0007565//female pregnancy;GO:0008284//positive regulation of cell population proliferation;GO:0009410//response to xenobiotic stimulus;GO:0009725//response to hormone;GO:0010977//negative regulation of neuron projection development;GO:0014824//artery smooth mus…	--
ENSG00000004478	3024	2581	110.842	76.268	110.842	76.268	-0.539354874610044	6.1924721653721e-19	2.30629964933618e-18	FKBP4	FKBP prolyl isomerase 4 [Source:HGNC Symbol;Acc:HGNC:3720]	Organismal Systems	Endocrine system	ko04915//Estrogen signaling pathway	K09571	GO:0005634//nucleus;GO:0005654//nucleoplasm;GO:0005737//cytoplasm;GO:0005739//mitochondrion;GO:0005829//cytosol;GO:0005856//cytoskeleton;GO:0005874//microtubule;GO:0030424//axon;GO:0032991//protein-containing complex;GO:0042995//cell projection;GO:0043025//neuronal cell body;GO:0044295//axonal growth cone;GO:0048471//perinuclear region of cytoplasm;GO:0070062//extracellular exosome	GO:0003723//RNA binding;GO:0003755//peptidyl-prolyl cis-trans isomerase activity;GO:0005515//protein binding;GO:0005524//ATP binding;GO:0005525//GTP binding;GO:0005528//FK506 binding;GO:0016853//isomerase activity;GO:0030674//protein-macromolecule adaptor activity;GO:0031072//heat shock protein binding;GO:0032767//copper-dependent protein binding;GO:0035259//glucocorticoid receptor binding;GO:004…	GO:0006457//protein folding;GO:0006463//steroid hormone receptor complex assembly;GO:0006825//copper ion transport;GO:0007566//embryo implantation;GO:0010977//negative regulation of neuron projection development;GO:0030521//androgen receptor signaling pathway;GO:0030850//prostate gland development;GO:0031111//negative regulation of microtubule polymerization or depolymerization;GO:0031115//negati…	--
ENSG00000004487	2835	3430	123.495	133.532	123.495	133.532	0.1127328830937	0.00593483388860664	0.0100175459692924	KDM1A	lysine demethylase 1A [Source:HGNC Symbol;Acc:HGNC:29079]	Organismal Systems	Environmental adaptation	ko04714//Thermogenesis	K11450	GO:0000781//chromosome, telomeric region;GO:0000785//chromatin;GO:0005634//nucleus;GO:0005654//nucleoplasm;GO:0005667//transcription regulator complex;GO:0032991//protein-containing complex;GO:1990391//DNA repair complex	GO:0002039//p53 binding;GO:0003682//chromatin binding;GO:0003713//transcription coactivator activity;GO:0005515//protein binding;GO:0016491//oxidoreductase activity;GO:0019899//enzyme binding;GO:0030374//nuclear receptor coactivator activity;GO:0032451//demethylase activity;GO:0032452//histone demethylase activity;GO:0032453//histone H3-methyl-lysine-4 demethylase activity;GO:0032454//histone H3-…	GO:0000122//negative regulation of transcription by RNA polymerase II;GO:0002052//positive regulation of neuroblast proliferation;GO:0006325//chromatin organization;GO:0006338//chromatin remodeling;GO:0006355//regulation of transcription, DNA-templated;GO:0006357//regulation of transcription by RNA polymerase II;GO:0006482//protein demethylation;GO:0010558//negative regulation of macromolecule bi…	--
ENSG00000004534	1194	1779	60.770	70.734	60.77	70.734	0.219044555974574	3.89148685842866e-13	1.17168767023596e-12	RBM6	RNA binding motif protein 6 [Source:HGNC Symbol;Acc:HGNC:9903]	-	-	-	-	GO:0005634//nucleus	GO:0003676//nucleic acid binding;GO:0003677//DNA binding;GO:0003723//RNA binding;GO:0005515//protein binding	GO:0000398//mRNA splicing, via spliceosome;GO:0006396//RNA processing	--
ENSG00000004660	98	96	3.896	2.992	3.896	2.992	-0.380883502194705	0.431974574681429	0.544375390936873	CAMKK1	calcium/calmodulin dependent protein kinase kinase 1 [Source:HGNC Symbol;Acc:HGNC:1469]	Human Diseases	Substance dependence	ko05034//Alcoholism	K00908	GO:0005634//nucleus;GO:0005654//nucleoplasm;GO:0005737//cytoplasm;GO:0005829//cytosol	GO:0000166//nucleotide binding;GO:0004672//protein kinase activity;GO:0004674//protein serine/threonine kinase activity;GO:0004683//calmodulin-dependent protein kinase activity;GO:0005515//protein binding;GO:0005516//calmodulin binding;GO:0005524//ATP binding;GO:0016301//kinase activity;GO:0016740//transferase activity;GO:0106310//protein serine kinase activity	GO:0006468//protein phosphorylation;GO:0016310//phosphorylation;GO:0035556//intracellular signal transduction	--
ENSG00000004700	1199.7	496.94	60.921	17.827	60.921	17.827	-1.77287568262234	1.57693259324775e-78	2.08878264073348e-77	RECQL	RecQ like helicase [Source:HGNC Symbol;Acc:HGNC:9948]	-	-	-	-	GO:0005634//nucleus;GO:0005654//nucleoplasm;GO:0005694//chromosome;GO:0005737//cytoplasm;GO:0016020//membrane	GO:0000166//nucleotide binding;GO:0003676//nucleic acid binding;GO:0003677//DNA binding;GO:0003678//DNA helicase activity;GO:0004386//helicase activity;GO:0005515//protein binding;GO:0005524//ATP binding;GO:0009378//four-way junction helicase activity;GO:0016787//hydrolase activity;GO:0016887//ATP hydrolysis activity;GO:0036121//double-stranded DNA helicase activity;GO:0043138//3'-5' DNA helicase…	GO:0000724//double-strand break repair via homologous recombination;GO:0006268//DNA unwinding involved in DNA replication;GO:0006281//DNA repair;GO:0006310//DNA recombination;GO:0031297//replication fork processing;GO:0032392//DNA geometric change	--
ENSG00000004766	344	502	16.359	15.759	16.359	15.759	-0.0539085709645595	0.000175057716858314	0.000335095362508298	VPS50	VPS50 subunit of EARP/GARPII complex [Source:HGNC Symbol;Acc:HGNC:25956]	-	-	-	-	GO:0005768//endosome;GO:0005829//cytosol;GO:0016020//membrane;GO:0048471//perinuclear region of cytoplasm;GO:0055037//recycling endosome;GO:0070062//extracellular exosome;GO:1990745//EARP complex	GO:0000149//SNARE binding;GO:0005515//protein binding	GO:0015031//protein transport;GO:0032456//endocytic recycling;GO:0042147//retrograde transport, endosome to Golgi	--
ENSG00000004776	8	4	0.737	0.292	0.737	0.292	-1.33569625021505	0.387840284916687	0.492804001734485	HSPB6	heat shock protein family B (small) member 6 [Source:HGNC Symbol;Acc:HGNC:26511]	-	-	-	-	GO:0005576//extracellular region;GO:0005634//nucleus;GO:0005737//cytoplasm;GO:0005739//mitochondrion;GO:0005829//cytosol;GO:0016607//nuclear speck	GO:0005212//structural constituent of eye lens;GO:0042803//protein homodimerization activity;GO:0044183//protein folding chaperone;GO:0051082//unfolded protein binding;GO:0051087//chaperone binding	GO:0009408//response to heat;GO:0042026//protein refolding;GO:0043066//negative regulation of apoptotic process;GO:0045766//positive regulation of angiogenesis;GO:0061077//chaperone-mediated protein folding	--
ENSG00000004777	65	359	2.574	9.703	2.574	9.703	1.91441881909879	8.14822986645256e-43	5.72599705647612e-42	ARHGAP33	Rho GTPase activating protein 33 [Source:HGNC Symbol;Acc:HGNC:23085]	-	-	-	-	GO:0001650//fibrillar center;GO:0005654//nucleoplasm;GO:0005737//cytoplasm;GO:0005794//Golgi apparatus;GO:0005829//cytosol;GO:0005886//plasma membrane;GO:0005938//cell cortex;GO:0015629//actin cytoskeleton;GO:0032991//protein-containing complex;GO:0043197//dendritic spine	GO:0005096//GTPase activator activity;GO:0005515//protein binding;GO:0019901//protein kinase binding;GO:0035091//phosphatidylinositol binding	GO:0007165//signal transduction;GO:0007264//small GTPase mediated signal transduction;GO:0009636//response to toxic substance;GO:0015031//protein transport;GO:0061001//regulation of dendritic spine morphogenesis	--
ENSG00000004779	860	1346	173.795	215.432	173.795	215.432	0.309845984822445	1.08488188147558e-13	3.33994132224082e-13	NDUFAB1	NADH:ubiquinone oxidoreductase subunit AB1 [Source:HGNC Symbol;Acc:HGNC:7694]	Metabolism;Human Diseases;Human Diseases;Human Diseases;Human Diseases;Human Diseases;Human Diseases;Organismal Systems;Human Diseases;Human Diseases;Human Diseases;Organismal Systems;Metabolism	Global and overview maps;Neurodegenerative disease;Neurodegenerative disease;Neurodegenerative disease;Neurodegenerative disease;Neurodegenerative disease;Neurodegenerative disease;Environmental adaptation;Cancer: overview;Cardiovascular disease;Endocrine and metabolic disease;Nervous system;Energy metabolism	ko01100//Metabolic pathways;ko05022//Pathways of neurodegeneration - multiple diseases;ko05010//Alzheimer disease;ko05014//Amyotrophic lateral sclerosis;ko05016//Huntington disease;ko05020//Prion disease;ko05012//Parkinson disease;ko04714//Thermogenesis;ko05208//Chemical carcinogenesis - reactive oxygen species;ko05415//Diabetic cardiomyopathy;ko04932//Non-alcoholic fatty liver disease;ko04723//R…	K03955;K03955;K03955;K03955;K03955;K03955;K03955;K03955;K03955;K03955;K03955;K03955;K03955	GO:0005654//nucleoplasm;GO:0005739//mitochondrion;GO:0005743//mitochondrial inner membrane;GO:0005747//mitochondrial respiratory chain complex I;GO:0005759//mitochondrial matrix;GO:0031966//mitochondrial membrane;GO:0070469//respirasome;GO:1990229//iron-sulfur cluster assembly complex	GO:0000035//acyl binding;GO:0000036//acyl carrier activity;GO:0005504//fatty acid binding;GO:0005509//calcium ion binding;GO:0005515//protein binding	GO:0006120//mitochondrial electron transport, NADH to ubiquinone;GO:0006629//lipid metabolic process;GO:0006631//fatty acid metabolic process;GO:0006633//fatty acid biosynthetic process;GO:0009060//aerobic respiration;GO:0009249//protein lipoylation;GO:0016226//iron-sulfur cluster assembly;GO:0032981//mitochondrial respiratory chain complex I assembly;GO:0042776//mitochondrial ATP synthesis coupl…	--
ENSG00000004799	7	0	0.261	0.000	0.261	0.001	-8.02790599656988	0.0156414095306755	0.0251417620608921	PDK4	pyruvate dehydrogenase kinase 4 [Source:HGNC Symbol;Acc:HGNC:8812]	Human Diseases	Cardiovascular disease	ko05415//Diabetic cardiomyopathy	K00898	GO:0005739//mitochondrion;GO:0005759//mitochondrial matrix	GO:0000166//nucleotide binding;GO:0004672//protein kinase activity;GO:0004740//pyruvate dehydrogenase (acetyl-transferring) kinase activity;GO:0005515//protein binding;GO:0005524//ATP binding;GO:0016301//kinase activity;GO:0016740//transferase activity	GO:0005975//carbohydrate metabolic process;GO:0006006//glucose metabolic process;GO:0006885//regulation of pH;GO:0008286//insulin receptor signaling pathway;GO:0009267//cellular response to starvation;GO:0010510//regulation of acetyl-CoA biosynthetic process from pyruvate;GO:0010565//regulation of cellular ketone metabolic process;GO:0010906//regulation of glucose metabolic process;GO:0016310//ph…	--
ENSG00000004809	0	0	0.000	0.000	0.001	0.001	0	1	1	SLC22A16	solute carrier family 22 member 16 [Source:HGNC Symbol;Acc:HGNC:20302]	-	-	-	-	GO:0005829//cytosol;GO:0005886//plasma membrane;GO:0016020//membrane	GO:0005275//amine transmembrane transporter activity;GO:0015101//organic cation transmembrane transporter activity;GO:0015226//carnitine transmembrane transporter activity;GO:0015606//spermidine transmembrane transporter activity;GO:0022857//transmembrane transporter activity	GO:0006811//ion transport;GO:0007283//spermatogenesis;GO:0007338//single fertilization;GO:0015695//organic cation transport;GO:0015837//amine transport;GO:0015879//carnitine transport;GO:0030154//cell differentiation;GO:0030317//flagellated sperm motility;GO:0046717//acid secretion;GO:0055085//transmembrane transport;GO:1902603//carnitine transmembrane transport;GO:1903711//spermidine transmembra…	--
ENSG00000004838	3	7	0.230	0.641	0.23	0.641	1.47869049567437	0.343873016121582	0.442434477253295	ZMYND10	zinc finger MYND-type containing 10 [Source:HGNC Symbol;Acc:HGNC:19412]	-	-	-	-	GO:0005737//cytoplasm;GO:0005856//cytoskeleton;GO:0005886//plasma membrane;GO:0016020//membrane;GO:0016324//apical plasma membrane;GO:0034451//centriolar satellite;GO:0120293//dynein axonemal particle	GO:0005515//protein binding;GO:0044183//protein folding chaperone;GO:0046872//metal ion binding;GO:0060090//molecular adaptor activity	GO:0003341//cilium movement;GO:0006457//protein folding;GO:0036158//outer dynein arm assembly;GO:0036159//inner dynein arm assembly;GO:0044458//motile cilium assembly;GO:0061512//protein localization to cilium;GO:1905505//positive regulation of motile cilium assembly	--
ENSG00000004846	0	0	0.000	0.000	0.001	0.001	0	1	1	ABCB5	ATP binding cassette subfamily B member 5 [Source:HGNC Symbol;Acc:HGNC:46]	Environmental Information Processing	Membrane transport	ko02010//ABC transporters	K05660	GO:0005886//plasma membrane;GO:0016020//membrane	GO:0000166//nucleotide binding;GO:0005524//ATP binding;GO:0008559//ABC-type xenobiotic transporter activity;GO:0015562//efflux transmembrane transporter activity;GO:0016887//ATP hydrolysis activity;GO:0042626//ATPase-coupled transmembrane transporter activity;GO:0140359//ABC-type transporter activity	GO:0001654//eye development;GO:0030154//cell differentiation;GO:0042391//regulation of membrane potential;GO:0042908//xenobiotic transport;GO:0055085//transmembrane transport	--
ENSG00000004848	0	0	0.000	0.000	0.001	0.001	0	1	1	ARX	aristaless related homeobox [Source:HGNC Symbol;Acc:HGNC:18060]	-	-	-	-	GO:0000785//chromatin;GO:0005634//nucleus	GO:0000977//RNA polymerase II transcription regulatory region sequence-specific DNA binding;GO:0000978//RNA polymerase II cis-regulatory region sequence-specific DNA binding;GO:0000981//DNA-binding transcription factor activity, RNA polymerase II-specific;GO:0001227//DNA-binding transcription repressor activity, RNA polymerase II-specific;GO:0001228//DNA-binding transcription activator activity, …	GO:0000122//negative regulation of transcription by RNA polymerase II;GO:0001764//neuron migration;GO:0006355//regulation of transcription, DNA-templated;GO:0006357//regulation of transcription by RNA polymerase II;GO:0007399//nervous system development;GO:0007411//axon guidance;GO:0010628//positive regulation of gene expression;GO:0021759//globus pallidus development;GO:0021772//olfactory bulb d…	Homeobox
ENSG00000004864	501	1104	23.067	38.027	23.067	38.027	0.721193742165806	4.50054214567606e-36	2.72743266131856e-35	SLC25A13	solute carrier family 25 member 13 [Source:HGNC Symbol;Acc:HGNC:10983]	-	-	-	-	GO:0005739//mitochondrion;GO:0005743//mitochondrial inner membrane;GO:0005886//plasma membrane;GO:0016020//membrane	GO:0005313//L-glutamate transmembrane transporter activity;GO:0005509//calcium ion binding;GO:0015172//acidic amino acid transmembrane transporter activity;GO:0015183//L-aspartate transmembrane transporter activity;GO:0015297//antiporter activity;GO:0042802//identical protein binding;GO:0046872//metal ion binding	GO:0006094//gluconeogenesis;GO:0006754//ATP biosynthetic process;GO:0006839//mitochondrial transport;GO:0009066//aspartate family amino acid metabolic process;GO:0015804//neutral amino acid transport;GO:0015810//aspartate transmembrane transport;GO:0015813//L-glutamate transmembrane transport;GO:0043490//malate-aspartate shuttle;GO:0045333//cellular respiration;GO:0051592//response to calcium ion…	--
ENSG00000004866	371.98	321	22.731	15.683	22.731	15.683	-0.535459594837031	0.00101750983165925	0.00183272399198565	ST7	suppression of tumorigenicity 7 [Source:HGNC Symbol;Acc:HGNC:11351]	-	-	-	-	GO:0016020//membrane	GO:0005515//protein binding	GO:0030198//extracellular matrix organization;GO:0045595//regulation of cell differentiation	--
ENSG00000004897	1229	2238	54.933	81.494	54.933	81.494	0.569020762312775	4.09089682342224e-39	2.65838303841977e-38	CDC27	cell division cycle 27 [Source:HGNC Symbol;Acc:HGNC:1728]	Human Diseases;Genetic Information Processing;Cellular Processes;Cellular Processes;Organismal Systems	Infectious disease: viral;Folding, sorting and degradation;Cell growth and death;Cell growth and death;Endocrine system	ko05166//Human T-cell leukemia virus 1 infection;ko04120//Ubiquitin mediated proteolysis;ko04114//Oocyte meiosis;ko04110//Cell cycle;ko04914//Progesterone-mediated oocyte maturation	K03350;K03350;K03350;K03350;K03350	GO:0005634//nucleus;GO:0005654//nucleoplasm;GO:0005680//anaphase-promoting complex;GO:0005737//cytoplasm;GO:0005813//centrosome;GO:0005819//spindle;GO:0005829//cytosol;GO:0005856//cytoskeleton;GO:0016020//membrane;GO:0072686//mitotic spindle	GO:0005515//protein binding;GO:0019903//protein phosphatase binding	GO:0007091//metaphase/anaphase transition of mitotic cell cycle;GO:0007346//regulation of mitotic cell cycle;GO:0016567//protein ubiquitination;GO:0031145//anaphase-promoting complex-dependent catabolic process;GO:0051301//cell division;GO:0051445//regulation of meiotic cell cycle;GO:0070979//protein K11-linked ubiquitination	--
ENSG00000004939	0	0	0.000	0.000	0.001	0.001	0	1	1	SLC4A1	solute carrier family 4 member 1 (Diego blood group) [Source:HGNC Symbol;Acc:HGNC:11027]	Organismal Systems	Excretory system	ko04966//Collecting duct acid secretion	K06573	GO:0005886//plasma membrane;GO:0009898//cytoplasmic side of plasma membrane;GO:0016020//membrane;GO:0016323//basolateral plasma membrane;GO:0030018//Z disc;GO:0030863//cortical cytoskeleton;GO:0070062//extracellular exosome;GO:0072562//blood microparticle	GO:0005452//inorganic anion exchanger activity;GO:0005515//protein binding;GO:0008509//anion transmembrane transporter activity;GO:0015106//bicarbonate transmembrane transporter activity;GO:0015108//chloride transmembrane transporter activity;GO:0015291//secondary active transmembrane transporter activity;GO:0015297//antiporter activity;GO:0022853//active ion transmembrane transporter activity;GO…	GO:0006811//ion transport;GO:0006820//anion transport;GO:0006821//chloride transport;GO:0006873//cellular ion homeostasis;GO:0007596//blood coagulation;GO:0015698//inorganic anion transport;GO:0015701//bicarbonate transport;GO:0017121//plasma membrane phospholipid scrambling;GO:0034220//ion transmembrane transport;GO:0035811//negative regulation of urine volume;GO:0045852//pH elevation;GO:0048821…	--
ENSG00000004948	0	0	0.000	0.000	0.001	0.001	0	1	1	CALCR	calcitonin receptor [Source:HGNC Symbol;Acc:HGNC:1440]	Environmental Information Processing;Organismal Systems	Signaling molecules and interaction;Development and regeneration	ko04080//Neuroactive ligand-receptor interaction;ko04380//Osteoclast differentiation	K04576;K04576	GO:0001669//acrosomal vesicle;GO:0005886//plasma membrane;GO:0005929//cilium;GO:0016020//membrane;GO:0030424//axon;GO:0150056//amylin receptor complex 1;GO:0150057//amylin receptor complex 2;GO:0150058//amylin receptor complex 3	GO:0001540//amyloid-beta binding;GO:0001635//calcitonin gene-related peptide receptor activity;GO:0004888//transmembrane signaling receptor activity;GO:0004930//G protein-coupled receptor activity;GO:0004948//calcitonin receptor activity;GO:0005515//protein binding;GO:0032841//calcitonin binding;GO:0097643//amylin receptor activity	GO:0001503//ossification;GO:0007165//signal transduction;GO:0007166//cell surface receptor signaling pathway;GO:0007186//G protein-coupled receptor signaling pathway;GO:0007188//adenylate cyclase-modulating G protein-coupled receptor signaling pathway;GO:0007189//adenylate cyclase-activating G protein-coupled receptor signaling pathway;GO:0007204//positive regulation of cytosolic calcium ion conc…	--
ENSG00000004961	356	486	31.331	36.597	31.331	36.597	0.224134572639111	0.00493816017106075	0.0083892952565052	HCCS	holocytochrome c synthase [Source:HGNC Symbol;Acc:HGNC:4837]	Metabolism;Metabolism	Global and overview maps;Metabolism of cofactors and vitamins	ko01100//Metabolic pathways;ko00860//Porphyrin metabolism	K01764;K01764	GO:0005739//mitochondrion;GO:0005743//mitochondrial inner membrane;GO:0005829//cytosol;GO:0016020//membrane	GO:0004408//holocytochrome-c synthase activity;GO:0005515//protein binding;GO:0016829//lyase activity;GO:0020037//heme binding;GO:0046872//metal ion binding	GO:0009887//animal organ morphogenesis;GO:0018063//cytochrome c-heme linkage	--
ENSG00000004975	396	747	20.820	34.315	20.82	34.315	0.720869286044167	5.69391754490243e-17	1.9895972690824e-16	DVL2	dishevelled segment polarity protein 2 [Source:HGNC Symbol;Acc:HGNC:3086]	Human Diseases;Human Diseases;Human Diseases;Human Diseases;Environmental Information Processing;Human Diseases;Environmental Information Processing;Human Diseases;Environmental Information Processing;Human Diseases;Human Diseases;Cellular Processes;Organismal Systems;Human Diseases;Environmental Information Processing	Cancer: overview;Neurodegenerative disease;Neurodegenerative disease;Infectious disease: viral;Signal transduction;Cancer: specific types;Signal transduction;Endocrine and metabolic disease;Signal transduction;Cancer: specific types;Cancer: specific types;Cellular community - eukaryotes;Endocrine system;Cancer: specific types;Signal transduction	ko05200//Pathways in cancer;ko05022//Pathways of neurodegeneration - multiple diseases;ko05010//Alzheimer disease;ko05165//Human papillomavirus infection;ko04310//Wnt signaling pathway;ko05225//Hepatocellular carcinoma;ko04390//Hippo signaling pathway;ko04934//Cushing syndrome;ko04150//mTOR signaling pathway;ko05226//Gastric cancer;ko05224//Breast cancer;ko04550//Signaling pathways regulating plu…	K02353;K02353;K02353;K02353;K02353;K02353;K02353;K02353;K02353;K02353;K02353;K02353;K02353;K02353;K02353	GO:0005634//nucleus;GO:0005654//nucleoplasm;GO:0005737//cytoplasm;GO:0005829//cytosol;GO:0005886//plasma membrane;GO:0016020//membrane;GO:0016235//aggresome;GO:0016328//lateral plasma membrane;GO:0016604//nuclear body;GO:0030136//clathrin-coated vesicle;GO:0031410//cytoplasmic vesicle;GO:0045177//apical part of cell;GO:0045334//clathrin-coated endocytic vesicle	GO:0005109//frizzled binding;GO:0005515//protein binding;GO:0019901//protein kinase binding;GO:0019904//protein domain specific binding;GO:0030674//protein-macromolecule adaptor activity;GO:0031267//small GTPase binding;GO:0042802//identical protein binding;GO:0043621//protein self-association	GO:0001843//neural tube closure;GO:0001934//positive regulation of protein phosphorylation;GO:0001947//heart looping;GO:0003007//heart morphogenesis;GO:0003151//outflow tract morphogenesis;GO:0006355//regulation of transcription, DNA-templated;GO:0007379//segment specification;GO:0007507//heart development;GO:0008104//protein localization;GO:0016055//Wnt signaling pathway;GO:0022007//convergent e…	--
ENSG00000005001	986	658	95.367	50.371	95.367	50.371	-0.920896761781416	3.71952978335377e-23	1.58693670313097e-22	PRSS22	serine protease 22 [Source:HGNC Symbol;Acc:HGNC:14368]	-	-	-	-	GO:0005576//extracellular region;GO:0005615//extracellular space	GO:0004252//serine-type endopeptidase activity;GO:0008233//peptidase activity;GO:0008236//serine-type peptidase activity;GO:0016504//peptidase activator activity;GO:0016787//hydrolase activity	GO:0006508//proteolysis;GO:0010952//positive regulation of peptidase activity	--
ENSG00000005007	3904	3151	98.747	63.037	98.747	63.037	-0.647538041813261	9.50616434328249e-32	5.15627114842881e-31	UPF1	UPF1 RNA helicase and ATPase [Source:HGNC Symbol;Acc:HGNC:9962]	Genetic Information Processing;Genetic Information Processing	Translation;Translation	ko03013//Nucleocytoplasmic transport;ko03015//mRNA surveillance pathway	K14326;K14326	GO:0000781//chromosome, telomeric region;GO:0000785//chromatin;GO:0000932//P-body;GO:0005634//nucleus;GO:0005654//nucleoplasm;GO:0005737//cytoplasm;GO:0005829//cytosol;GO:0035145//exon-exon junction complex;GO:0044530//supraspliceosomal complex;GO:0048471//perinuclear region of cytoplasm	GO:0000166//nucleotide binding;GO:0003677//DNA binding;GO:0003682//chromatin binding;GO:0003723//RNA binding;GO:0003724//RNA helicase activity;GO:0004386//helicase activity;GO:0005515//protein binding;GO:0005524//ATP binding;GO:0008270//zinc ion binding;GO:0016787//hydrolase activity;GO:0016887//ATP hydrolysis activity;GO:0036121//double-stranded DNA helicase activity;GO:0042162//telomeric DNA bi…	GO:0000184//nuclear-transcribed mRNA catabolic process, nonsense-mediated decay;GO:0000956//nuclear-transcribed mRNA catabolic process;GO:0006260//DNA replication;GO:0006281//DNA repair;GO:0006406//mRNA export from nucleus;GO:0006449//regulation of translational termination;GO:0010468//regulation of gene expression;GO:0032201//telomere maintenance via semi-conservative replication;GO:0032204//reg…	--
ENSG00000005020	559	385	19.587	10.672	19.587	10.672	-0.876065875661197	9.3806521676978e-13	2.77925601372529e-12	SKAP2	src kinase associated phosphoprotein 2 [Source:HGNC Symbol;Acc:HGNC:15687]	Human Diseases	Infectious disease: bacterial	ko05135//Yersinia infection	K23471	GO:0005654//nucleoplasm;GO:0005737//cytoplasm;GO:0005829//cytosol;GO:0005886//plasma membrane	GO:0005515//protein binding	GO:0007165//signal transduction;GO:0008285//negative regulation of cell population proliferation;GO:0042113//B cell activation	--
ENSG00000005022	5874	8553	604.537	696.367	604.537	696.367	0.204017196327965	1.44814495998397e-33	8.27752685366309e-33	SLC25A5	solute carrier family 25 member 5 [Source:HGNC Symbol;Acc:HGNC:10991]	Human Diseases;Human Diseases;Human Diseases;Human Diseases;Human Diseases;Environmental Information Processing;Human Diseases;Human Diseases;Human Diseases;Organismal Systems;Human Diseases;Environmental Information Processing;Cellular Processes;Cellular Processes;Human Diseases	Neurodegenerative disease;Neurodegenerative disease;Neurodegenerative disease;Neurodegenerative disease;Neurodegenerative disease;Signal transduction;Cancer: overview;Infectious disease: viral;Cardiovascular disease;Immune system;Infectious disease: viral;Signal transduction;Cell growth and death;Cell growth and death;Neurodegenerative disease	ko05022//Pathways of neurodegeneration - multiple diseases;ko05010//Alzheimer disease;ko05016//Huntington disease;ko05020//Prion disease;ko05012//Parkinson disease;ko04020//Calcium signaling pathway;ko05208//Chemical carcinogenesis - reactive oxygen species;ko05166//Human T-cell leukemia virus 1 infection;ko05415//Diabetic cardiomyopathy;ko04613//Neutrophil extracellular trap formation;ko05164//I…	K05863;K05863;K05863;K05863;K05863;K05863;K05863;K05863;K05863;K05863;K05863;K05863;K05863;K05863;K05863	GO:0005634//nucleus;GO:0005739//mitochondrion;GO:0005743//mitochondrial inner membrane;GO:0005757//mitochondrial permeability transition pore complex;GO:0005886//plasma membrane;GO:0016020//membrane;GO:0042645//mitochondrial nucleoid;GO:0071817//MMXD complex	GO:0000295//adenine nucleotide transmembrane transporter activity;GO:0003723//RNA binding;GO:0005471//ATP:ADP antiporter activity;GO:0005515//protein binding;GO:0015078//proton transmembrane transporter activity;GO:0015207//adenine transmembrane transporter activity;GO:0015297//antiporter activity;GO:0017077//oxidative phosphorylation uncoupler activity;GO:0031625//ubiquitin protein ligase binding	GO:0007059//chromosome segregation;GO:0008284//positive regulation of cell population proliferation;GO:0015853//adenine transport;GO:0030183//B cell differentiation;GO:0030218//erythrocyte differentiation;GO:0046902//regulation of mitochondrial membrane permeability;GO:0051503//adenine nucleotide transport;GO:0055085//transmembrane transport;GO:0140021//mitochondrial ADP transmembrane transport;G…	--
ENSG00000005059	423	784	25.515	37.412	25.515	37.412	0.552155450949383	1.05390643259412e-16	3.65237236094946e-16	MCUB	mitochondrial calcium uniporter dominant negative subunit beta [Source:HGNC Symbol;Acc:HGNC:26076]	-	-	-	-	GO:0005654//nucleoplasm;GO:0005739//mitochondrion;GO:0005743//mitochondrial inner membrane;GO:0016020//membrane;GO:0034704//calcium channel complex;GO:0043231//intracellular membrane-bounded organelle;GO:1990246//uniplex complex	GO:0019855//calcium channel inhibitor activity	GO:0006811//ion transport;GO:0006816//calcium ion transport;GO:0006851//mitochondrial calcium ion transmembrane transport;GO:0036444//calcium import into the mitochondrion;GO:0051560//mitochondrial calcium ion homeostasis	--
ENSG00000005073	2	0	0.126	0.000	0.126	0.001	-6.97727992349992	0.50002499875013	0.604462110599199	HOXA11	homeobox A11 [Source:HGNC Symbol;Acc:HGNC:5101]	Human Diseases	Cancer: overview	ko05202//Transcriptional misregulation in cancer	K21951	GO:0005634//nucleus;GO:0005654//nucleoplasm;GO:0005667//transcription regulator complex;GO:0032991//protein-containing complex;GO:0032993//protein-DNA complex	GO:0000978//RNA polymerase II cis-regulatory region sequence-specific DNA binding;GO:0000981//DNA-binding transcription factor activity, RNA polymerase II-specific;GO:0003677//DNA binding;GO:1990837//sequence-specific double-stranded DNA binding	GO:0001501//skeletal system development;GO:0001656//metanephros development;GO:0001658//branching involved in ureteric bud morphogenesis;GO:0001759//organ induction;GO:0002062//chondrocyte differentiation;GO:0002063//chondrocyte development;GO:0006355//regulation of transcription, DNA-templated;GO:0006357//regulation of transcription by RNA polymerase II;GO:0007283//spermatogenesis;GO:0007338//si…	Homeobox
ENSG00000005075	427.73	855.86	61.404	97.198	61.404	97.198	0.662593989260756	1.44316743479993e-22	6.04856354121804e-22	POLR2J	RNA polymerase II subunit J [Source:HGNC Symbol;Acc:HGNC:9197]	Human Diseases;Genetic Information Processing	Neurodegenerative disease;Transcription	ko05016//Huntington disease;ko03020//RNA polymerase	K03008;K03008	GO:0000428//DNA-directed RNA polymerase complex;GO:0005634//nucleus;GO:0005654//nucleoplasm;GO:0005665//RNA polymerase II, core complex	GO:0001055//RNA polymerase II activity;GO:0003677//DNA binding;GO:0003899//DNA-directed 5'-3' RNA polymerase activity;GO:0005515//protein binding;GO:0030275//LRR domain binding;GO:0046983//protein dimerization activity	GO:0006351//transcription, DNA-templated;GO:0006366//transcription by RNA polymerase II	--
ENSG00000005100	1058	709	27.884	13.750	27.884	13.75	-1.02000591409811	2.65310937778343e-24	1.17620924355598e-23	DHX33	DEAH-box helicase 33 [Source:HGNC Symbol;Acc:HGNC:16718]	Organismal Systems	Immune system	ko04621//NOD-like receptor signaling pathway	K17820	GO:0005634//nucleus;GO:0005654//nucleoplasm;GO:0005730//nucleolus;GO:0005737//cytoplasm;GO:0061702//inflammasome complex;GO:0072559//NLRP3 inflammasome complex	GO:0000166//nucleotide binding;GO:0000182//rDNA binding;GO:0003676//nucleic acid binding;GO:0003723//RNA binding;GO:0003724//RNA helicase activity;GO:0003725//double-stranded RNA binding;GO:0003729//mRNA binding;GO:0004386//helicase activity;GO:0005515//protein binding;GO:0005524//ATP binding;GO:0016787//hydrolase activity;GO:0016887//ATP hydrolysis activity;GO:0043023//ribosomal large subunit bi…	GO:0006413//translational initiation;GO:0032481//positive regulation of type I interferon production;GO:0043410//positive regulation of MAPK cascade;GO:0045943//positive regulation of transcription by RNA polymerase I;GO:0051092//positive regulation of NF-kappaB transcription factor activity;GO:1900227//positive regulation of NLRP3 inflammasome complex assembly	--
ENSG00000005102	0	0	0.000	0.000	0.001	0.001	0	1	1	MEOX1	mesenchyme homeobox 1 [Source:HGNC Symbol;Acc:HGNC:7013]	-	-	-	-	GO:0000785//chromatin;GO:0005634//nucleus;GO:0005737//cytoplasm	GO:0000978//RNA polymerase II cis-regulatory region sequence-specific DNA binding;GO:0000981//DNA-binding transcription factor activity, RNA polymerase II-specific;GO:0001228//DNA-binding transcription activator activity, RNA polymerase II-specific;GO:0003677//DNA binding;GO:0003682//chromatin binding;GO:0003700//DNA-binding transcription factor activity;GO:0005515//protein binding;GO:0043565//se…	GO:0001757//somite specification;GO:0006355//regulation of transcription, DNA-templated;GO:0006357//regulation of transcription by RNA polymerase II;GO:0045944//positive regulation of transcription by RNA polymerase II;GO:0060218//hematopoietic stem cell differentiation;GO:0061053//somite development;GO:0061056//sclerotome development	Homeobox
ENSG00000005108	1	0	0.013	0.000	0.013	0.001	-3.70043971814109	1	1	THSD7A	thrombospondin type 1 domain containing 7A [Source:HGNC Symbol;Acc:HGNC:22207]	-	-	-	-	GO:0005576//extracellular region;GO:0005886//plasma membrane;GO:0016020//membrane;GO:0042995//cell projection	GO:0005515//protein binding	GO:0001525//angiogenesis;GO:0030036//actin cytoskeleton organization;GO:0030154//cell differentiation	--
ENSG00000005156	756.96	581.42	26.603	13.275	26.603	13.275	-1.00287708548937	5.01336847128795e-11	1.3674705060014e-10	LIG3	DNA ligase 3 [Source:HGNC Symbol;Acc:HGNC:6600]	Genetic Information Processing	Replication and repair	ko03410//Base excision repair	K10776	GO:0005634//nucleus;GO:0005654//nucleoplasm;GO:0005739//mitochondrion;GO:0070421//DNA ligase III-XRCC1 complex	GO:0000166//nucleotide binding;GO:0003677//DNA binding;GO:0003909//DNA ligase activity;GO:0003910//DNA ligase (ATP) activity;GO:0005515//protein binding;GO:0005524//ATP binding;GO:0008270//zinc ion binding;GO:0016874//ligase activity;GO:0046872//metal ion binding	GO:0000724//double-strand break repair via homologous recombination;GO:0006259//DNA metabolic process;GO:0006260//DNA replication;GO:0006273//lagging strand elongation;GO:0006281//DNA repair;GO:0006287//base-excision repair, gap-filling;GO:0006288//base-excision repair, DNA ligation;GO:0006302//double-strand break repair;GO:0006310//DNA recombination;GO:0006974//cellular response to DNA damage st…	--
ENSG00000005175	942	1190	53.650	51.326	53.65	51.326	-0.0638883399097501	0.00745354969714176	0.0124564712956413	RPAP3	RNA polymerase II associated protein 3 [Source:HGNC Symbol;Acc:HGNC:26151]	-	-	-	-	GO:0005829//cytosol;GO:0097255//R2TP complex;GO:0101031//chaperone complex;GO:1990062//RPAP3/R2TP/prefoldin-like complex	GO:0005515//protein binding	GO:0050821//protein stabilization	--
ENSG00000005187	538.98	245.47	33.670	14.280	33.67	14.28	-1.23746774179855	1.24980228959005e-32	6.95540153323869e-32	ACSM3	acyl-CoA synthetase medium chain family member 3 [Source:HGNC Symbol;Acc:HGNC:10522]	Metabolism;Metabolism	Global and overview maps;Carbohydrate metabolism	ko01100//Metabolic pathways;ko00650//Butanoate metabolism	K01896;K01896	GO:0005739//mitochondrion;GO:0005759//mitochondrial matrix	GO:0000166//nucleotide binding;GO:0004321//fatty-acyl-CoA synthase activity;GO:0005515//protein binding;GO:0005524//ATP binding;GO:0015645//fatty acid ligase activity;GO:0016405//CoA-ligase activity;GO:0016874//ligase activity;GO:0016878//acid-thiol ligase activity;GO:0018729//propionate CoA-transferase activity;GO:0031956//medium-chain fatty acid-CoA ligase activity;GO:0043759//methylbutanoate-C…	GO:0006629//lipid metabolic process;GO:0006631//fatty acid metabolic process;GO:0006633//fatty acid biosynthetic process;GO:0006637//acyl-CoA metabolic process;GO:0008217//regulation of blood pressure;GO:0042632//cholesterol homeostasis	--
ENSG00000005189	23	94	2.111	4.350	2.111	4.35	1.0430888222763	9.29148756856241e-10	2.38818424343036e-09	REXO5	RNA exonuclease 5 [Source:HGNC Symbol;Acc:HGNC:24661]	Genetic Information Processing	Translation	ko03008//Ribosome biogenesis in eukaryotes	K14570	GO:0005634//nucleus;GO:0005730//nucleolus;GO:0070062//extracellular exosome	GO:0003676//nucleic acid binding;GO:0003723//RNA binding;GO:0004518//nuclease activity;GO:0004527//exonuclease activity;GO:0016787//hydrolase activity	-	--
ENSG00000005194	518	897	37.900	52.604	37.9	52.604	0.472974657599412	6.34059386673862e-15	2.05882972039666e-14	CIAPIN1	cytokine induced apoptosis inhibitor 1 [Source:HGNC Symbol;Acc:HGNC:28050]	-	-	-	-	GO:0005634//nucleus;GO:0005654//nucleoplasm;GO:0005730//nucleolus;GO:0005737//cytoplasm;GO:0005739//mitochondrion;GO:0005758//mitochondrial intermembrane space	GO:0005506//iron ion binding;GO:0005515//protein binding;GO:0009055//electron transfer activity;GO:0046872//metal ion binding;GO:0051536//iron-sulfur cluster binding;GO:0051537//2 iron, 2 sulfur cluster binding;GO:0051539//4 iron, 4 sulfur cluster binding	GO:0006915//apoptotic process;GO:0016226//iron-sulfur cluster assembly;GO:0022900//electron transport chain;GO:0030097//hemopoiesis;GO:0043066//negative regulation of apoptotic process	--
ENSG00000005206	334	1072	16.857	41.738	16.857	41.738	1.30801366500842	4.70884776629104e-69	5.39528839466514e-68	SPPL2B	signal peptide peptidase like 2B [Source:HGNC Symbol;Acc:HGNC:30627]	-	-	-	-	GO:0000139//Golgi membrane;GO:0005654//nucleoplasm;GO:0005764//lysosome;GO:0005765//lysosomal membrane;GO:0005768//endosome;GO:0005794//Golgi apparatus;GO:0005813//centrosome;GO:0005886//plasma membrane;GO:0010008//endosome membrane;GO:0015629//actin cytoskeleton;GO:0016020//membrane;GO:0030660//Golgi-associated vesicle membrane;GO:0098553//lumenal side of endoplasmic reticulum membrane;GO:009855…	GO:0005515//protein binding;GO:0008233//peptidase activity;GO:0016787//hydrolase activity;GO:0042500//aspartic endopeptidase activity, intramembrane cleaving;GO:0042803//protein homodimerization activity	GO:0006508//proteolysis;GO:0006509//membrane protein ectodomain proteolysis;GO:0010803//regulation of tumor necrosis factor-mediated signaling pathway;GO:0031293//membrane protein intracellular domain proteolysis;GO:0033619//membrane protein proteolysis;GO:0050776//regulation of immune response	--
ENSG00000005238	189	232	8.826	8.653	8.826	8.653	-0.0285593446499515	0.358885648397537	0.460713954888363	ATOSB	atos homolog B [Source:HGNC Symbol;Acc:HGNC:25666]	-	-	-	-	GO:0005634//nucleus	GO:0005515//protein binding	-	--
ENSG00000005243	2	0	0.517	0.000	0.517	0.001	-9.01402047031493	0.50002499875013	0.604462110599199	COPZ2	COPI coat complex subunit zeta 2 [Source:HGNC Symbol;Acc:HGNC:19356]	-	-	-	-	GO:0000139//Golgi membrane;GO:0005737//cytoplasm;GO:0005789//endoplasmic reticulum membrane;GO:0005794//Golgi apparatus;GO:0005801//cis-Golgi network;GO:0005829//cytosol;GO:0016020//membrane;GO:0030126//COPI vesicle coat;GO:0030133//transport vesicle;GO:0030663//COPI-coated vesicle membrane;GO:0031410//cytoplasmic vesicle;GO:0033116//endoplasmic reticulum-Golgi intermediate compartment membrane	-	GO:0006886//intracellular protein transport;GO:0006890//retrograde vesicle-mediated transport, Golgi to endoplasmic reticulum;GO:0006891//intra-Golgi vesicle-mediated transport;GO:0015031//protein transport;GO:0016192//vesicle-mediated transport	--
ENSG00000005249	0	0	0.000	0.000	0.001	0.001	0	1	1	PRKAR2B	protein kinase cAMP-dependent type II regulatory subunit beta [Source:HGNC Symbol;Acc:HGNC:9392]	Organismal Systems	Endocrine system	ko04910//Insulin signaling pathway	K04739	GO:0005737//cytoplasm;GO:0005813//centrosome;GO:0005829//cytosol;GO:0005886//plasma membrane;GO:0005952//cAMP-dependent protein kinase complex;GO:0016020//membrane;GO:0030425//dendrite;GO:0043025//neuronal cell body;GO:0043197//dendritic spine;GO:0043198//dendritic shaft;GO:0048471//perinuclear region of cytoplasm;GO:0070062//extracellular exosome;GO:0097546//ciliary base;GO:0098794//postsynapse;…	GO:0000166//nucleotide binding;GO:0004862//cAMP-dependent protein kinase inhibitor activity;GO:0005515//protein binding;GO:0008603//cAMP-dependent protein kinase regulator activity;GO:0019901//protein kinase binding;GO:0019904//protein domain specific binding;GO:0030552//cAMP binding;GO:0031625//ubiquitin protein ligase binding;GO:0034236//protein kinase A catalytic subunit binding	GO:0001932//regulation of protein phosphorylation;GO:0006631//fatty acid metabolic process;GO:0007612//learning;GO:0035556//intracellular signal transduction;GO:0050804//modulation of chemical synaptic transmission;GO:0097332//response to antipsychotic drug;GO:2000480//negative regulation of cAMP-dependent protein kinase activity	--
ENSG00000005302	364	269	27.229	12.805	27.229	12.805	-1.08843674665042	4.34672565517417e-07	9.88028169944062e-07	MSL3	MSL complex subunit 3 [Source:HGNC Symbol;Acc:HGNC:7370]	-	-	-	-	GO:0005634//nucleus;GO:0005654//nucleoplasm;GO:0035267//NuA4 histone acetyltransferase complex;GO:0072487//MSL complex	GO:0003677//DNA binding;GO:0005515//protein binding;GO:0035064//methylated histone binding;GO:0046972//histone acetyltransferase activity (H4-K16 specific)	GO:0006325//chromatin organization;GO:0006338//chromatin remodeling;GO:0006355//regulation of transcription, DNA-templated;GO:0045893//positive regulation of transcription, DNA-templated	--
ENSG00000005339	3138	2260	60.839	23.695	60.839	23.695	-1.36041377896077	2.10818017975842e-46	1.59572701318682e-45	CREBBP	CREB binding protein [Source:HGNC Symbol;Acc:HGNC:2348]	Human Diseases;Human Diseases;Human Diseases;Environmental Information Processing;Human Diseases;Human Diseases;Human Diseases;Human Diseases;Human Diseases;Environmental Information Processing;Environmental Information Processing;Human Diseases;Human Diseases;Environmental Information Processing;Cellular Processes;Organismal Systems;Organismal Systems;Environmental Information Processing;Organis…	Cancer: overview;Infectious disease: viral;Neurodegenerative disease;Signal transduction;Infectious disease: viral;Cancer: overview;Infectious disease: viral;Infectious disease: bacterial;Infectious disease: viral;Signal transduction;Signal transduction;Infectious disease: viral;Cancer: overview;Signal transduction;Cell growth and death;Endocrine system;Endocrine system;Signal transduction;Endocr…	ko05200//Pathways in cancer;ko05165//Human papillomavirus infection;ko05016//Huntington disease;ko04024//cAMP signaling pathway;ko05166//Human T-cell leukemia virus 1 infection;ko05203//Viral carcinogenesis;ko05167//Kaposi sarcoma-associated herpesvirus infection;ko05152//Tuberculosis;ko05164//Influenza A;ko04310//Wnt signaling pathway;ko04630//JAK-STAT signaling pathway;ko05161//Hepatitis B;ko05…	K04498;K04498;K04498;K04498;K04498;K04498;K04498;K04498;K04498;K04498;K04498;K04498;K04498;K04498;K04498;K04498;K04498;K04498;K04498;K04498;K04498;K04498;K04498;K04498;K04498;K04498	GO:0000123//histone acetyltransferase complex;GO:0000785//chromatin;GO:0005634//nucleus;GO:0005654//nucleoplasm;GO:0005667//transcription regulator complex;GO:0005737//cytoplasm;GO:0005829//cytosol;GO:0016604//nuclear body;GO:0043229//intracellular organelle	GO:0001223//transcription coactivator binding;GO:0002039//p53 binding;GO:0003682//chromatin binding;GO:0003684//damaged DNA binding;GO:0003712//transcription coregulator activity;GO:0003713//transcription coactivator activity;GO:0003714//transcription corepressor activity;GO:0004402//histone acetyltransferase activity;GO:0005515//protein binding;GO:0008270//zinc ion binding;GO:0016407//acetyltran…	GO:0000122//negative regulation of transcription by RNA polymerase II;GO:0001666//response to hypoxia;GO:0002223//stimulatory C-type lectin receptor signaling pathway;GO:0006338//chromatin remodeling;GO:0006355//regulation of transcription, DNA-templated;GO:0006473//protein acetylation;GO:0007165//signal transduction;GO:0008589//regulation of smoothened signaling pathway;GO:0016479//negative regu…	--
ENSG00000005379	0	9	0.000	0.374	0.001	0.374	8.54689445988764	0.00391328458973816	0.00670817248921267	TSPOAP1	TSPO associated protein 1 [Source:HGNC Symbol;Acc:HGNC:16831]	-	-	-	-	GO:0005737//cytoplasm;GO:0005739//mitochondrion;GO:0005829//cytosol;GO:0044305//calyx of Held;GO:0098978//glutamatergic synapse	GO:0005515//protein binding;GO:0030156//benzodiazepine receptor binding;GO:0099626//voltage-gated calcium channel activity involved in regulation of presynaptic cytosolic calcium levels	GO:0008150//biological_process;GO:0046928//regulation of neurotransmitter secretion;GO:0099509//regulation of presynaptic cytosolic calcium ion concentration	--
ENSG00000005381	0	0	0.000	0.000	0.001	0.001	0	1	1	MPO	myeloperoxidase [Source:HGNC Symbol;Acc:HGNC:7218]	Human Diseases;Organismal Systems;Cellular Processes;Metabolism;Human Diseases	Cancer: overview;Immune system;Transport and catabolism;Xenobiotics biodegradation and metabolism;Cancer: specific types	ko05202//Transcriptional misregulation in cancer;ko04613//Neutrophil extracellular trap formation;ko04145//Phagosome;ko00983//Drug metabolism - other enzymes;ko05221//Acute myeloid leukemia	K10789;K10789;K10789;K10789;K10789	GO:0005576//extracellular region;GO:0005615//extracellular space;GO:0005634//nucleus;GO:0005654//nucleoplasm;GO:0005764//lysosome;GO:0030141//secretory granule;GO:0035578//azurophil granule lumen;GO:0042582//azurophil granule;GO:0043231//intracellular membrane-bounded organelle;GO:0070062//extracellular exosome;GO:0097013//phagocytic vesicle lumen	GO:0003682//chromatin binding;GO:0004601//peroxidase activity;GO:0005515//protein binding;GO:0008201//heparin binding;GO:0016491//oxidoreductase activity;GO:0020037//heme binding;GO:0046872//metal ion binding	GO:0001878//response to yeast;GO:0002149//hypochlorous acid biosynthetic process;GO:0002679//respiratory burst involved in defense response;GO:0006952//defense response;GO:0006979//response to oxidative stress;GO:0009612//response to mechanical stimulus;GO:0019430//removal of superoxide radicals;GO:0032094//response to food;GO:0032496//response to lipopolysaccharide;GO:0034374//low-density lipopr…	--
ENSG00000005421	0	0	0.000	0.000	0.001	0.001	0	1	1	PON1	paraoxonase 1 [Source:HGNC Symbol;Acc:HGNC:9204]	-	-	-	-	GO:0005576//extracellular region;GO:0005615//extracellular space;GO:0005789//endoplasmic reticulum membrane;GO:0034364//high-density lipoprotein particle;GO:0034366//spherical high-density lipoprotein particle;GO:0070062//extracellular exosome;GO:0072562//blood microparticle	GO:0004063//aryldialkylphosphatase activity;GO:0004064//arylesterase activity;GO:0005509//calcium ion binding;GO:0005543//phospholipid binding;GO:0016787//hydrolase activity;GO:0042803//protein homodimerization activity;GO:0046872//metal ion binding;GO:0102007//acyl-L-homoserine-lactone lactonohydrolase activity	GO:0008203//cholesterol metabolic process;GO:0009636//response to toxic substance;GO:0010875//positive regulation of cholesterol efflux;GO:0019439//aromatic compound catabolic process;GO:0032411//positive regulation of transporter activity;GO:0046395//carboxylic acid catabolic process;GO:0046434//organophosphate catabolic process;GO:0046470//phosphatidylcholine metabolic process;GO:0051099//posit…	--
ENSG00000005436	170	510	11.296	24.591	11.296	24.591	1.1223184100088	8.69352302488756e-32	4.72391614152778e-31	GCFC2	GC-rich sequence DNA-binding factor 2 [Source:HGNC Symbol;Acc:HGNC:1317]	-	-	-	-	GO:0005634//nucleus;GO:0005654//nucleoplasm;GO:0005730//nucleolus;GO:0005829//cytosol;GO:0071008//U2-type post-mRNA release spliceosomal complex	GO:0003677//DNA binding;GO:0005515//protein binding	GO:0000245//spliceosomal complex assembly;GO:0000398//mRNA splicing, via spliceosome;GO:0006355//regulation of transcription, DNA-templated;GO:0006397//mRNA processing;GO:0006807//nitrogen compound metabolic process;GO:0008380//RNA splicing;GO:0043170//macromolecule metabolic process;GO:0044238//primary metabolic process;GO:0045892//negative regulation of transcription, DNA-templated	GCFC
ENSG00000005448	55	463	6.770	43.809	6.77	43.809	2.6939995446476	1.95089949976172e-70	2.28527494987508e-69	WDR54	WD repeat domain 54 [Source:HGNC Symbol;Acc:HGNC:25770]	-	-	-	-	GO:0005930//axoneme;GO:0031982//vesicle;GO:0043231//intracellular membrane-bounded organelle	GO:0005515//protein binding;GO:0042803//protein homodimerization activity	GO:0002091//negative regulation of receptor internalization;GO:0042058//regulation of epidermal growth factor receptor signaling pathway;GO:0043408//regulation of MAPK cascade;GO:0060271//cilium assembly	--
ENSG00000005469	88	123	5.022	7.019	5.022	7.019	0.483003475167331	0.114143705418639	0.163309663473527	CROT	carnitine O-octanoyltransferase [Source:HGNC Symbol;Acc:HGNC:2366]	Cellular Processes	Transport and catabolism	ko04146//Peroxisome	K05940	GO:0005777//peroxisome;GO:0005782//peroxisomal matrix;GO:0005829//cytosol;GO:0043231//intracellular membrane-bounded organelle	GO:0005515//protein binding;GO:0008458//carnitine O-octanoyltransferase activity;GO:0016740//transferase activity;GO:0016746//acyltransferase activity	GO:0006091//generation of precursor metabolites and energy;GO:0006629//lipid metabolic process;GO:0006631//fatty acid metabolic process;GO:0006635//fatty acid beta-oxidation;GO:0009437//carnitine metabolic process;GO:0015908//fatty acid transport;GO:0015936//coenzyme A metabolic process;GO:0033540//fatty acid beta-oxidation using acyl-CoA oxidase;GO:0051791//medium-chain fatty acid metabolic proc…	--
ENSG00000005471	0	3	0.000	0.086	0.001	0.086	6.4262647547021	0.250037498125117	0.330274709530073	ABCB4	ATP binding cassette subfamily B member 4 [Source:HGNC Symbol;Acc:HGNC:45]	Organismal Systems;Environmental Information Processing	Digestive system;Membrane transport	ko04976//Bile secretion;ko02010//ABC transporters	K05659;K05659	GO:0005654//nucleoplasm;GO:0005737//cytoplasm;GO:0005829//cytosol;GO:0005886//plasma membrane;GO:0005925//focal adhesion;GO:0016020//membrane;GO:0016324//apical plasma membrane;GO:0030136//clathrin-coated vesicle;GO:0031410//cytoplasmic vesicle;GO:0045121//membrane raft;GO:0046581//intercellular canaliculus;GO:0070062//extracellular exosome	GO:0000166//nucleotide binding;GO:0005515//protein binding;GO:0005524//ATP binding;GO:0005548//phospholipid transporter activity;GO:0016887//ATP hydrolysis activity;GO:0042626//ATPase-coupled transmembrane transporter activity;GO:0090554//phosphatidylcholine floppase activity;GO:0140326//ATPase-coupled intramembrane lipid transporter activity;GO:0140359//ABC-type transporter activity	GO:0006629//lipid metabolic process;GO:0006869//lipid transport;GO:0032376//positive regulation of cholesterol transport;GO:0032782//bile acid secretion;GO:0045332//phospholipid translocation;GO:0055085//transmembrane transport;GO:0055088//lipid homeostasis;GO:0061092//positive regulation of phospholipid translocation;GO:1901557//response to fenofibrate;GO:1903413//cellular response to bile acid;…	--
ENSG00000005483	869.63	973.72	18.144	14.321	18.144	14.321	-0.341360309447746	0.972925631919638	1	KMT2E	lysine methyltransferase 2E (inactive) [Source:HGNC Symbol;Acc:HGNC:18541]	Metabolism;Metabolism	Global and overview maps;Amino acid metabolism	ko01100//Metabolic pathways;ko00310//Lysine degradation	K09189;K09189	GO:0000785//chromatin;GO:0000791//euchromatin;GO:0005634//nucleus;GO:0005654//nucleoplasm;GO:0005694//chromosome;GO:0005737//cytoplasm;GO:0005813//centrosome;GO:0005856//cytoskeleton;GO:0005886//plasma membrane;GO:0016020//membrane;GO:0016604//nuclear body;GO:0016607//nuclear speck;GO:0032991//protein-containing complex;GO:0034967//Set3 complex;GO:0070210//Rpd3L-Expanded complex	GO:0003713//transcription coactivator activity;GO:0005515//protein binding;GO:0019899//enzyme binding;GO:0035064//methylated histone binding;GO:0046872//metal ion binding	GO:0002446//neutrophil mediated immunity;GO:0006306//DNA methylation;GO:0006325//chromatin organization;GO:0006355//regulation of transcription, DNA-templated;GO:0007049//cell cycle;GO:0030218//erythrocyte differentiation;GO:0042119//neutrophil activation;GO:0045893//positive regulation of transcription, DNA-templated;GO:0051726//regulation of cell cycle;GO:1900087//positive regulation of G1/S tr…	--
ENSG00000005486	645	1041	49.310	66.889	49.31	66.889	0.439888724092395	9.6920262614892e-13	2.86982956520767e-12	RHBDD2	rhomboid domain containing 2 [Source:HGNC Symbol;Acc:HGNC:23082]	-	-	-	-	GO:0000139//Golgi membrane;GO:0000839//Hrd1p ubiquitin ligase ERAD-L complex;GO:0005654//nucleoplasm;GO:0005794//Golgi apparatus;GO:0016020//membrane;GO:0048471//perinuclear region of cytoplasm	GO:0004252//serine-type endopeptidase activity;GO:0005515//protein binding;GO:0051787//misfolded protein binding;GO:1990381//ubiquitin-specific protease binding	GO:0030433//ubiquitin-dependent ERAD pathway;GO:0030968//endoplasmic reticulum unfolded protein response	--
ENSG00000005513	0	0	0.000	0.000	0.001	0.001	0	1	1	SOX8	SRY-box transcription factor 8 [Source:HGNC Symbol;Acc:HGNC:11203]	-	-	-	-	GO:0000785//chromatin;GO:0005634//nucleus;GO:0005667//transcription regulator complex;GO:0005737//cytoplasm	GO:0000978//RNA polymerase II cis-regulatory region sequence-specific DNA binding;GO:0000981//DNA-binding transcription factor activity, RNA polymerase II-specific;GO:0000987//cis-regulatory region sequence-specific DNA binding;GO:0003677//DNA binding;GO:0003700//DNA-binding transcription factor activity;GO:0043565//sequence-specific DNA binding;GO:0140297//DNA-binding transcription factor bindin…	GO:0000122//negative regulation of transcription by RNA polymerase II;GO:0001649//osteoblast differentiation;GO:0001701//in utero embryonic development;GO:0001755//neural crest cell migration;GO:0002009//morphogenesis of an epithelium;GO:0007165//signal transduction;GO:0007283//spermatogenesis;GO:0007422//peripheral nervous system development;GO:0008584//male gonad development;GO:0010628//positiv…	HMG
ENSG00000005700	2860	1873	64.298	36.735	64.298	36.735	-0.807618588358534	3.16033499288014e-61	3.16721435005461e-60	IBTK	inhibitor of Bruton tyrosine kinase [Source:HGNC Symbol;Acc:HGNC:17853]	-	-	-	-	GO:0005634//nucleus;GO:0005654//nucleoplasm;GO:0005737//cytoplasm;GO:0016020//membrane	GO:0005515//protein binding;GO:0019901//protein kinase binding;GO:0030292//protein tyrosine kinase inhibitor activity	GO:0001933//negative regulation of protein phosphorylation;GO:0051209//release of sequestered calcium ion into cytosol	--
ENSG00000005801	562	1119	37.320	53.129	37.32	53.129	0.509550572308907	3.66615687715988e-28	1.81137955885171e-27	ZNF195	zinc finger protein 195 [Source:HGNC Symbol;Acc:HGNC:12986]	Human Diseases	Infectious disease: viral	ko05168//Herpes simplex virus 1 infection	K09228	GO:0005634//nucleus	GO:0000978//RNA polymerase II cis-regulatory region sequence-specific DNA binding;GO:0000981//DNA-binding transcription factor activity, RNA polymerase II-specific;GO:0003677//DNA binding;GO:0008270//zinc ion binding;GO:0046872//metal ion binding	GO:0006355//regulation of transcription, DNA-templated;GO:0006357//regulation of transcription by RNA polymerase II	zf-C2H2
ENSG00000005810	3154.06	1428.45	40.142	33.335	40.142	33.335	-0.268074770955817	1.092012678811e-165	3.88546806303876e-164	MYCBP2	MYC binding protein 2 [Source:HGNC Symbol;Acc:HGNC:23386]	-	-	-	-	GO:0005634//nucleus;GO:0005654//nucleoplasm;GO:0005737//cytoplasm;GO:0005829//cytosol;GO:0005856//cytoskeleton;GO:0005886//plasma membrane;GO:0015630//microtubule cytoskeleton;GO:0016020//membrane;GO:0030424//axon;GO:0042995//cell projection;GO:0043231//intracellular membrane-bounded organelle	GO:0005085//guanyl-nucleotide exchange factor activity;GO:0005515//protein binding;GO:0008270//zinc ion binding;GO:0016740//transferase activity;GO:0031267//small GTPase binding;GO:0042802//identical protein binding;GO:0046872//metal ion binding;GO:0061630//ubiquitin protein ligase activity	GO:0007411//axon guidance;GO:0008045//motor neuron axon guidance;GO:0008582//regulation of synaptic assembly at neuromuscular junction;GO:0016567//protein ubiquitination;GO:0021785//branchiomotor neuron axon guidance;GO:0021952//central nervous system projection neuron axonogenesis;GO:0031398//positive regulation of protein ubiquitination;GO:0032880//regulation of protein localization;GO:0032922/…	--
ENSG00000005812	1081	1489	42.141	45.754	42.141	45.754	0.11867332564241	7.09529968550629e-07	1.59654751365369e-06	FBXL3	F-box and leucine rich repeat protein 3 [Source:HGNC Symbol;Acc:HGNC:13599]	Organismal Systems	Environmental adaptation	ko04710//Circadian rhythm	K10269	GO:0000151//ubiquitin ligase complex;GO:0005634//nucleus;GO:0005737//cytoplasm;GO:0005829//cytosol;GO:0016604//nuclear body;GO:0019005//SCF ubiquitin ligase complex	GO:0004842//ubiquitin-protein transferase activity;GO:0005515//protein binding	GO:0016567//protein ubiquitination;GO:0031146//SCF-dependent proteasomal ubiquitin-dependent protein catabolic process;GO:0031648//protein destabilization;GO:0042752//regulation of circadian rhythm;GO:0043153//entrainment of circadian clock by photoperiod;GO:0043161//proteasome-mediated ubiquitin-dependent protein catabolic process;GO:0048511//rhythmic process	--
ENSG00000005844	12	0	0.345	0.000	0.345	0.001	-8.43045255166553	0.000489894310789978	0.00090458972579389	ITGAL	integrin subunit alpha L [Source:HGNC Symbol;Acc:HGNC:6148]	Human Diseases;Cellular Processes;Environmental Information Processing;Human Diseases;Organismal Systems;Environmental Information Processing;Organismal Systems;Organismal Systems;Human Diseases;Human Diseases;Human Diseases;Human Diseases	Infectious disease: viral;Cell motility;Signal transduction;Infectious disease: viral;Immune system;Signaling molecules and interaction;Immune system;Immune system;Infectious disease: bacterial;Immune disease;Cardiovascular disease;Infectious disease: parasitic	ko05166//Human T-cell leukemia virus 1 infection;ko04810//Regulation of actin cytoskeleton;ko04015//Rap1 signaling pathway;ko05169//Epstein-Barr virus infection;ko04613//Neutrophil extracellular trap formation;ko04514//Cell adhesion molecules;ko04650//Natural killer cell mediated cytotoxicity;ko04670//Leukocyte transendothelial migration;ko05150//Staphylococcus aureus infection;ko05323//Rheumatoi…	K05718;K05718;K05718;K05718;K05718;K05718;K05718;K05718;K05718;K05718;K05718;K05718	GO:0005886//plasma membrane;GO:0008305//integrin complex;GO:0009897//external side of plasma membrane;GO:0009986//cell surface;GO:0016020//membrane;GO:0034687//integrin alphaL-beta2 complex;GO:0035579//specific granule membrane;GO:0070062//extracellular exosome	GO:0005178//integrin binding;GO:0005515//protein binding;GO:0030369//ICAM-3 receptor activity;GO:0044877//protein-containing complex binding;GO:0046872//metal ion binding;GO:0050839//cell adhesion molecule binding	GO:0002291//T cell activation via T cell receptor contact with antigen bound to MHC molecule on antigen presenting cell;GO:0006909//phagocytosis;GO:0006954//inflammatory response;GO:0007155//cell adhesion;GO:0007157//heterophilic cell-cell adhesion via plasma membrane cell adhesion molecules;GO:0007159//leukocyte cell-cell adhesion;GO:0007160//cell-matrix adhesion;GO:0007165//signal transduction;…	--
ENSG00000005882	290	420	16.213	17.457	16.213	17.457	0.106654584838663	0.00086606723148039	0.00156943695704694	PDK2	pyruvate dehydrogenase kinase 2 [Source:HGNC Symbol;Acc:HGNC:8810]	Human Diseases	Cardiovascular disease	ko05415//Diabetic cardiomyopathy	K00898	GO:0005654//nucleoplasm;GO:0005739//mitochondrion;GO:0005759//mitochondrial matrix;GO:0005829//cytosol;GO:0005967//mitochondrial pyruvate dehydrogenase complex	GO:0000166//nucleotide binding;GO:0004672//protein kinase activity;GO:0004740//pyruvate dehydrogenase (acetyl-transferring) kinase activity;GO:0005515//protein binding;GO:0005524//ATP binding;GO:0016301//kinase activity;GO:0016740//transferase activity;GO:0042803//protein homodimerization activity	GO:0006006//glucose metabolic process;GO:0006111//regulation of gluconeogenesis;GO:0006885//regulation of pH;GO:0008286//insulin receptor signaling pathway;GO:0010510//regulation of acetyl-CoA biosynthetic process from pyruvate;GO:0010565//regulation of cellular ketone metabolic process;GO:0010906//regulation of glucose metabolic process;GO:0016310//phosphorylation;GO:0031670//cellular response t…	--
ENSG00000005884	7044	6485	199.642	142.445	199.642	142.445	-0.487010279718935	4.44370994831872e-18	1.60860817833706e-17	ITGA3	integrin subunit alpha 3 [Source:HGNC Symbol;Acc:HGNC:6139]	Human Diseases;Environmental Information Processing;Human Diseases;Cellular Processes;Cellular Processes;Organismal Systems;Human Diseases;Human Diseases;Human Diseases;Environmental Information Processing;Human Diseases	Cancer: overview;Signal transduction;Infectious disease: viral;Cell motility;Cellular community - eukaryotes;Immune system;Cardiovascular disease;Cancer: specific types;Cardiovascular disease;Signaling molecules and interaction;Cardiovascular disease	ko05200//Pathways in cancer;ko04151//PI3K-Akt signaling pathway;ko05165//Human papillomavirus infection;ko04810//Regulation of actin cytoskeleton;ko04510//Focal adhesion;ko04640//Hematopoietic cell lineage;ko05414//Dilated cardiomyopathy;ko05222//Small cell lung cancer;ko05410//Hypertrophic cardiomyopathy;ko04512//ECM-receptor interaction;ko05412//Arrhythmogenic right ventricular cardiomyopathy	K06482;K06482;K06482;K06482;K06482;K06482;K06482;K06482;K06482;K06482;K06482	GO:0005886//plasma membrane;GO:0005925//focal adhesion;GO:0008305//integrin complex;GO:0009897//external side of plasma membrane;GO:0009986//cell surface;GO:0016020//membrane;GO:0016323//basolateral plasma membrane;GO:0030426//growth cone;GO:0031527//filopodium membrane;GO:0031594//neuromuscular junction;GO:0034667//integrin alpha3-beta1 complex;GO:0042995//cell projection;GO:0043235//receptor co…	GO:0001968//fibronectin binding;GO:0002020//protease binding;GO:0005178//integrin binding;GO:0005515//protein binding;GO:0005518//collagen binding;GO:0019904//protein domain specific binding;GO:0043236//laminin binding;GO:0044877//protein-containing complex binding;GO:0046872//metal ion binding;GO:0046982//protein heterodimerization activity	GO:0001764//neuron migration;GO:0007155//cell adhesion;GO:0007160//cell-matrix adhesion;GO:0007229//integrin-mediated signaling pathway;GO:0007266//Rho protein signal transduction;GO:0007507//heart development;GO:0007613//memory;GO:0009410//response to xenobiotic stimulus;GO:0010628//positive regulation of gene expression;GO:0010634//positive regulation of epithelial cell migration;GO:0010811//po…	--
ENSG00000005889	550	627	19.111	9.631	19.111	9.631	-0.988645762613547	0.733705489570909	0.844675873535714	ZFX	zinc finger protein X-linked [Source:HGNC Symbol;Acc:HGNC:12869]	-	-	-	-	GO:0000785//chromatin;GO:0005634//nucleus;GO:0005654//nucleoplasm;GO:0005694//chromosome;GO:0005730//nucleolus	GO:0000978//RNA polymerase II cis-regulatory region sequence-specific DNA binding;GO:0001228//DNA-binding transcription activator activity, RNA polymerase II-specific;GO:0003677//DNA binding;GO:0043035//chromatin insulator sequence binding;GO:0046872//metal ion binding	GO:0001541//ovarian follicle development;GO:0006355//regulation of transcription, DNA-templated;GO:0006357//regulation of transcription by RNA polymerase II;GO:0007281//germ cell development;GO:0007283//spermatogenesis;GO:0009566//fertilization;GO:0009791//post-embryonic development;GO:0035264//multicellular organism growth;GO:0045944//positive regulation of transcription by RNA polymerase II;GO:…	zf-C2H2
ENSG00000005893	6581	2876	256.636	79.438	256.636	79.438	-1.69182235494068	2.58183277401914e-305	2.58064377208374e-303	LAMP2	lysosomal associated membrane protein 2 [Source:HGNC Symbol;Acc:HGNC:6501]	Human Diseases;Cellular Processes;Cellular Processes;Cellular Processes	Infectious disease: bacterial;Transport and catabolism;Transport and catabolism;Transport and catabolism	ko05152//Tuberculosis;ko04145//Phagosome;ko04140//Autophagy - animal;ko04142//Lysosome	K06528;K06528;K06528;K06528	GO:0000421//autophagosome membrane;GO:0005615//extracellular space;GO:0005764//lysosome;GO:0005765//lysosomal membrane;GO:0005768//endosome;GO:0005770//late endosome;GO:0005802//trans-Golgi network;GO:0005886//plasma membrane;GO:0010008//endosome membrane;GO:0016020//membrane;GO:0030670//phagocytic vesicle membrane;GO:0031088//platelet dense granule membrane;GO:0031410//cytoplasmic vesicle;GO:003…	GO:0005515//protein binding;GO:0008200//ion channel inhibitor activity;GO:0019899//enzyme binding;GO:0019904//protein domain specific binding;GO:0035591//signaling adaptor activity	GO:0006605//protein targeting;GO:0006914//autophagy;GO:0007042//lysosomal lumen acidification;GO:0009267//cellular response to starvation;GO:0017038//protein import;GO:0030163//protein catabolic process;GO:0031333//negative regulation of protein-containing complex assembly;GO:0031647//regulation of protein stability;GO:0046716//muscle cell cellular homeostasis;GO:0050821//protein stabilization;GO…	--
ENSG00000005961	3	24	0.116	0.734	0.116	0.734	2.66165525771564	8.88260001369649e-05	0.000174065964153348	ITGA2B	integrin subunit alpha 2b [Source:HGNC Symbol;Acc:HGNC:6138]	Human Diseases;Environmental Information Processing;Human Diseases;Cellular Processes;Environmental Information Processing;Cellular Processes;Organismal Systems;Human Diseases;Organismal Systems;Organismal Systems;Human Diseases;Human Diseases;Human Diseases;Environmental Information Processing;Human Diseases	Cancer: overview;Signal transduction;Infectious disease: viral;Cell motility;Signal transduction;Cellular community - eukaryotes;Immune system;Cardiovascular disease;Immune system;Immune system;Cardiovascular disease;Cancer: specific types;Cardiovascular disease;Signaling molecules and interaction;Cardiovascular disease	ko05200//Pathways in cancer;ko04151//PI3K-Akt signaling pathway;ko05165//Human papillomavirus infection;ko04810//Regulation of actin cytoskeleton;ko04015//Rap1 signaling pathway;ko04510//Focal adhesion;ko04613//Neutrophil extracellular trap formation;ko05418//Fluid shear stress and atherosclerosis;ko04611//Platelet activation;ko04640//Hematopoietic cell lineage;ko05414//Dilated cardiomyopathy;ko0…	K06476;K06476;K06476;K06476;K06476;K06476;K06476;K06476;K06476;K06476;K06476;K06476;K06476;K06476;K06476	GO:0005886//plasma membrane;GO:0005925//focal adhesion;GO:0008305//integrin complex;GO:0009897//external side of plasma membrane;GO:0009986//cell surface;GO:0016020//membrane;GO:0031092//platelet alpha granule membrane;GO:0070062//extracellular exosome;GO:0072562//blood microparticle	GO:0005178//integrin binding;GO:0005515//protein binding;GO:0042802//identical protein binding;GO:0046872//metal ion binding;GO:0050840//extracellular matrix binding;GO:0060090//molecular adaptor activity;GO:0070051//fibrinogen binding	GO:0001525//angiogenesis;GO:0002687//positive regulation of leukocyte migration;GO:0007155//cell adhesion;GO:0007160//cell-matrix adhesion;GO:0007229//integrin-mediated signaling pathway;GO:0033627//cell adhesion mediated by integrin;GO:0098609//cell-cell adhesion	--
ENSG00000005981	0	3	0.000	0.206	0.001	0.206	7.68650052718322	0.250037498125117	0.330274709530073	ASB4	ankyrin repeat and SOCS box containing 4 [Source:HGNC Symbol;Acc:HGNC:16009]	-	-	-	-	GO:0005829//cytosol;GO:0031462//Cul2-RING ubiquitin ligase complex;GO:0031466//Cul5-RING ubiquitin ligase complex	GO:0004842//ubiquitin-protein transferase activity;GO:0005515//protein binding;GO:0019899//enzyme binding;GO:0031625//ubiquitin protein ligase binding;GO:0061630//ubiquitin protein ligase activity	GO:0016567//protein ubiquitination;GO:0035556//intracellular signal transduction;GO:0051865//protein autoubiquitination;GO:2001214//positive regulation of vasculogenesis	--
ENSG00000006007	2783	1688	143.237	67.820	143.237	67.82	-1.07862151836067	6.1074224099074e-76	7.79093775598012e-75	GDE1	glycerophosphodiester phosphodiesterase 1 [Source:HGNC Symbol;Acc:HGNC:29644]	-	-	-	-	GO:0005886//plasma membrane;GO:0016020//membrane;GO:0030659//cytoplasmic vesicle membrane;GO:0031410//cytoplasmic vesicle	GO:0004622//lysophospholipase activity;GO:0005515//protein binding;GO:0008081//phosphoric diester hydrolase activity;GO:0008889//glycerophosphodiester phosphodiesterase activity;GO:0016787//hydrolase activity;GO:0046872//metal ion binding;GO:0047395//glycerophosphoinositol glycerophosphodiesterase activity	GO:0006580//ethanolamine metabolic process;GO:0006629//lipid metabolic process;GO:0006644//phospholipid metabolic process;GO:0046475//glycerophospholipid catabolic process;GO:0070291//N-acylethanolamine metabolic process	--
ENSG00000006015	73	301	13.601	45.771	13.601	45.771	1.75072108403911	3.19417944217463e-28	1.58540242616659e-27	REX1BD	required for excision 1-B domain containing [Source:HGNC Symbol;Acc:HGNC:26098]	-	-	-	-	-	GO:0005515//protein binding	-	--
ENSG00000006016	1	0	0.077	0.000	0.077	0.001	-6.2667865406949	1	1	CRLF1	cytokine receptor like factor 1 [Source:HGNC Symbol;Acc:HGNC:2364]	-	-	-	-	GO:0005576//extracellular region;GO:0005615//extracellular space;GO:0005829//cytosol;GO:0009897//external side of plasma membrane;GO:0043235//receptor complex;GO:0097058//CRLF-CLCF1 complex	GO:0004896//cytokine receptor activity;GO:0005125//cytokine activity;GO:0005127//ciliary neurotrophic factor receptor binding;GO:0005515//protein binding;GO:0019955//cytokine binding	GO:0001657//ureteric bud development;GO:0008284//positive regulation of cell population proliferation;GO:0019221//cytokine-mediated signaling pathway;GO:0042531//positive regulation of tyrosine phosphorylation of STAT protein;GO:0043524//negative regulation of neuron apoptotic process;GO:2000672//negative regulation of motor neuron apoptotic process	--
ENSG00000006025	52	425	2.296	12.306	2.296	12.306	2.42216735052532	9.95725776598749e-64	1.03616861122362e-62	OSBPL7	oxysterol binding protein like 7 [Source:HGNC Symbol;Acc:HGNC:16387]	-	-	-	-	GO:0005654//nucleoplasm;GO:0005737//cytoplasm;GO:0005776//autophagosome;GO:0005783//endoplasmic reticulum;GO:0005789//endoplasmic reticulum membrane;GO:0005829//cytosol;GO:0005886//plasma membrane;GO:0016020//membrane;GO:0043231//intracellular membrane-bounded organelle;GO:0097038//perinuclear endoplasmic reticulum	GO:0005515//protein binding;GO:0008289//lipid binding;GO:0015248//sterol transporter activity;GO:0015485//cholesterol binding	GO:0006699//bile acid biosynthetic process;GO:0006869//lipid transport;GO:0010506//regulation of autophagy;GO:0015918//sterol transport;GO:0071397//cellular response to cholesterol;GO:1901800//positive regulation of proteasomal protein catabolic process	--
ENSG00000006042	648	543	61.900	38.254	61.9	38.254	-0.694328799452696	1.94382902126298e-06	4.26525047949863e-06	TMEM98	transmembrane protein 98 [Source:HGNC Symbol;Acc:HGNC:24529]	-	-	-	-	GO:0005576//extracellular region;GO:0005615//extracellular space;GO:0005783//endoplasmic reticulum;GO:0005789//endoplasmic reticulum membrane;GO:0005886//plasma membrane;GO:0016020//membrane;GO:0070062//extracellular exosome	GO:0005515//protein binding	GO:0010955//negative regulation of protein processing;GO:0031642//negative regulation of myelination;GO:0045063//T-helper 1 cell differentiation;GO:0048715//negative regulation of oligodendrocyte differentiation;GO:1900181//negative regulation of protein localization to nucleus	--
ENSG00000006047	3	2	0.244	0.221	0.244	0.221	-0.142834778171455	0.999999999999949	1	YBX2	Y-box binding protein 2 [Source:HGNC Symbol;Acc:HGNC:17948]	-	-	-	-	GO:0005634//nucleus;GO:0005737//cytoplasm	GO:0003676//nucleic acid binding;GO:0003677//DNA binding;GO:0003723//RNA binding	GO:0006366//transcription by RNA polymerase II;GO:0007283//spermatogenesis;GO:0009386//translational attenuation;GO:0010468//regulation of gene expression;GO:0048599//oocyte development;GO:0120162//positive regulation of cold-induced thermogenesis	CSD
ENSG00000006059	0	0	0.000	0.000	0.001	0.001	0	1	1	KRT33A	keratin 33A [Source:HGNC Symbol;Acc:HGNC:6450]	Organismal Systems;Human Diseases	Endocrine system;Infectious disease: bacterial	ko04915//Estrogen signaling pathway;ko05150//Staphylococcus aureus infection	K07604;K07604	GO:0005615//extracellular space;GO:0005829//cytosol;GO:0005856//cytoskeleton;GO:0005882//intermediate filament	GO:0005198//structural molecule activity	GO:0030855//epithelial cell differentiation;GO:0045109//intermediate filament organization	--
ENSG00000006062	148	335	4.696	8.449	4.696	8.449	0.847348189702573	2.64824054574338e-13	8.03569375104436e-13	MAP3K14	mitogen-activated protein kinase kinase kinase 14 [Source:HGNC Symbol;Acc:HGNC:6853]	Environmental Information Processing;Human Diseases;Human Diseases;Human Diseases;Human Diseases;Cellular Processes;Organismal Systems;Environmental Information Processing;Organismal Systems;Environmental Information Processing;Organismal Systems;Human Diseases;Organismal Systems	Signal transduction;Cancer: overview;Infectious disease: viral;Infectious disease: viral;Endocrine and metabolic disease;Cell growth and death;Development and regeneration;Signal transduction;Immune system;Signal transduction;Immune system;Infectious disease: bacterial;Immune system	ko04010//MAPK signaling pathway;ko05208//Chemical carcinogenesis - reactive oxygen species;ko05166//Human T-cell leukemia virus 1 infection;ko05169//Epstein-Barr virus infection;ko04936//Alcoholic liver disease;ko04210//Apoptosis;ko04380//Osteoclast differentiation;ko04668//TNF signaling pathway;ko04625//C-type lectin receptor signaling pathway;ko04064//NF-kappa B signaling pathway;ko04660//T cel…	K04466;K04466;K04466;K04466;K04466;K04466;K04466;K04466;K04466;K04466;K04466;K04466;K04466	GO:0001650//fibrillar center;GO:0005654//nucleoplasm;GO:0005737//cytoplasm;GO:0005829//cytosol;GO:0043231//intracellular membrane-bounded organelle	GO:0000166//nucleotide binding;GO:0004672//protein kinase activity;GO:0004674//protein serine/threonine kinase activity;GO:0004709//MAP kinase kinase kinase activity;GO:0005515//protein binding;GO:0005524//ATP binding;GO:0016301//kinase activity;GO:0016740//transferase activity;GO:0106310//protein serine kinase activity	GO:0000165//MAPK cascade;GO:0006468//protein phosphorylation;GO:0006955//immune response;GO:0007249//I-kappaB kinase/NF-kappaB signaling;GO:0016310//phosphorylation;GO:0038061//NIK/NF-kappaB signaling;GO:0051607//defense response to virus;GO:0071260//cellular response to mechanical stimulus	--
ENSG00000006071	0	1	0.000	0.021	0.001	0.021	4.39231742277876	1	1	ABCC8	ATP binding cassette subfamily C member 8 [Source:HGNC Symbol;Acc:HGNC:59]	Organismal Systems;Human Diseases;Environmental Information Processing	Endocrine system;Endocrine and metabolic disease;Membrane transport	ko04911//Insulin secretion;ko04930//Type II diabetes mellitus;ko02010//ABC transporters	K05032;K05032;K05032	GO:0005886//plasma membrane;GO:0008282//inward rectifying potassium channel;GO:0016020//membrane;GO:0030672//synaptic vesicle membrane;GO:0031004//potassium ion-transporting ATPase complex;GO:0032991//protein-containing complex;GO:0042383//sarcolemma	GO:0000166//nucleotide binding;GO:0005267//potassium channel activity;GO:0005515//protein binding;GO:0005524//ATP binding;GO:0008281//sulfonylurea receptor activity;GO:0015272//ATP-activated inward rectifier potassium channel activity;GO:0016887//ATP hydrolysis activity;GO:0019829//ATPase-coupled cation transmembrane transporter activity;GO:0042626//ATPase-coupled transmembrane transporter activi…	GO:0001678//cellular glucose homeostasis;GO:0006813//potassium ion transport;GO:0007565//female pregnancy;GO:0007613//memory;GO:0008542//visual learning;GO:0009268//response to pH;GO:0009410//response to xenobiotic stimulus;GO:0010043//response to zinc ion;GO:0010989//negative regulation of low-density lipoprotein particle clearance;GO:0016525//negative regulation of angiogenesis;GO:0032496//resp…	--
ENSG00000006116	0	0	0.000	0.000	0.001	0.001	0	1	1	CACNG3	calcium voltage-gated channel auxiliary subunit gamma 3 [Source:HGNC Symbol;Acc:HGNC:1407]	Environmental Information Processing;Organismal Systems;Organismal Systems;Human Diseases;Human Diseases;Organismal Systems;Human Diseases	Signal transduction;Endocrine system;Circulatory system;Cardiovascular disease;Cardiovascular disease;Circulatory system;Cardiovascular disease	ko04010//MAPK signaling pathway;ko04921//Oxytocin signaling pathway;ko04261//Adrenergic signaling in cardiomyocytes;ko05414//Dilated cardiomyopathy;ko05410//Hypertrophic cardiomyopathy;ko04260//Cardiac muscle contraction;ko05412//Arrhythmogenic right ventricular cardiomyopathy	K04868;K04868;K04868;K04868;K04868;K04868;K04868	GO:0005886//plasma membrane;GO:0005891//voltage-gated calcium channel complex;GO:0016020//membrane;GO:0030425//dendrite;GO:0030666//endocytic vesicle membrane;GO:0032281//AMPA glutamate receptor complex;GO:0034702//ion channel complex;GO:0036477//somatodendritic compartment;GO:0060076//excitatory synapse;GO:0098685//Schaffer collateral - CA1 synapse;GO:0098839//postsynaptic density membrane;GO:00…	GO:0005245//voltage-gated calcium channel activity;GO:0005262//calcium channel activity;GO:0016247//channel regulator activity;GO:0030165//PDZ domain binding;GO:0035255//ionotropic glutamate receptor binding	GO:0006605//protein targeting;GO:0006811//ion transport;GO:0006816//calcium ion transport;GO:0008104//protein localization;GO:0019226//transmission of nerve impulse;GO:0034220//ion transmembrane transport;GO:0051968//positive regulation of synaptic transmission, glutamatergic;GO:0070588//calcium ion transmembrane transport;GO:0098943//neurotransmitter receptor transport, postsynaptic endosome to …	--
ENSG00000006118	667	1093	26.037	34.057	26.037	34.057	0.38738812722152	4.36828747445733e-14	1.3675539171529e-13	TMEM132A	transmembrane protein 132A [Source:HGNC Symbol;Acc:HGNC:31092]	-	-	-	-	GO:0000139//Golgi membrane;GO:0005783//endoplasmic reticulum;GO:0005788//endoplasmic reticulum lumen;GO:0005789//endoplasmic reticulum membrane;GO:0005794//Golgi apparatus;GO:0005886//plasma membrane;GO:0016020//membrane;GO:0070062//extracellular exosome	GO:0003674//molecular_function;GO:0042803//protein homodimerization activity	GO:0008150//biological_process;GO:0030177//positive regulation of Wnt signaling pathway;GO:0042177//negative regulation of protein catabolic process;GO:0061357//positive regulation of Wnt protein secretion	--
ENSG00000006125	3847	2708	118.089	54.860	118.089	54.86	-1.10604805653399	3.83107329842298e-59	3.69793498239774e-58	AP2B1	adaptor related protein complex 2 subunit beta 1 [Source:HGNC Symbol;Acc:HGNC:563]	Human Diseases;Cellular Processes;Organismal Systems;Organismal Systems	Neurodegenerative disease;Transport and catabolism;Nervous system;Excretory system	ko05016//Huntington disease;ko04144//Endocytosis;ko04721//Synaptic vesicle cycle;ko04961//Endocrine and other factor-regulated calcium reabsorption	K11825;K11825;K11825;K11825	GO:0005829//cytosol;GO:0005886//plasma membrane;GO:0005905//clathrin-coated pit;GO:0009898//cytoplasmic side of plasma membrane;GO:0016020//membrane;GO:0030117//membrane coat;GO:0030122//AP-2 adaptor complex;GO:0030131//clathrin adaptor complex;GO:0030666//endocytic vesicle membrane;GO:0030669//clathrin-coated endocytic vesicle membrane;GO:0031090//organelle membrane;GO:0031410//cytoplasmic vesic…	GO:0005048//signal sequence binding;GO:0005515//protein binding;GO:0030276//clathrin binding;GO:0035615//clathrin adaptor activity	GO:0001822//kidney development;GO:0003279//cardiac septum development;GO:0003281//ventricular septum development;GO:0006886//intracellular protein transport;GO:0006897//endocytosis;GO:0007507//heart development;GO:0015031//protein transport;GO:0016192//vesicle-mediated transport;GO:0035904//aorta development;GO:0048488//synaptic vesicle endocytosis;GO:0060976//coronary vasculature development;GO:…	--
ENSG00000006128	0	0	0.000	0.000	0.001	0.001	0	1	1	TAC1	tachykinin precursor 1 [Source:HGNC Symbol;Acc:HGNC:11517]	Environmental Information Processing	Signaling molecules and interaction	ko04080//Neuroactive ligand-receptor interaction	K05239	GO:0005576//extracellular region;GO:0005615//extracellular space;GO:0030424//axon;GO:0043025//neuronal cell body;GO:0045202//synapse	GO:0031835//substance P receptor binding	GO:0006954//inflammatory response;GO:0007204//positive regulation of cytosolic calcium ion concentration;GO:0007217//tachykinin receptor signaling pathway;GO:0007218//neuropeptide signaling pathway;GO:0007267//cell-cell signaling;GO:0007268//chemical synaptic transmission;GO:0007320//insemination;GO:0009582//detection of abiotic stimulus;GO:0019233//sensory perception of pain;GO:0048265//response…	--
ENSG00000006194	760.52	668.67	31.451	23.009	31.451	23.009	-0.450907605443128	1.56533822553545e-05	3.23831476859478e-05	ZNF263	zinc finger protein 263 [Source:HGNC Symbol;Acc:HGNC:13056]	-	-	-	-	GO:0005634//nucleus	GO:0000976//transcription cis-regulatory region binding;GO:0000978//RNA polymerase II cis-regulatory region sequence-specific DNA binding;GO:0000981//DNA-binding transcription factor activity, RNA polymerase II-specific;GO:0001227//DNA-binding transcription repressor activity, RNA polymerase II-specific;GO:0003677//DNA binding;GO:0003700//DNA-binding transcription factor activity;GO:0005515//prot…	GO:0000122//negative regulation of transcription by RNA polymerase II;GO:0006355//regulation of transcription, DNA-templated;GO:0006357//regulation of transcription by RNA polymerase II;GO:0045944//positive regulation of transcription by RNA polymerase II	zf-C2H2
ENSG00000006210	5	5	0.205	0.162	0.205	0.162	-0.339630096620821	1	1	CX3CL1	C-X3-C motif chemokine ligand 1 [Source:HGNC Symbol;Acc:HGNC:10647]	Environmental Information Processing;Human Diseases;Organismal Systems;Environmental Information Processing;Environmental Information Processing	Signaling molecules and interaction;Infectious disease: viral;Immune system;Signal transduction;Signaling molecules and interaction	ko04060//Cytokine-cytokine receptor interaction;ko05163//Human cytomegalovirus infection;ko04062//Chemokine signaling pathway;ko04668//TNF signaling pathway;ko04061//Viral protein interaction with cytokine and cytokine receptor	K05508;K05508;K05508;K05508;K05508	GO:0005576//extracellular region;GO:0005615//extracellular space;GO:0005886//plasma membrane;GO:0009986//cell surface;GO:0016020//membrane;GO:0042995//cell projection;GO:0043005//neuron projection;GO:0043025//neuronal cell body;GO:0044297//cell body;GO:0048471//perinuclear region of cytoplasm	GO:0005102//signaling receptor binding;GO:0005125//cytokine activity;GO:0005178//integrin binding;GO:0005515//protein binding;GO:0008009//chemokine activity;GO:0031737//CX3C chemokine receptor binding;GO:0042056//chemoattractant activity;GO:0045237//CXCR1 chemokine receptor binding;GO:0048020//CCR chemokine receptor binding	GO:0001774//microglial cell activation;GO:0001954//positive regulation of cell-matrix adhesion;GO:0002052//positive regulation of neuroblast proliferation;GO:0002523//leukocyte migration involved in inflammatory response;GO:0002548//monocyte chemotaxis;GO:0002931//response to ischemia;GO:0006935//chemotaxis;GO:0006952//defense response;GO:0006954//inflammatory response;GO:0006955//immune response…	--
ENSG00000006282	1081.37	1701.27	62.717	76.329	62.717	76.329	0.283374739101698	5.74046770179813e-17	2.00540183475326e-16	SPATA20	spermatogenesis associated 20 [Source:HGNC Symbol;Acc:HGNC:26125]	-	-	-	-	GO:0005576//extracellular region	-	GO:0005975//carbohydrate metabolic process;GO:0007283//spermatogenesis;GO:0030154//cell differentiation	--
ENSG00000006283	14	1	0.271	0.016	0.271	0.016	-4.08214904135387	0.000521182830831206	0.000959448776059434	CACNA1G	calcium voltage-gated channel subunit alpha1 G [Source:HGNC Symbol;Acc:HGNC:1394]	Environmental Information Processing;Environmental Information Processing;Human Diseases;Organismal Systems;Organismal Systems;Organismal Systems;Organismal Systems;Human Diseases	Signal transduction;Signal transduction;Endocrine and metabolic disease;Environmental adaptation;Endocrine system;Endocrine system;Endocrine system;Endocrine and metabolic disease	ko04010//MAPK signaling pathway;ko04020//Calcium signaling pathway;ko04934//Cushing syndrome;ko04713//Circadian entrainment;ko04925//Aldosterone synthesis and secretion;ko04927//Cortisol synthesis and secretion;ko04929//GnRH secretion;ko04930//Type II diabetes mellitus	K04854;K04854;K04854;K04854;K04854;K04854;K04854;K04854	GO:0005737//cytoplasm;GO:0005886//plasma membrane;GO:0005891//voltage-gated calcium channel complex;GO:0016020//membrane;GO:0034702//ion channel complex;GO:0045202//synapse	GO:0005216//ion channel activity;GO:0005245//voltage-gated calcium channel activity;GO:0005261//cation channel activity;GO:0005262//calcium channel activity;GO:0008331//high voltage-gated calcium channel activity;GO:0008332//low voltage-gated calcium channel activity;GO:0046873//metal ion transmembrane transporter activity;GO:0086056//voltage-gated calcium channel activity involved in AV node cel…	GO:0001508//action potential;GO:0002027//regulation of heart rate;GO:0003163//sinoatrial node development;GO:0006811//ion transport;GO:0006816//calcium ion transport;GO:0007268//chemical synaptic transmission;GO:0010045//response to nickel cation;GO:0030001//metal ion transport;GO:0034220//ion transmembrane transport;GO:0042391//regulation of membrane potential;GO:0055085//transmembrane transport…	--
ENSG00000006327	980	2330	136.685	260.304	136.685	260.304	0.929342553008067	1.24020926184449e-85	1.81702018468691e-84	TNFRSF12A	TNF receptor superfamily member 12A [Source:HGNC Symbol;Acc:HGNC:18152]	Environmental Information Processing	Signaling molecules and interaction	ko04060//Cytokine-cytokine receptor interaction	K05149	GO:0005886//plasma membrane;GO:0016020//membrane	GO:0005515//protein binding	GO:0001525//angiogenesis;GO:0006915//apoptotic process;GO:0007155//cell adhesion;GO:0030154//cell differentiation;GO:0043065//positive regulation of apoptotic process;GO:0061041//regulation of wound healing;GO:2001238//positive regulation of extrinsic apoptotic signaling pathway	--
ENSG00000006377	0	0	0.000	0.000	0.001	0.001	0	1	1	DLX6	distal-less homeobox 6 [Source:HGNC Symbol;Acc:HGNC:2919]	-	-	-	-	GO:0000785//chromatin;GO:0005634//nucleus	GO:0000978//RNA polymerase II cis-regulatory region sequence-specific DNA binding;GO:0000981//DNA-binding transcription factor activity, RNA polymerase II-specific;GO:0003677//DNA binding;GO:0003700//DNA-binding transcription factor activity;GO:1990837//sequence-specific double-stranded DNA binding	GO:0001501//skeletal system development;GO:0006355//regulation of transcription, DNA-templated;GO:0006357//regulation of transcription by RNA polymerase II;GO:0007399//nervous system development;GO:0030154//cell differentiation;GO:0030326//embryonic limb morphogenesis;GO:0030855//epithelial cell differentiation;GO:0042472//inner ear morphogenesis;GO:0048646//anatomical structure formation involve…	Homeobox
ENSG00000006432	2138	629	29.715	6.102	29.715	6.102	-2.28383729591935	3.58591394503347e-202	1.76313238080562e-200	MAP3K9	mitogen-activated protein kinase kinase kinase 9 [Source:HGNC Symbol;Acc:HGNC:6861]	-	-	-	-	GO:0005575//cellular_component	GO:0000166//nucleotide binding;GO:0004672//protein kinase activity;GO:0004674//protein serine/threonine kinase activity;GO:0004706//JUN kinase kinase kinase activity;GO:0004708//MAP kinase kinase activity;GO:0004709//MAP kinase kinase kinase activity;GO:0004713//protein tyrosine kinase activity;GO:0005515//protein binding;GO:0005524//ATP binding;GO:0016301//kinase activity;GO:0016740//transferase…	GO:0000165//MAPK cascade;GO:0006468//protein phosphorylation;GO:0006915//apoptotic process;GO:0016310//phosphorylation;GO:0043065//positive regulation of apoptotic process;GO:0046777//protein autophosphorylation	--
ENSG00000006451	817	1557	39.432	59.449	39.432	59.449	0.592285656276825	6.20965459524388e-33	3.48258701607753e-32	RALA	RAS like proto-oncogene A [Source:HGNC Symbol;Acc:HGNC:9839]	Human Diseases;Human Diseases;Environmental Information Processing;Environmental Information Processing;Environmental Information Processing;Human Diseases;Human Diseases	Cancer: overview;Infectious disease: bacterial;Signal transduction;Signal transduction;Signal transduction;Cancer: specific types;Cancer: specific types	ko05200//Pathways in cancer;ko05132//Salmonella infection;ko04014//Ras signaling pathway;ko04015//Rap1 signaling pathway;ko04072//Phospholipase D signaling pathway;ko05210//Colorectal cancer;ko05212//Pancreatic cancer	K07834;K07834;K07834;K07834;K07834;K07834;K07834	GO:0005739//mitochondrion;GO:0005886//plasma membrane;GO:0005925//focal adhesion;GO:0009986//cell surface;GO:0016020//membrane;GO:0030139//endocytic vesicle;GO:0030659//cytoplasmic vesicle membrane;GO:0032154//cleavage furrow;GO:0070062//extracellular exosome;GO:0090543//Flemming body;GO:0097060//synaptic membrane;GO:0098685//Schaffer collateral - CA1 synapse	GO:0000166//nucleotide binding;GO:0003924//GTPase activity;GO:0003925//G protein activity;GO:0005515//protein binding;GO:0005525//GTP binding;GO:0016787//hydrolase activity;GO:0017022//myosin binding;GO:0019003//GDP binding;GO:0031625//ubiquitin protein ligase binding;GO:0031755//Edg-2 lysophosphatidic acid receptor binding;GO:0051117//ATPase binding	GO:0001843//neural tube closure;GO:0006887//exocytosis;GO:0006935//chemotaxis;GO:0007049//cell cycle;GO:0007165//signal transduction;GO:0007265//Ras protein signal transduction;GO:0017157//regulation of exocytosis;GO:0031623//receptor internalization;GO:0032956//regulation of actin cytoskeleton organization;GO:0045742//positive regulation of epidermal growth factor receptor signaling pathway;GO:0…	--
ENSG00000006453	2263.51	2861.63	83.531	83.543	83.531	83.543	0.000207241587804793	8.21779639604434e-05	0.000161580148369486	BAIAP2L1	BAR/IMD domain containing adaptor protein 2 like 1 [Source:HGNC Symbol;Acc:HGNC:21649]	Human Diseases	Infectious disease: bacterial	ko05130//Pathogenic Escherichia coli infection	K20127	GO:0005654//nucleoplasm;GO:0005737//cytoplasm;GO:0005829//cytosol;GO:0005856//cytoskeleton;GO:0005886//plasma membrane;GO:0005912//adherens junction;GO:0015629//actin cytoskeleton;GO:0070062//extracellular exosome	GO:0003779//actin binding;GO:0005515//protein binding;GO:0070064//proline-rich region binding;GO:0098641//cadherin binding involved in cell-cell adhesion	GO:0007009//plasma membrane organization;GO:0030833//regulation of actin filament polymerization;GO:0030838//positive regulation of actin filament polymerization;GO:0032956//regulation of actin cytoskeleton organization;GO:0051017//actin filament bundle assembly;GO:0051764//actin crosslink formation;GO:0098609//cell-cell adhesion	--
ENSG00000006459	3066	1922	44.888	24.151	44.888	24.151	-0.894246891171291	2.55913454603742e-74	3.18696157032348e-73	KDM7A	lysine demethylase 7A [Source:HGNC Symbol;Acc:HGNC:22224]	-	-	-	-	GO:0005634//nucleus;GO:0005654//nucleoplasm;GO:0005730//nucleolus	GO:0003712//transcription coregulator activity;GO:0005506//iron ion binding;GO:0008270//zinc ion binding;GO:0016491//oxidoreductase activity;GO:0016706//2-oxoglutarate-dependent dioxygenase activity;GO:0032452//histone demethylase activity;GO:0032454//histone H3-methyl-lysine-9 demethylase activity;GO:0035064//methylated histone binding;GO:0035575//histone H4-methyl-lysine-20 demethylase activity…	GO:0006325//chromatin organization;GO:0006338//chromatin remodeling;GO:0006357//regulation of transcription by RNA polymerase II;GO:0007399//nervous system development;GO:0030901//midbrain development;GO:0045893//positive regulation of transcription, DNA-templated	--
ENSG00000006468	198	177	6.622	4.009	6.622	4.009	-0.724024593246228	0.0360420530274853	0.0553229856179616	ETV1	ETS variant transcription factor 1 [Source:HGNC Symbol;Acc:HGNC:3490]	Human Diseases	Cancer: overview	ko05202//Transcriptional misregulation in cancer	K09431	GO:0000785//chromatin;GO:0005634//nucleus	GO:0000978//RNA polymerase II cis-regulatory region sequence-specific DNA binding;GO:0000981//DNA-binding transcription factor activity, RNA polymerase II-specific;GO:0001228//DNA-binding transcription activator activity, RNA polymerase II-specific;GO:0003677//DNA binding;GO:0003700//DNA-binding transcription factor activity;GO:0005515//protein binding;GO:0043565//sequence-specific DNA binding;GO…	GO:0006355//regulation of transcription, DNA-templated;GO:0006357//regulation of transcription by RNA polymerase II;GO:0006366//transcription by RNA polymerase II;GO:0007411//axon guidance;GO:0007517//muscle organ development;GO:0007638//mechanosensory behavior;GO:0045893//positive regulation of transcription, DNA-templated;GO:0045944//positive regulation of transcription by RNA polymerase II;GO:…	ETS
ENSG00000006530	458	859	21.964	35.454	21.964	35.454	0.69080758835108	8.99138352537214e-19	3.32374914600922e-18	AGK	acylglycerol kinase [Source:HGNC Symbol;Acc:HGNC:21869]	Metabolism;Metabolism	Global and overview maps;Lipid metabolism	ko01100//Metabolic pathways;ko00561//Glycerolipid metabolism	K09881;K09881	GO:0005739//mitochondrion;GO:0005741//mitochondrial outer membrane;GO:0005743//mitochondrial inner membrane;GO:0005758//mitochondrial intermembrane space;GO:0005829//cytosol;GO:0016020//membrane;GO:0031966//mitochondrial membrane;GO:0042721//TIM22 mitochondrial import inner membrane insertion complex;GO:0043231//intracellular membrane-bounded organelle	GO:0000166//nucleotide binding;GO:0001727//lipid kinase activity;GO:0001729//ceramide kinase activity;GO:0004143//diacylglycerol kinase activity;GO:0005515//protein binding;GO:0005524//ATP binding;GO:0016301//kinase activity;GO:0016740//transferase activity;GO:0047620//acylglycerol kinase activity;GO:0102773//dihydroceramide kinase activity	GO:0006629//lipid metabolic process;GO:0016310//phosphorylation;GO:0045039//protein insertion into mitochondrial inner membrane;GO:0046486//glycerolipid metabolic process;GO:0046513//ceramide biosynthetic process;GO:0046834//lipid phosphorylation	--
ENSG00000006534	110	360	5.756	13.700	5.756	13.7	1.25103739599495	7.39610226191826e-26	3.44373219936635e-25	ALDH3B1	aldehyde dehydrogenase 3 family member B1 [Source:HGNC Symbol;Acc:HGNC:410]	Metabolism;Metabolism;Metabolism;Metabolism;Metabolism;Metabolism;Metabolism;Metabolism	Global and overview maps;Xenobiotics biodegradation and metabolism;Carbohydrate metabolism;Xenobiotics biodegradation and metabolism;Amino acid metabolism;Metabolism of other amino acids;Amino acid metabolism;Amino acid metabolism	ko01100//Metabolic pathways;ko00980//Metabolism of xenobiotics by cytochrome P450;ko00010//Glycolysis / Gluconeogenesis;ko00982//Drug metabolism - cytochrome P450;ko00350//Tyrosine metabolism;ko00410//beta-Alanine metabolism;ko00340//Histidine metabolism;ko00360//Phenylalanine metabolism	K00129;K00129;K00129;K00129;K00129;K00129;K00129;K00129	GO:0005737//cytoplasm;GO:0005829//cytosol;GO:0005886//plasma membrane;GO:0016020//membrane;GO:0030667//secretory granule membrane;GO:0031982//vesicle;GO:0035579//specific granule membrane;GO:0070062//extracellular exosome	GO:0004028//3-chloroallyl aldehyde dehydrogenase activity;GO:0004029//aldehyde dehydrogenase (NAD+) activity;GO:0004030//aldehyde dehydrogenase [NAD(P)+] activity;GO:0005515//protein binding;GO:0016491//oxidoreductase activity;GO:0016620//oxidoreductase activity, acting on the aldehyde or oxo group of donors, NAD or NADP as acceptor;GO:0018477//benzaldehyde dehydrogenase (NADP+) activity;GO:00184…	GO:0006066//alcohol metabolic process;GO:0006068//ethanol catabolic process;GO:0006081//cellular aldehyde metabolic process;GO:0006629//lipid metabolic process;GO:0006665//sphingolipid metabolic process;GO:0006979//response to oxidative stress;GO:0034599//cellular response to oxidative stress;GO:0046185//aldehyde catabolic process	--
ENSG00000006555	0	0	0.000	0.000	0.001	0.001	0	1	1	TTC22	tetratricopeptide repeat domain 22 [Source:HGNC Symbol;Acc:HGNC:26067]	-	-	-	-	-	GO:0005515//protein binding	-	--
ENSG00000006576	955	857	37.860	21.105	37.86	21.105	-0.843089581746016	9.39026144683992e-06	1.96971202763826e-05	PHTF2	putative homeodomain transcription factor 2 [Source:HGNC Symbol;Acc:HGNC:13411]	-	-	-	-	GO:0005783//endoplasmic reticulum;GO:0016020//membrane	-	-	--
ENSG00000006606	2	0	0.397	0.000	0.397	0.001	-8.63299519714296	0.50002499875013	0.604462110599199	CCL26	C-C motif chemokine ligand 26 [Source:HGNC Symbol;Acc:HGNC:10625]	Environmental Information Processing;Organismal Systems;Environmental Information Processing	Signaling molecules and interaction;Immune system;Signaling molecules and interaction	ko04060//Cytokine-cytokine receptor interaction;ko04062//Chemokine signaling pathway;ko04061//Viral protein interaction with cytokine and cytokine receptor	K21096;K21096;K21096	GO:0005576//extracellular region;GO:0005615//extracellular space	GO:0005125//cytokine activity;GO:0005515//protein binding;GO:0008009//chemokine activity;GO:0031728//CCR3 chemokine receptor binding;GO:0031737//CX3C chemokine receptor binding;GO:0048018//receptor ligand activity;GO:0048020//CCR chemokine receptor binding	GO:0001938//positive regulation of endothelial cell proliferation;GO:0002548//monocyte chemotaxis;GO:0006935//chemotaxis;GO:0006954//inflammatory response;GO:0006955//immune response;GO:0007165//signal transduction;GO:0007186//G protein-coupled receptor signaling pathway;GO:0007267//cell-cell signaling;GO:0010818//T cell chemotaxis;GO:0030335//positive regulation of cell migration;GO:0030593//neu…	--
ENSG00000006607	1197.2	767.53	36.186	15.543	36.186	15.543	-1.21916665160995	4.25125557629486e-31	2.2654972280129e-30	FARP2	FERM, ARH/RhoGEF and pleckstrin domain protein 2 [Source:HGNC Symbol;Acc:HGNC:16460]	Environmental Information Processing;Cellular Processes	Signal transduction;Cellular community - eukaryotes	ko04015//Rap1 signaling pathway;ko04520//Adherens junction	K06082;K06082	GO:0005737//cytoplasm;GO:0005829//cytosol;GO:0005856//cytoskeleton	GO:0005085//guanyl-nucleotide exchange factor activity;GO:0008092//cytoskeletal protein binding	GO:0007155//cell adhesion;GO:0016322//neuron remodeling;GO:0016601//Rac protein signal transduction;GO:0022405//hair cycle process;GO:0030036//actin cytoskeleton organization;GO:0030316//osteoclast differentiation;GO:0033623//regulation of integrin activation;GO:0071526//semaphorin-plexin signaling pathway;GO:0071800//podosome assembly	--
ENSG00000006611	570	909	34.331	43.290	34.331	43.29	0.334521919543209	1.01980465331418e-10	2.74131141150076e-10	USH1C	USH1 protein network component harmonin [Source:HGNC Symbol;Acc:HGNC:12597]	-	-	-	-	GO:0001750//photoreceptor outer segment;GO:0001917//photoreceptor inner segment;GO:0002142//stereocilia ankle link complex;GO:0005737//cytoplasm;GO:0005829//cytosol;GO:0005856//cytoskeleton;GO:0005886//plasma membrane;GO:0005902//microvillus;GO:0005903//brush border;GO:0005929//cilium;GO:0032420//stereocilium;GO:0032426//stereocilium tip;GO:0042995//cell projection;GO:0045177//apical part of cell…	GO:0005515//protein binding;GO:0030507//spectrin binding	GO:0000086//G2/M transition of mitotic cell cycle;GO:0007605//sensory perception of sound;GO:0030046//parallel actin filament bundle assembly;GO:0030154//cell differentiation;GO:0032532//regulation of microvillus length;GO:0042472//inner ear morphogenesis;GO:0042491//inner ear auditory receptor cell differentiation;GO:0045494//photoreceptor cell maintenance;GO:0046549//retinal cone cell developme…	--
ENSG00000006625	846	1215	100.816	115.367	100.816	115.367	0.194505989332228	7.8209125877059e-08	1.84909936111135e-07	GGCT	gamma-glutamylcyclotransferase [Source:HGNC Symbol;Acc:HGNC:21705]	Metabolism;Metabolism	Global and overview maps;Metabolism of other amino acids	ko01100//Metabolic pathways;ko00480//Glutathione metabolism	K00682;K00682	GO:0005829//cytosol;GO:0070062//extracellular exosome	GO:0003839//gamma-glutamylcyclotransferase activity;GO:0016829//lyase activity;GO:0042803//protein homodimerization activity	GO:0001836//release of cytochrome c from mitochondria	--
ENSG00000006634	802	1123	42.857	48.028	42.857	48.028	0.164344868018432	2.91402451698645e-06	6.31656077708305e-06	DBF4	DBF4 zinc finger [Source:HGNC Symbol;Acc:HGNC:17364]	Cellular Processes	Cell growth and death	ko04110//Cell cycle	K06629	GO:0005634//nucleus;GO:0005654//nucleoplasm;GO:0016604//nuclear body;GO:0031431//Dbf4-dependent protein kinase complex	GO:0003676//nucleic acid binding;GO:0005515//protein binding;GO:0008047//enzyme activator activity;GO:0008270//zinc ion binding;GO:0043539//protein serine/threonine kinase activator activity;GO:0046872//metal ion binding	GO:0000082//G1/S transition of mitotic cell cycle;GO:0006260//DNA replication;GO:0007049//cell cycle;GO:0010571//positive regulation of nuclear cell cycle DNA replication;GO:1901987//regulation of cell cycle phase transition	--
ENSG00000006638	0	0	0.000	0.000	0.001	0.001	0	1	1	TBXA2R	thromboxane A2 receptor [Source:HGNC Symbol;Acc:HGNC:11608]	Environmental Information Processing;Environmental Information Processing;Organismal Systems	Signaling molecules and interaction;Signal transduction;Immune system	ko04080//Neuroactive ligand-receptor interaction;ko04020//Calcium signaling pathway;ko04611//Platelet activation	K04264;K04264;K04264	GO:0001669//acrosomal vesicle;GO:0005886//plasma membrane;GO:0016020//membrane;GO:0016607//nuclear speck	GO:0004930//G protein-coupled receptor activity;GO:0004960//thromboxane receptor activity;GO:0004961//thromboxane A2 receptor activity;GO:0005085//guanyl-nucleotide exchange factor activity;GO:0005515//protein binding	GO:0006939//smooth muscle contraction;GO:0006954//inflammatory response;GO:0007165//signal transduction;GO:0007186//G protein-coupled receptor signaling pathway;GO:0007189//adenylate cyclase-activating G protein-coupled receptor signaling pathway;GO:0007204//positive regulation of cytosolic calcium ion concentration;GO:0007584//response to nutrient;GO:0009410//response to xenobiotic stimulus;GO:0…	--
ENSG00000006652	1313.45	2670.49	76.443	112.494	76.443	112.494	0.557391752653444	2.3798776462192e-64	2.50571594449122e-63	IFRD1	interferon related developmental regulator 1 [Source:HGNC Symbol;Acc:HGNC:5456]	-	-	-	-	GO:0005634//nucleus;GO:0005737//cytoplasm;GO:0016528//sarcoplasm	-	GO:0007518//myoblast fate determination;GO:0014706//striated muscle tissue development;GO:0030154//cell differentiation;GO:0030517//negative regulation of axon extension;GO:0042692//muscle cell differentiation;GO:0043403//skeletal muscle tissue regeneration;GO:0048671//negative regulation of collateral sprouting	--
ENSG00000006659	0	0	0.000	0.000	0.001	0.001	0	1	1	LGALS14	galectin 14 [Source:HGNC Symbol;Acc:HGNC:30054]	-	-	-	-	GO:0005634//nucleus;GO:0005654//nucleoplasm	GO:0005515//protein binding;GO:0030246//carbohydrate binding	GO:0006915//apoptotic process	--
ENSG00000006695	543	714.86	25.826	25.475	25.826	25.475	-0.0197420658980635	0.00516209791220544	0.00875407451502816	COX10	cytochrome c oxidase assembly factor heme A:farnesyltransferase COX10 [Source:HGNC Symbol;Acc:HGNC:2260]	Metabolism;Organismal Systems;Metabolism;Metabolism	Global and overview maps;Environmental adaptation;Energy metabolism;Metabolism of cofactors and vitamins	ko01100//Metabolic pathways;ko04714//Thermogenesis;ko00190//Oxidative phosphorylation;ko00860//Porphyrin metabolism	K02257;K02257;K02257;K02257	GO:0005730//nucleolus;GO:0005739//mitochondrion;GO:0005743//mitochondrial inner membrane;GO:0005759//mitochondrial matrix;GO:0005829//cytosol;GO:0016020//membrane;GO:0031966//mitochondrial membrane;GO:0070069//cytochrome complex	GO:0004311//farnesyltranstransferase activity;GO:0008495//protoheme IX farnesyltransferase activity;GO:0016740//transferase activity;GO:0016765//transferase activity, transferring alkyl or aryl (other than methyl) groups	GO:0000266//mitochondrial fission;GO:0006629//lipid metabolic process;GO:0006783//heme biosynthetic process;GO:0006784//heme A biosynthetic process;GO:0007005//mitochondrion organization;GO:0008535//respiratory chain complex IV assembly;GO:0009060//aerobic respiration;GO:0017004//cytochrome complex assembly;GO:0048034//heme O biosynthetic process	--
ENSG00000006704	1323	2274	62.305	106.646	62.305	106.646	0.7754100053104	7.60883739161028e-32	4.14935629902135e-31	GTF2IRD1	GTF2I repeat domain containing 1 [Source:HGNC Symbol;Acc:HGNC:4661]	Environmental Information Processing;Genetic Information Processing	Signal transduction;Transcription	ko04022//cGMP-PKG signaling pathway;ko03022//Basal transcription factors	K03121;K03121	GO:0005634//nucleus;GO:0005654//nucleoplasm;GO:0005829//cytosol	GO:0000978//RNA polymerase II cis-regulatory region sequence-specific DNA binding;GO:0000981//DNA-binding transcription factor activity, RNA polymerase II-specific;GO:0001227//DNA-binding transcription repressor activity, RNA polymerase II-specific;GO:0003677//DNA binding;GO:0003700//DNA-binding transcription factor activity;GO:0005515//protein binding	GO:0000122//negative regulation of transcription by RNA polymerase II;GO:0006355//regulation of transcription, DNA-templated;GO:0006366//transcription by RNA polymerase II;GO:0014886//transition between slow and fast fiber	GTF2I
ENSG00000006712	1677	2081	103.679	101.060	103.679	101.06	-0.036911623316842	0.00325816984538206	0.00563091507915933	PAF1	PAF1 homolog, Paf1/RNA polymerase II complex component [Source:HGNC Symbol;Acc:HGNC:25459]	-	-	-	-	GO:0001650//fibrillar center;GO:0005634//nucleus;GO:0005654//nucleoplasm;GO:0005737//cytoplasm;GO:0016020//membrane;GO:0016593//Cdc73/Paf1 complex;GO:0043231//intracellular membrane-bounded organelle	GO:0000993//RNA polymerase II complex binding;GO:0003682//chromatin binding;GO:0005515//protein binding	GO:0000122//negative regulation of transcription by RNA polymerase II;GO:0001711//endodermal cell fate commitment;GO:0006368//transcription elongation from RNA polymerase II promoter;GO:0016055//Wnt signaling pathway;GO:0016570//histone modification;GO:0019827//stem cell population maintenance;GO:0031124//mRNA 3'-end processing;GO:0034504//protein localization to nucleus;GO:0045638//negative regu…	--
ENSG00000006715	614	673	31.582	16.834	31.582	16.834	-0.907724513496241	0.766229029519371	0.877553011985413	VPS41	VPS41 subunit of HOPS complex [Source:HGNC Symbol;Acc:HGNC:12713]	Human Diseases	Infectious disease: bacterial	ko05132//Salmonella infection	K20184	GO:0005737//cytoplasm;GO:0005764//lysosome;GO:0005765//lysosomal membrane;GO:0005768//endosome;GO:0005769//early endosome;GO:0005770//late endosome;GO:0005794//Golgi apparatus;GO:0005798//Golgi-associated vesicle;GO:0005829//cytosol;GO:0010008//endosome membrane;GO:0012505//endomembrane system;GO:0015630//microtubule cytoskeleton;GO:0016020//membrane;GO:0030123//AP-3 adaptor complex;GO:0030136//c…	GO:0003674//molecular_function;GO:0005515//protein binding;GO:0008017//microtubule binding;GO:0042802//identical protein binding;GO:0046872//metal ion binding	GO:0006623//protein targeting to vacuole;GO:0006886//intracellular protein transport;GO:0006914//autophagy;GO:0008333//endosome to lysosome transport;GO:0009267//cellular response to starvation;GO:0015031//protein transport;GO:0016192//vesicle-mediated transport;GO:0016236//macroautophagy;GO:0034058//endosomal vesicle fusion;GO:0035542//regulation of SNARE complex assembly;GO:0046907//intracellul…	--
ENSG00000006740	745	471	23.792	11.906	23.792	11.906	-0.998787753024306	2.77204993691089e-21	1.11801844150484e-20	ARHGAP44	Rho GTPase activating protein 44 [Source:HGNC Symbol;Acc:HGNC:29096]	-	-	-	-	GO:0005737//cytoplasm;GO:0005768//endosome;GO:0005829//cytosol;GO:0014069//postsynaptic density;GO:0030425//dendrite;GO:0031256//leading edge membrane;GO:0042995//cell projection;GO:0043197//dendritic spine;GO:0045202//synapse;GO:0048786//presynaptic active zone;GO:0055037//recycling endosome;GO:0098793//presynapse;GO:0098978//glutamatergic synapse	GO:0005096//GTPase activator activity;GO:0005515//protein binding;GO:0005543//phospholipid binding;GO:0031267//small GTPase binding	GO:0006887//exocytosis;GO:0007165//signal transduction;GO:0032956//regulation of actin cytoskeleton organization;GO:0035021//negative regulation of Rac protein signal transduction;GO:0043087//regulation of GTPase activity;GO:0043547//positive regulation of GTPase activity;GO:0050804//modulation of chemical synaptic transmission;GO:0051056//regulation of small GTPase mediated signal transduction;G…	--
ENSG00000006744	1130	1276	68.880	52.797	68.88	52.797	-0.383629186788988	0.810500917126775	0.921288376021778	ELAC2	elaC ribonuclease Z 2 [Source:HGNC Symbol;Acc:HGNC:14198]	-	-	-	-	GO:0005634//nucleus;GO:0005654//nucleoplasm;GO:0005739//mitochondrion;GO:0005759//mitochondrial matrix;GO:0005829//cytosol;GO:0042645//mitochondrial nucleoid	GO:0003723//RNA binding;GO:0004518//nuclease activity;GO:0004519//endonuclease activity;GO:0004521//endoribonuclease activity;GO:0004549//tRNA-specific ribonuclease activity;GO:0016787//hydrolase activity;GO:0042781//3'-tRNA processing endoribonuclease activity;GO:0046872//metal ion binding	GO:0008033//tRNA processing;GO:0016078//tRNA catabolic process;GO:0042780//tRNA 3'-end processing;GO:0090646//mitochondrial tRNA processing;GO:1990180//mitochondrial tRNA 3'-end processing	--
ENSG00000006747	4	0	0.202	0.000	0.202	0.001	-7.6582114827518	0.125037499062398	0.175904646432406	SCIN	scinderin [Source:HGNC Symbol;Acc:HGNC:21695]	Cellular Processes;Human Diseases;Organismal Systems	Cell motility;Cancer: overview;Immune system	ko04810//Regulation of actin cytoskeleton;ko05203//Viral carcinogenesis;ko04666//Fc gamma R-mediated phagocytosis	K05768;K05768;K05768	GO:0002102//podosome;GO:0005737//cytoplasm;GO:0005856//cytoskeleton;GO:0005903//brush border;GO:0005938//cell cortex;GO:0015629//actin cytoskeleton;GO:0042995//cell projection;GO:0070062//extracellular exosome;GO:0070161//anchoring junction	GO:0001786//phosphatidylserine binding;GO:0003779//actin binding;GO:0005509//calcium ion binding;GO:0005545//1-phosphatidylinositol binding;GO:0005546//phosphatidylinositol-4,5-bisphosphate binding;GO:0046872//metal ion binding;GO:0051015//actin filament binding	GO:0007417//central nervous system development;GO:0008154//actin polymerization or depolymerization;GO:0008285//negative regulation of cell population proliferation;GO:0017156//calcium-ion regulated exocytosis;GO:0030031//cell projection assembly;GO:0032330//regulation of chondrocyte differentiation;GO:0042989//sequestering of actin monomers;GO:0043065//positive regulation of apoptotic process;GO…	--
ENSG00000006756	386	478	10.092	9.886	10.092	9.886	-0.0297532998365278	0.141989175775006	0.198312332004933	ARSD	arylsulfatase D [Source:HGNC Symbol;Acc:HGNC:717]	-	-	-	-	GO:0005764//lysosome;GO:0005788//endoplasmic reticulum lumen;GO:0016020//membrane	GO:0004065//arylsulfatase activity;GO:0016787//hydrolase activity;GO:0046872//metal ion binding	-	--
ENSG00000006757	125	251	17.272	24.628	17.272	24.628	0.511864325192583	5.62462509554606e-08	1.3406797784222e-07	PNPLA4	patatin like phospholipase domain containing 4 [Source:HGNC Symbol;Acc:HGNC:24887]	Metabolism;Metabolism	Global and overview maps;Metabolism of cofactors and vitamins	ko01100//Metabolic pathways;ko00830//Retinol metabolism	K11157;K11157	GO:0005737//cytoplasm;GO:0005739//mitochondrion;GO:0005811//lipid droplet;GO:0005829//cytosol;GO:0016020//membrane	GO:0003824//catalytic activity;GO:0004623//phospholipase A2 activity;GO:0004806//triglyceride lipase activity;GO:0016411//acylglycerol O-acyltransferase activity;GO:0016787//hydrolase activity;GO:0047376//all-trans-retinyl-palmitate hydrolase, all-trans-retinol forming activity;GO:0050253//retinyl-palmitate esterase activity;GO:0051264//mono-olein transacylation activity;GO:0051265//diolein trans…	GO:0006629//lipid metabolic process;GO:0008150//biological_process;GO:0016042//lipid catabolic process;GO:0019433//triglyceride catabolic process;GO:0042572//retinol metabolic process;GO:0055088//lipid homeostasis	--
ENSG00000006788	6	200	0.136	3.597	0.136	3.597	4.72511560288504	1.64668050819126e-46	1.24965119685064e-45	MYH13	myosin heavy chain 13 [Source:HGNC Symbol;Acc:HGNC:7571]	-	-	-	-	GO:0005737//cytoplasm;GO:0005859//muscle myosin complex;GO:0016459//myosin complex;GO:0016460//myosin II complex;GO:0030016//myofibril;GO:0032982//myosin filament;GO:0070062//extracellular exosome	GO:0000146//microfilament motor activity;GO:0000166//nucleotide binding;GO:0003774//cytoskeletal motor activity;GO:0003779//actin binding;GO:0005515//protein binding;GO:0005516//calmodulin binding;GO:0005524//ATP binding;GO:0051015//actin filament binding	GO:0006936//muscle contraction;GO:0009267//cellular response to starvation	--
ENSG00000006831	2360	2012	79.942	53.917	79.942	53.917	-0.568213441108009	6.60218558988404e-16	2.2191815413077e-15	ADIPOR2	adiponectin receptor 2 [Source:HGNC Symbol;Acc:HGNC:24041]	Human Diseases;Human Diseases;Environmental Information Processing;Organismal Systems;Organismal Systems	Endocrine and metabolic disease;Endocrine and metabolic disease;Signal transduction;Aging;Endocrine system	ko04932//Non-alcoholic fatty liver disease;ko04936//Alcoholic liver disease;ko04152//AMPK signaling pathway;ko04211//Longevity regulating pathway;ko04920//Adipocytokine signaling pathway	K07297;K07297;K07297;K07297;K07297	GO:0005886//plasma membrane;GO:0016020//membrane	GO:0005515//protein binding;GO:0038023//signaling receptor activity;GO:0042802//identical protein binding;GO:0046872//metal ion binding;GO:0055100//adiponectin binding;GO:0097003//adipokinetic hormone receptor activity	GO:0006629//lipid metabolic process;GO:0006631//fatty acid metabolic process;GO:0009755//hormone-mediated signaling pathway;GO:0019395//fatty acid oxidation;GO:0033211//adiponectin-activated signaling pathway;GO:0042593//glucose homeostasis;GO:0061042//vascular wound healing;GO:0120162//positive regulation of cold-induced thermogenesis	--
ENSG00000006837	10	11	1.886	1.280	1.886	1.28	-0.559185865787734	1	1	CDKL3	cyclin dependent kinase like 3 [Source:HGNC Symbol;Acc:HGNC:15483]	-	-	-	-	GO:0005634//nucleus;GO:0005737//cytoplasm	GO:0000166//nucleotide binding;GO:0004672//protein kinase activity;GO:0004674//protein serine/threonine kinase activity;GO:0004693//cyclin-dependent protein serine/threonine kinase activity;GO:0005515//protein binding;GO:0005524//ATP binding;GO:0016301//kinase activity;GO:0016740//transferase activity;GO:0106310//protein serine kinase activity	GO:0006468//protein phosphorylation;GO:0016310//phosphorylation;GO:0030517//negative regulation of axon extension;GO:0036211//protein modification process;GO:0050775//positive regulation of dendrite morphogenesis;GO:0051726//regulation of cell cycle;GO:0097484//dendrite extension	--
ENSG00000007001	0	0	0.000	0.000	0.001	0.001	0	1	1	UPP2	uridine phosphorylase 2 [Source:HGNC Symbol;Acc:HGNC:23061]	Metabolism;Metabolism;Metabolism	Global and overview maps;Xenobiotics biodegradation and metabolism;Nucleotide metabolism	ko01100//Metabolic pathways;ko00983//Drug metabolism - other enzymes;ko00240//Pyrimidine metabolism	K00757;K00757;K00757	GO:0005737//cytoplasm;GO:0005829//cytosol;GO:0045098//type III intermediate filament	GO:0003824//catalytic activity;GO:0004850//uridine phosphorylase activity;GO:0005515//protein binding;GO:0016740//transferase activity;GO:0016757//glycosyltransferase activity;GO:0016763//pentosyltransferase activity;GO:0042802//identical protein binding;GO:0047847//deoxyuridine phosphorylase activity	GO:0006218//uridine catabolic process;GO:0006249//dCMP catabolic process;GO:0009116//nucleoside metabolic process;GO:0009164//nucleoside catabolic process;GO:0009166//nucleotide catabolic process;GO:0044206//UMP salvage;GO:0046108//uridine metabolic process	--
ENSG00000007038	5	0	0.747	0.000	0.747	0.001	-9.54496443278924	0.0625312507808577	0.092813334614456	PRSS21	serine protease 21 [Source:HGNC Symbol;Acc:HGNC:9485]	-	-	-	-	GO:0005576//extracellular region;GO:0005615//extracellular space;GO:0005737//cytoplasm;GO:0005886//plasma membrane;GO:0016020//membrane;GO:0098552//side of membrane	GO:0004252//serine-type endopeptidase activity;GO:0005515//protein binding;GO:0008233//peptidase activity;GO:0008236//serine-type peptidase activity;GO:0016787//hydrolase activity	GO:0006508//proteolysis;GO:0007283//spermatogenesis	--
ENSG00000007047	2743	1620	128.423	42.592	128.423	42.592	-1.59224922452399	6.49987985875683e-81	8.89663735982816e-80	MARK4	microtubule affinity regulating kinase 4 [Source:HGNC Symbol;Acc:HGNC:13538]	-	-	-	-	GO:0000930//gamma-tubulin complex;GO:0005737//cytoplasm;GO:0005813//centrosome;GO:0005815//microtubule organizing center;GO:0005829//cytosol;GO:0005856//cytoskeleton;GO:0015630//microtubule cytoskeleton;GO:0030425//dendrite;GO:0030496//midbody;GO:0036064//ciliary basal body;GO:0042995//cell projection;GO:0043005//neuron projection	GO:0000166//nucleotide binding;GO:0004672//protein kinase activity;GO:0004674//protein serine/threonine kinase activity;GO:0005515//protein binding;GO:0005524//ATP binding;GO:0008017//microtubule binding;GO:0008093//cytoskeletal anchor activity;GO:0016301//kinase activity;GO:0016740//transferase activity;GO:0043015//gamma-tubulin binding;GO:0043130//ubiquitin binding;GO:0048156//tau protein bindi…	GO:0000226//microtubule cytoskeleton organization;GO:0001578//microtubule bundle formation;GO:0006468//protein phosphorylation;GO:0007049//cell cycle;GO:0007399//nervous system development;GO:0016310//phosphorylation;GO:0030030//cell projection organization;GO:0035556//intracellular signal transduction;GO:0043068//positive regulation of programmed cell death;GO:0044782//cilium organization;GO:004…	--
ENSG00000007062	0	0	0.000	0.000	0.001	0.001	0	1	1	PROM1	prominin 1 [Source:HGNC Symbol;Acc:HGNC:9454]	Human Diseases	Cancer: overview	ko05202//Transcriptional misregulation in cancer	K06532	GO:0001750//photoreceptor outer segment;GO:0005615//extracellular space;GO:0005783//endoplasmic reticulum;GO:0005793//endoplasmic reticulum-Golgi intermediate compartment;GO:0005886//plasma membrane;GO:0005902//microvillus;GO:0005929//cilium;GO:0009986//cell surface;GO:0016020//membrane;GO:0016324//apical plasma membrane;GO:0031528//microvillus membrane;GO:0031982//vesicle;GO:0042622//photorecept…	GO:0005515//protein binding;GO:0015485//cholesterol binding;GO:0042805//actinin binding;GO:0045296//cadherin binding	GO:0010842//retina layer formation;GO:0045494//photoreceptor cell maintenance;GO:0060042//retina morphogenesis in camera-type eye;GO:0060219//camera-type eye photoreceptor cell differentiation;GO:0072112//glomerular visceral epithelial cell differentiation;GO:0072139//glomerular parietal epithelial cell differentiation;GO:2000768//positive regulation of nephron tubule epithelial cell differentiat…	--
ENSG00000007080	284	878	38.292	94.687	38.292	94.687	1.30612335081018	1.75062005284221e-54	1.56270096726391e-53	CCDC124	coiled-coil domain containing 124 [Source:HGNC Symbol;Acc:HGNC:25171]	-	-	-	-	GO:0005634//nucleus;GO:0005737//cytoplasm;GO:0005813//centrosome;GO:0005829//cytosol;GO:0005856//cytoskeleton;GO:0005886//plasma membrane;GO:0030496//midbody	GO:0003713//transcription coactivator activity;GO:0003723//RNA binding	GO:0006366//transcription by RNA polymerase II;GO:0007049//cell cycle;GO:0045893//positive regulation of transcription, DNA-templated;GO:0051301//cell division	--
ENSG00000007129	0	0	0.000	0.000	0.001	0.001	0	1	1	CEACAM21	CEA cell adhesion molecule 21 [Source:HGNC Symbol;Acc:HGNC:28834]	-	-	-	-	GO:0009897//external side of plasma membrane;GO:0016020//membrane	-	GO:0042110//T cell activation	--
ENSG00000007168	1545	3327	109.351	141.184	109.351	141.184	0.368610187458603	4.9283691883133e-90	7.67179437275041e-89	PAFAH1B1	platelet activating factor acetylhydrolase 1b regulatory subunit 1 [Source:HGNC Symbol;Acc:HGNC:8574]	Metabolism;Metabolism	Global and overview maps;Lipid metabolism	ko01100//Metabolic pathways;ko00565//Ether lipid metabolism	K16794;K16794	GO:0000235//astral microtubule;GO:0000776//kinetochore;GO:0005634//nucleus;GO:0005635//nuclear envelope;GO:0005737//cytoplasm;GO:0005813//centrosome;GO:0005819//spindle;GO:0005829//cytosol;GO:0005856//cytoskeleton;GO:0005871//kinesin complex;GO:0005874//microtubule;GO:0005875//microtubule associated complex;GO:0005881//cytoplasmic microtubule;GO:0005938//cell cortex;GO:0008247//1-alkyl-2-acetylgl…	GO:0005515//protein binding;GO:0008017//microtubule binding;GO:0008201//heparin binding;GO:0034452//dynactin binding;GO:0042802//identical protein binding;GO:0043274//phospholipase binding;GO:0044877//protein-containing complex binding;GO:0045505//dynein intermediate chain binding;GO:0046982//protein heterodimerization activity;GO:0051010//microtubule plus-end binding;GO:0051219//phosphoprotein b…	GO:0000132//establishment of mitotic spindle orientation;GO:0000226//microtubule cytoskeleton organization;GO:0001667//ameboidal-type cell migration;GO:0001675//acrosome assembly;GO:0001764//neuron migration;GO:0001961//positive regulation of cytokine-mediated signaling pathway;GO:0006629//lipid metabolic process;GO:0007017//microtubule-based process;GO:0007049//cell cycle;GO:0007097//nuclear mig…	--
ENSG00000007171	18	108	0.649	2.724	0.649	2.724	2.06943632001293	1.38710250661743e-14	4.43855273442261e-14	NOS2	nitric oxide synthase 2 [Source:HGNC Symbol;Acc:HGNC:7873]	Metabolism;Human Diseases;Human Diseases;Human Diseases;Human Diseases;Environmental Information Processing;Human Diseases;Environmental Information Processing;Organismal Systems;Human Diseases;Environmental Information Processing;Human Diseases;Human Diseases;Human Diseases;Cellular Processes;Human Diseases;Human Diseases;Metabolism;Metabolism	Global and overview maps;Cancer: overview;Neurodegenerative disease;Neurodegenerative disease;Neurodegenerative disease;Signal transduction;Infectious disease: bacterial;Signal transduction;Endocrine system;Infectious disease: parasitic;Signal transduction;Infectious disease: parasitic;Infectious disease: parasitic;Cancer: specific types;Transport and catabolism;Infectious disease: bacterial;Infe…	ko01100//Metabolic pathways;ko05200//Pathways in cancer;ko05022//Pathways of neurodegeneration - multiple diseases;ko05010//Alzheimer disease;ko05014//Amyotrophic lateral sclerosis;ko04020//Calcium signaling pathway;ko05152//Tuberculosis;ko04371//Apelin signaling pathway;ko04926//Relaxin signaling pathway;ko05145//Toxoplasmosis;ko04066//HIF-1 signaling pathway;ko05146//Amoebiasis;ko05142//Chagas …	K13241;K13241;K13241;K13241;K13241;K13241;K13241;K13241;K13241;K13241;K13241;K13241;K13241;K13241;K13241;K13241;K13241;K13241;K13241	GO:0005634//nucleus;GO:0005654//nucleoplasm;GO:0005737//cytoplasm;GO:0005777//peroxisome;GO:0005782//peroxisomal matrix;GO:0005829//cytosol;GO:0005886//plasma membrane;GO:0030863//cortical cytoskeleton;GO:0048471//perinuclear region of cytoplasm	GO:0004517//nitric-oxide synthase activity;GO:0005515//protein binding;GO:0005516//calmodulin binding;GO:0010181//FMN binding;GO:0016491//oxidoreductase activity;GO:0020037//heme binding;GO:0034617//tetrahydrobiopterin binding;GO:0034618//arginine binding;GO:0042803//protein homodimerization activity;GO:0046872//metal ion binding;GO:0050660//flavin adenine dinucleotide binding;GO:0050661//NADP bi…	GO:0001666//response to hypoxia;GO:0001912//positive regulation of leukocyte mediated cytotoxicity;GO:0002227//innate immune response in mucosa;GO:0006527//arginine catabolic process;GO:0006801//superoxide metabolic process;GO:0006809//nitric oxide biosynthetic process;GO:0006954//inflammatory response;GO:0007263//nitric oxide mediated signal transduction;GO:0007623//circadian rhythm;GO:0009617//…	--
ENSG00000007174	0	0	0.000	0.000	0.001	0.001	0	1	1	DNAH9	dynein axonemal heavy chain 9 [Source:HGNC Symbol;Acc:HGNC:2953]	Human Diseases;Human Diseases;Human Diseases	Neurodegenerative disease;Neurodegenerative disease;Neurodegenerative disease	ko05022//Pathways of neurodegeneration - multiple diseases;ko05014//Amyotrophic lateral sclerosis;ko05016//Huntington disease	K10408;K10408;K10408	GO:0005576//extracellular region;GO:0005737//cytoplasm;GO:0005856//cytoskeleton;GO:0005874//microtubule;GO:0005929//cilium;GO:0005930//axoneme;GO:0030286//dynein complex;GO:0031514//motile cilium;GO:0036157//outer dynein arm;GO:0042995//cell projection;GO:0097729//9+2 motile cilium;GO:0120135//distal portion of axoneme	GO:0000166//nucleotide binding;GO:0005515//protein binding;GO:0005524//ATP binding;GO:0008569//minus-end-directed microtubule motor activity;GO:0016887//ATP hydrolysis activity;GO:0045505//dynein intermediate chain binding;GO:0051959//dynein light intermediate chain binding	GO:0003341//cilium movement;GO:0007018//microtubule-based movement;GO:0030030//cell projection organization;GO:0051649//establishment of localization in cell;GO:0060294//cilium movement involved in cell motility;GO:0090660//cerebrospinal fluid circulation;GO:0120197//mucociliary clearance	--
ENSG00000007202	4858	2204	88.572	31.574	88.572	31.574	-1.48811365377425	5.86190838667047e-230	3.54820614018663e-228	BLTP2	bridge-like lipid transfer protein family member 2 [Source:HGNC Symbol;Acc:HGNC:28960]	-	-	-	-	GO:0005739//mitochondrion;GO:0005783//endoplasmic reticulum;GO:0005789//endoplasmic reticulum membrane;GO:0005886//plasma membrane;GO:0016020//membrane;GO:0031966//mitochondrial membrane;GO:0140268//endoplasmic reticulum-plasma membrane contact site	GO:0035091//phosphatidylinositol binding	-	--
ENSG00000007216	1	24	0.058	1.082	0.058	1.082	4.22150378869924	3.01493922930345e-06	6.52878730199649e-06	SLC13A2	solute carrier family 13 member 2 [Source:HGNC Symbol;Acc:HGNC:10917]	-	-	-	-	GO:0005886//plasma membrane;GO:0016020//membrane;GO:0016324//apical plasma membrane;GO:0070062//extracellular exosome	GO:0005515//protein binding;GO:0015138//fumarate transmembrane transporter activity;GO:0015139//alpha-ketoglutarate transmembrane transporter activity;GO:0015141//succinate transmembrane transporter activity;GO:0015293//symporter activity;GO:0015361//low-affinity sodium:dicarboxylate symporter activity;GO:0015370//solute:sodium symporter activity;GO:0017153//sodium:dicarboxylate symporter activit…	GO:0006811//ion transport;GO:0006814//sodium ion transport;GO:0015741//fumarate transport;GO:0015742//alpha-ketoglutarate transport;GO:0035725//sodium ion transmembrane transport;GO:0055085//transmembrane transport;GO:0071285//cellular response to lithium ion;GO:0071422//succinate transmembrane transport	--
ENSG00000007237	4	17	0.105	0.428	0.105	0.428	2.02722146873502	0.0118586244865157	0.019387504769572	GAS7	growth arrest specific 7 [Source:HGNC Symbol;Acc:HGNC:4169]	-	-	-	-	GO:0005737//cytoplasm;GO:0005884//actin filament;GO:0005886//plasma membrane	GO:0005515//protein binding;GO:0042802//identical protein binding;GO:0051015//actin filament binding	GO:0007399//nervous system development;GO:0030041//actin filament polymerization;GO:0030154//cell differentiation;GO:0048812//neuron projection morphogenesis	--
ENSG00000007255	255	361	45.573	52.355	45.573	52.355	0.20014797973169	0.00413754149136454	0.00708300483135791	TRAPPC6A	trafficking protein particle complex subunit 6A [Source:HGNC Symbol;Acc:HGNC:23069]	-	-	-	-	GO:0005737//cytoplasm;GO:0005783//endoplasmic reticulum;GO:0005794//Golgi apparatus;GO:0005801//cis-Golgi network;GO:0005802//trans-Golgi network;GO:0005829//cytosol;GO:0030008//TRAPP complex;GO:1990072//TRAPPIII protein complex	GO:0005515//protein binding	GO:0006888//endoplasmic reticulum to Golgi vesicle-mediated transport;GO:0016192//vesicle-mediated transport;GO:0043087//regulation of GTPase activity;GO:0048193//Golgi vesicle transport;GO:0048208//COPII vesicle coating;GO:0099022//vesicle tethering	--
ENSG00000007264	1	1	0.077	0.061	0.077	0.061	-0.336049203132015	1	1	MATK	megakaryocyte-associated tyrosine kinase [Source:HGNC Symbol;Acc:HGNC:6906]	Organismal Systems	Nervous system	ko04722//Neurotrophin signaling pathway	K08888	GO:0005737//cytoplasm;GO:0005829//cytosol;GO:0016020//membrane	GO:0000166//nucleotide binding;GO:0003824//catalytic activity;GO:0004672//protein kinase activity;GO:0004713//protein tyrosine kinase activity;GO:0004715//non-membrane spanning protein tyrosine kinase activity;GO:0005515//protein binding;GO:0005524//ATP binding;GO:0016301//kinase activity;GO:0016740//transferase activity	GO:0006468//protein phosphorylation;GO:0008284//positive regulation of cell population proliferation;GO:0016310//phosphorylation	--
ENSG00000007306	7	1	0.396	0.045	0.396	0.045	-3.13750352374994	0.0703671888652705	0.103533672325204	CEACAM7	CEA cell adhesion molecule 7 [Source:HGNC Symbol;Acc:HGNC:1819]	-	-	-	-	GO:0005576//extracellular region;GO:0005829//cytosol;GO:0005886//plasma membrane;GO:0009986//cell surface;GO:0016020//membrane;GO:0016324//apical plasma membrane;GO:0098552//side of membrane	GO:1990782//protein tyrosine kinase binding	GO:0002682//regulation of immune system process;GO:0007165//signal transduction	--
ENSG00000007312	3	4	0.324	0.342	0.324	0.342	0.0780025120012732	0.999999999999955	1	CD79B	CD79b molecule [Source:HGNC Symbol;Acc:HGNC:1699]	Organismal Systems	Immune system	ko04662//B cell receptor signaling pathway	K06507	GO:0005886//plasma membrane;GO:0009897//external side of plasma membrane;GO:0016020//membrane;GO:0019815//B cell receptor complex;GO:0070062//extracellular exosome;GO:0071755//IgM B cell receptor complex	GO:0004888//transmembrane signaling receptor activity;GO:0005515//protein binding;GO:0042802//identical protein binding	GO:0002250//adaptive immune response;GO:0002376//immune system process;GO:0006955//immune response;GO:0007165//signal transduction;GO:0007166//cell surface receptor signaling pathway;GO:0030183//B cell differentiation;GO:0050853//B cell receptor signaling pathway	--
ENSG00000007314	54	55	0.931	0.750	0.931	0.75	-0.311890572175551	0.702584021691909	0.813656455641831	SCN4A	sodium voltage-gated channel alpha subunit 4 [Source:HGNC Symbol;Acc:HGNC:10591]	-	-	-	-	GO:0001518//voltage-gated sodium channel complex;GO:0005886//plasma membrane;GO:0005891//voltage-gated calcium channel complex;GO:0016020//membrane;GO:0034702//ion channel complex	GO:0005216//ion channel activity;GO:0005248//voltage-gated sodium channel activity;GO:0005261//cation channel activity;GO:0005272//sodium channel activity;GO:0005515//protein binding;GO:0008331//high voltage-gated calcium channel activity	GO:0006811//ion transport;GO:0006814//sodium ion transport;GO:0006936//muscle contraction;GO:0034220//ion transmembrane transport;GO:0035725//sodium ion transmembrane transport;GO:0055085//transmembrane transport;GO:0098703//calcium ion import across plasma membrane;GO:0100001//regulation of skeletal muscle contraction by action potential	--
ENSG00000007341	47.1	200.73	2.507	7.698	2.507	7.698	1.6185216749769	3.27662878742067e-20	1.2751491077685e-19	ST7L	suppression of tumorigenicity 7 like [Source:HGNC Symbol;Acc:HGNC:18441]	-	-	-	-	GO:0016020//membrane	GO:0005515//protein binding	GO:0030308//negative regulation of cell growth	--
ENSG00000007350	5	1	0.469	0.042	0.469	0.042	-3.48112668973662	0.21882030546933	0.295724684308444	TKTL1	transketolase like 1 [Source:HGNC Symbol;Acc:HGNC:11835]	Metabolism;Metabolism;Metabolism;Metabolism	Global and overview maps;Global and overview maps;Global and overview maps;Carbohydrate metabolism	ko01100//Metabolic pathways;ko01200//Carbon metabolism;ko01230//Biosynthesis of amino acids;ko00030//Pentose phosphate pathway	K00615;K00615;K00615;K00615	GO:0005737//cytoplasm;GO:0005829//cytosol	GO:0003824//catalytic activity;GO:0004802//transketolase activity;GO:0016740//transferase activity;GO:0030976//thiamine pyrophosphate binding;GO:0046872//metal ion binding	GO:0006007//glucose catabolic process;GO:0006772//thiamine metabolic process	--
ENSG00000007372	0	0	0.000	0.000	0.001	0.001	0	1	1	PAX6	paired box 6 [Source:HGNC Symbol;Acc:HGNC:8620]	Cellular Processes;Human Diseases	Cellular community - eukaryotes;Endocrine and metabolic disease	ko04550//Signaling pathways regulating pluripotency of stem cells;ko04950//Maturity onset diabetes of the young	K08031;K08031	GO:0000785//chromatin;GO:0005634//nucleus;GO:0005654//nucleoplasm;GO:0005737//cytoplasm;GO:0005829//cytosol;GO:0016020//membrane	GO:0000976//transcription cis-regulatory region binding;GO:0000978//RNA polymerase II cis-regulatory region sequence-specific DNA binding;GO:0000979//RNA polymerase II core promoter sequence-specific DNA binding;GO:0000981//DNA-binding transcription factor activity, RNA polymerase II-specific;GO:0001221//transcription coregulator binding;GO:0001227//DNA-binding transcription repressor activity, R…	GO:0000122//negative regulation of transcription by RNA polymerase II;GO:0000132//establishment of mitotic spindle orientation;GO:0001568//blood vessel development;GO:0001654//eye development;GO:0001709//cell fate determination;GO:0001755//neural crest cell migration;GO:0001764//neuron migration;GO:0001933//negative regulation of protein phosphorylation;GO:0002052//positive regulation of neurobla…	PAX
ENSG00000007376	231	404	19.160	23.591	19.16	23.591	0.300139013266878	6.82646989482735e-08	1.61927489636397e-07	RPUSD1	RNA pseudouridine synthase domain containing 1 [Source:HGNC Symbol;Acc:HGNC:14173]	-	-	-	-	GO:0005575//cellular_component	GO:0003674//molecular_function;GO:0003723//RNA binding;GO:0005515//protein binding;GO:0009982//pseudouridine synthase activity	GO:0000455//enzyme-directed rRNA pseudouridine synthesis;GO:0001522//pseudouridine synthesis;GO:0008150//biological_process;GO:0009451//RNA modification	--
ENSG00000007384	386	1307	22.735	69.373	22.735	69.373	1.60945927045974	6.37574523797469e-89	9.76478804441022e-88	RHBDF1	rhomboid 5 homolog 1 [Source:HGNC Symbol;Acc:HGNC:20561]	-	-	-	-	GO:0000139//Golgi membrane;GO:0005783//endoplasmic reticulum;GO:0005789//endoplasmic reticulum membrane;GO:0005794//Golgi apparatus;GO:0016020//membrane	GO:0004252//serine-type endopeptidase activity;GO:0005515//protein binding;GO:0019838//growth factor binding	GO:0008283//cell population proliferation;GO:0015031//protein transport;GO:0016477//cell migration;GO:0042058//regulation of epidermal growth factor receptor signaling pathway;GO:0050708//regulation of protein secretion;GO:0050709//negative regulation of protein secretion;GO:0061136//regulation of proteasomal protein catabolic process	--
ENSG00000007392	221	440	21.330	35.388	21.33	35.388	0.730376262554959	1.86093260025752e-12	5.44028266224987e-12	LUC7L	LUC7 like [Source:HGNC Symbol;Acc:HGNC:6723]	-	-	-	-	GO:0005685//U1 snRNP;GO:0071004//U2-type prespliceosome	GO:0003729//mRNA binding;GO:0005515//protein binding;GO:0042802//identical protein binding;GO:0050733//RS domain binding	GO:0006376//mRNA splice site selection;GO:0045843//negative regulation of striated muscle tissue development	--
ENSG00000007402	57	3	1.346	0.061	1.346	0.061	-4.46372535704743	1.77710915164928e-15	5.8797080446445e-15	CACNA2D2	calcium voltage-gated channel auxiliary subunit alpha2delta 2 [Source:HGNC Symbol;Acc:HGNC:1400]	Environmental Information Processing;Organismal Systems;Organismal Systems;Human Diseases;Human Diseases;Organismal Systems;Human Diseases	Signal transduction;Endocrine system;Circulatory system;Cardiovascular disease;Cardiovascular disease;Circulatory system;Cardiovascular disease	ko04010//MAPK signaling pathway;ko04921//Oxytocin signaling pathway;ko04261//Adrenergic signaling in cardiomyocytes;ko05414//Dilated cardiomyopathy;ko05410//Hypertrophic cardiomyopathy;ko04260//Cardiac muscle contraction;ko05412//Arrhythmogenic right ventricular cardiomyopathy	K04859;K04859;K04859;K04859;K04859;K04859;K04859	GO:0005886//plasma membrane;GO:0005891//voltage-gated calcium channel complex;GO:0016020//membrane;GO:0034702//ion channel complex	GO:0005245//voltage-gated calcium channel activity;GO:0005262//calcium channel activity;GO:0046872//metal ion binding	GO:0006811//ion transport;GO:0006816//calcium ion transport;GO:0007528//neuromuscular junction development;GO:0034220//ion transmembrane transport;GO:0035265//organ growth;GO:0040014//regulation of multicellular organism growth;GO:0046622//positive regulation of organ growth;GO:0055001//muscle cell development;GO:0060024//rhythmic synaptic transmission;GO:0070588//calcium ion transmembrane transp…	--
ENSG00000007516	2	32.02	0.100	1.191	0.1	1.191	3.57410150808939	1.33541482416861e-07	3.11275811960628e-07	BAIAP3	BAI1 associated protein 3 [Source:HGNC Symbol;Acc:HGNC:948]	Human Diseases	Cancer: overview	ko05202//Transcriptional misregulation in cancer	K15621	GO:0005737//cytoplasm;GO:0005768//endosome;GO:0005794//Golgi apparatus;GO:0005829//cytosol;GO:0005886//plasma membrane;GO:0016020//membrane;GO:0031902//late endosome membrane;GO:0032588//trans-Golgi network membrane;GO:0055038//recycling endosome membrane;GO:0098793//presynapse;GO:0098982//GABA-ergic synapse;GO:0099503//secretory vesicle	GO:0000149//SNARE binding;GO:0005509//calcium ion binding;GO:0005515//protein binding;GO:0005543//phospholipid binding;GO:0019905//syntaxin binding;GO:0046872//metal ion binding	GO:0001956//positive regulation of neurotransmitter secretion;GO:0006887//exocytosis;GO:0007186//G protein-coupled receptor signaling pathway;GO:0032228//regulation of synaptic transmission, GABAergic;GO:0035774//positive regulation of insulin secretion involved in cellular response to glucose stimulus;GO:0042147//retrograde transport, endosome to Golgi;GO:0050795//regulation of behavior;GO:00508…	--
ENSG00000007520	221	461.98	24.568	41.350	24.568	41.35	0.751106911970125	9.97073000558546e-15	3.2135883193099e-14	TSR3	TSR3 ribosome maturation factor [Source:HGNC Symbol;Acc:HGNC:14175]	-	-	-	-	GO:0005737//cytoplasm;GO:0005829//cytosol	GO:0016740//transferase activity;GO:0106388//18S rRNA aminocarboxypropyltransferase activity;GO:1904047//S-adenosyl-L-methionine binding	GO:0000154//rRNA modification;GO:0000455//enzyme-directed rRNA pseudouridine synthesis;GO:0006364//rRNA processing;GO:0030490//maturation of SSU-rRNA;GO:0042254//ribosome biogenesis	--
ENSG00000007541	207	818	11.021	34.432	11.021	34.432	1.64349484897226	2.08222976152729e-69	2.40207416605042e-68	PIGQ	phosphatidylinositol glycan anchor biosynthesis class Q [Source:HGNC Symbol;Acc:HGNC:14135]	Metabolism;Metabolism	Global and overview maps;Glycan biosynthesis and metabolism	ko01100//Metabolic pathways;ko00563//Glycosylphosphatidylinositol (GPI)-anchor biosynthesis	K03860;K03860	GO:0000506//glycosylphosphatidylinositol-N-acetylglucosaminyltransferase (GPI-GnT) complex;GO:0005783//endoplasmic reticulum;GO:0005789//endoplasmic reticulum membrane;GO:0016020//membrane	GO:0005515//protein binding	GO:0005975//carbohydrate metabolic process;GO:0006506//GPI anchor biosynthetic process	--
ENSG00000007545	708.33	653.26	13.276	9.412	13.276	9.412	-0.496247308854002	0.000719622616475986	0.0013128273789769	CRAMP1	cramped chromatin regulator homolog 1 [Source:HGNC Symbol;Acc:HGNC:14122]	-	-	-	-	GO:0005634//nucleus	GO:0003677//DNA binding;GO:0003682//chromatin binding	GO:0007389//pattern specification process	--
ENSG00000007866	629	854	28.335	30.451	28.335	30.451	0.103904404053687	0.000359341473570931	0.000671356985730835	TEAD3	TEA domain transcription factor 3 [Source:HGNC Symbol;Acc:HGNC:11716]	Environmental Information Processing;Environmental Information Processing	Signal transduction;Signal transduction	ko04390//Hippo signaling pathway;ko04392//Hippo signaling pathway - multiple species	K09448;K09448	GO:0000785//chromatin;GO:0005634//nucleus;GO:0005654//nucleoplasm;GO:0005667//transcription regulator complex	GO:0000978//RNA polymerase II cis-regulatory region sequence-specific DNA binding;GO:0000981//DNA-binding transcription factor activity, RNA polymerase II-specific;GO:0003677//DNA binding;GO:0003700//DNA-binding transcription factor activity;GO:0005515//protein binding;GO:0061629//RNA polymerase II-specific DNA-binding transcription factor binding	GO:0006355//regulation of transcription, DNA-templated;GO:0006357//regulation of transcription by RNA polymerase II;GO:0007565//female pregnancy;GO:0035329//hippo signaling;GO:0045944//positive regulation of transcription by RNA polymerase II;GO:0048568//embryonic organ development;GO:0055059//asymmetric neuroblast division	TEA
ENSG00000007908	0	0	0.000	0.000	0.001	0.001	0	1	1	SELE	selectin E [Source:HGNC Symbol;Acc:HGNC:10718]	Human Diseases;Environmental Information Processing;Human Diseases;Environmental Information Processing;Human Diseases;Human Diseases;Human Diseases	Cardiovascular disease;Signaling molecules and interaction;Cardiovascular disease;Signal transduction;Endocrine and metabolic disease;Infectious disease: parasitic;Infectious disease: parasitic	ko05417//Lipid and atherosclerosis;ko04514//Cell adhesion molecules;ko05418//Fluid shear stress and atherosclerosis;ko04668//TNF signaling pathway;ko04933//AGE-RAGE signaling pathway in diabetic complications;ko05144//Malaria;ko05143//African trypanosomiasis	K06494;K06494;K06494;K06494;K06494;K06494;K06494	GO:0005615//extracellular space;GO:0005886//plasma membrane;GO:0005901//caveola;GO:0005905//clathrin-coated pit;GO:0009897//external side of plasma membrane;GO:0016020//membrane;GO:0030863//cortical cytoskeleton;GO:0045121//membrane raft;GO:0048471//perinuclear region of cytoplasm	GO:0004888//transmembrane signaling receptor activity;GO:0005515//protein binding;GO:0030246//carbohydrate binding;GO:0033691//sialic acid binding;GO:0043274//phospholipase binding;GO:0046872//metal ion binding;GO:0070492//oligosaccharide binding	GO:0002092//positive regulation of receptor internalization;GO:0002523//leukocyte migration involved in inflammatory response;GO:0002687//positive regulation of leukocyte migration;GO:0006954//inflammatory response;GO:0007155//cell adhesion;GO:0007157//heterophilic cell-cell adhesion via plasma membrane cell adhesion molecules;GO:0007159//leukocyte cell-cell adhesion;GO:0007202//activation of pho…	--
ENSG00000007923	667.6	1380.42	28.051	45.949	28.051	45.949	0.711981261214181	1.5675906753367e-37	9.82119799191359e-37	DNAJC11	DnaJ heat shock protein family (Hsp40) member C11 [Source:HGNC Symbol;Acc:HGNC:25570]	-	-	-	-	GO:0001401//SAM complex;GO:0005654//nucleoplasm;GO:0005739//mitochondrion;GO:0005741//mitochondrial outer membrane;GO:0016020//membrane;GO:0016607//nuclear speck;GO:0061617//MICOS complex;GO:0140275//MIB complex	GO:0005515//protein binding	GO:0007007//inner mitochondrial membrane organization;GO:0042407//cristae formation	--
ENSG00000007933	0	0	0.000	0.000	0.001	0.001	0	1	1	FMO3	flavin containing dimethylaniline monoxygenase 3 [Source:HGNC Symbol;Acc:HGNC:3771]	Metabolism;Metabolism	Xenobiotics biodegradation and metabolism;Metabolism of other amino acids	ko00982//Drug metabolism - cytochrome P450;ko00430//Taurine and hypotaurine metabolism	K00485;K00485	GO:0005783//endoplasmic reticulum;GO:0005789//endoplasmic reticulum membrane;GO:0016020//membrane;GO:0043231//intracellular membrane-bounded organelle	GO:0004497//monooxygenase activity;GO:0004499//N,N-dimethylaniline monooxygenase activity;GO:0005515//protein binding;GO:0016491//oxidoreductase activity;GO:0034899//trimethylamine monooxygenase activity;GO:0047638//albendazole monooxygenase activity;GO:0047822//hypotaurine dehydrogenase activity;GO:0050660//flavin adenine dinucleotide binding;GO:0050661//NADP binding	GO:0042412//taurine biosynthetic process	--
ENSG00000007944	1414	894	61.915	31.731	61.915	31.731	-0.964395981691835	2.30289989566233e-37	1.43569791197365e-36	MYLIP	myosin regulatory light chain interacting protein [Source:HGNC Symbol;Acc:HGNC:21155]	Organismal Systems	Digestive system	ko04979//Cholesterol metabolism	K10637	GO:0005737//cytoplasm;GO:0005829//cytosol;GO:0005856//cytoskeleton;GO:0005886//plasma membrane;GO:0016020//membrane	GO:0004842//ubiquitin-protein transferase activity;GO:0005515//protein binding;GO:0008092//cytoskeletal protein binding;GO:0016740//transferase activity;GO:0046872//metal ion binding;GO:0061630//ubiquitin protein ligase activity	GO:0006511//ubiquitin-dependent protein catabolic process;GO:0007399//nervous system development;GO:0010977//negative regulation of neuron projection development;GO:0010989//negative regulation of low-density lipoprotein particle clearance;GO:0016567//protein ubiquitination;GO:0031648//protein destabilization;GO:0032803//regulation of low-density lipoprotein particle receptor catabolic process;GO…	--
ENSG00000007952	14	527	0.807	23.303	0.807	23.303	4.85180321392009	1.72319953613434e-121	3.96075197465794e-120	NOX1	NADPH oxidase 1 [Source:HGNC Symbol;Acc:HGNC:7889]	Human Diseases;Human Diseases;Human Diseases;Human Diseases;Human Diseases;Organismal Systems;Human Diseases	Neurodegenerative disease;Neurodegenerative disease;Cancer: overview;Cardiovascular disease;Cardiovascular disease;Development and regeneration;Endocrine and metabolic disease	ko05022//Pathways of neurodegeneration - multiple diseases;ko05010//Alzheimer disease;ko05208//Chemical carcinogenesis - reactive oxygen species;ko05417//Lipid and atherosclerosis;ko05418//Fluid shear stress and atherosclerosis;ko04380//Osteoclast differentiation;ko04933//AGE-RAGE signaling pathway in diabetic complications	K08008;K08008;K08008;K08008;K08008;K08008;K08008	GO:0005737//cytoplasm;GO:0005768//endosome;GO:0005769//early endosome;GO:0005886//plasma membrane;GO:0016020//membrane;GO:0034702//ion channel complex;GO:0042995//cell projection;GO:0043020//NADPH oxidase complex;GO:0070161//anchoring junction	GO:0005515//protein binding;GO:0016175//superoxide-generating NAD(P)H oxidase activity;GO:0016491//oxidoreductase activity;GO:0031267//small GTPase binding;GO:0046872//metal ion binding;GO:0050661//NADP binding;GO:0050664//oxidoreductase activity, acting on NAD(P)H, oxygen as acceptor;GO:0106292//superoxide-generating NADPH oxidase activity	GO:0000165//MAPK cascade;GO:0001525//angiogenesis;GO:0003081//regulation of systemic arterial blood pressure by renin-angiotensin;GO:0006739//NADP metabolic process;GO:0006811//ion transport;GO:0006952//defense response;GO:0006954//inflammatory response;GO:0007165//signal transduction;GO:0007254//JNK cascade;GO:0008217//regulation of blood pressure;GO:0008284//positive regulation of cell populati…	--
ENSG00000007968	210	313	5.436	6.410	5.436	6.41	0.237778900738712	0.00154941301357569	0.00275808223963157	E2F2	E2F transcription factor 2 [Source:HGNC Symbol;Acc:HGNC:3114]	Human Diseases;Human Diseases;Human Diseases;Human Diseases;Human Diseases;Human Diseases;Human Diseases;Human Diseases;Cellular Processes;Human Diseases;Human Diseases;Human Diseases;Human Diseases;Cellular Processes;Human Diseases;Human Diseases;Human Diseases;Human Diseases;Human Diseases;Human Diseases;Human Diseases;Human Diseases;Human Diseases	Cancer: overview;Infectious disease: viral;Infectious disease: viral;Infectious disease: viral;Infectious disease: viral;Cancer: specific types;Infectious disease: viral;Cancer: overview;Cell growth and death;Infectious disease: viral;Endocrine and metabolic disease;Cancer: specific types;Cancer: specific types;Cell growth and death;Cancer: specific types;Drug resistance: antineoplastic;Cancer: s…	ko05200//Pathways in cancer;ko05163//Human cytomegalovirus infection;ko05166//Human T-cell leukemia virus 1 infection;ko05169//Epstein-Barr virus infection;ko05167//Kaposi sarcoma-associated herpesvirus infection;ko05225//Hepatocellular carcinoma;ko05161//Hepatitis B;ko05206//MicroRNAs in cancer;ko04218//Cellular senescence;ko05160//Hepatitis C;ko04934//Cushing syndrome;ko05226//Gastric cancer;ko…	K09389;K09389;K09389;K09389;K09389;K09389;K09389;K09389;K09389;K09389;K09389;K09389;K09389;K09389;K09389;K09389;K09389;K09389;K09389;K09389;K09389;K09389;K09389	GO:0000785//chromatin;GO:0005634//nucleus;GO:0005654//nucleoplasm;GO:0005667//transcription regulator complex;GO:0035189//Rb-E2F complex;GO:0090575//RNA polymerase II transcription regulator complex	GO:0000977//RNA polymerase II transcription regulatory region sequence-specific DNA binding;GO:0000978//RNA polymerase II cis-regulatory region sequence-specific DNA binding;GO:0000981//DNA-binding transcription factor activity, RNA polymerase II-specific;GO:0000987//cis-regulatory region sequence-specific DNA binding;GO:0001228//DNA-binding transcription activator activity, RNA polymerase II-spe…	GO:0006355//regulation of transcription, DNA-templated;GO:0006357//regulation of transcription by RNA polymerase II;GO:0006367//transcription initiation from RNA polymerase II promoter;GO:0007049//cell cycle;GO:0045944//positive regulation of transcription by RNA polymerase II;GO:0051726//regulation of cell cycle;GO:0072332//intrinsic apoptotic signaling pathway by p53 class mediator;GO:1903671//…	E2F
ENSG00000008018	1467	2695	221.471	321.867	221.471	321.867	0.539346868629534	6.57076119434634e-47	5.02160839163501e-46	PSMB1	proteasome 20S subunit beta 1 [Source:HGNC Symbol;Acc:HGNC:9537]	Human Diseases;Human Diseases;Human Diseases;Human Diseases;Human Diseases;Human Diseases;Human Diseases;Genetic Information Processing	Neurodegenerative disease;Neurodegenerative disease;Neurodegenerative disease;Neurodegenerative disease;Neurodegenerative disease;Neurodegenerative disease;Neurodegenerative disease;Folding, sorting and degradation	ko05022//Pathways of neurodegeneration - multiple diseases;ko05010//Alzheimer disease;ko05014//Amyotrophic lateral sclerosis;ko05016//Huntington disease;ko05020//Prion disease;ko05012//Parkinson disease;ko05017//Spinocerebellar ataxia;ko03050//Proteasome	K02732;K02732;K02732;K02732;K02732;K02732;K02732;K02732	GO:0000502//proteasome complex;GO:0005576//extracellular region;GO:0005634//nucleus;GO:0005654//nucleoplasm;GO:0005737//cytoplasm;GO:0005829//cytosol;GO:0005839//proteasome core complex;GO:0019774//proteasome core complex, beta-subunit complex;GO:0034774//secretory granule lumen;GO:0070062//extracellular exosome;GO:1904813//ficolin-1-rich granule lumen	GO:0005515//protein binding	GO:0043161//proteasome-mediated ubiquitin-dependent protein catabolic process;GO:0051603//proteolysis involved in cellular protein catabolic process	--
ENSG00000008056	0	1	0.000	0.147	0.001	0.147	7.19967234483636	1	1	SYN1	synapsin I [Source:HGNC Symbol;Acc:HGNC:11494]	-	-	-	-	GO:0000795//synaptonemal complex;GO:0005794//Golgi apparatus;GO:0005856//cytoskeleton;GO:0008021//synaptic vesicle;GO:0014069//postsynaptic density;GO:0030424//axon;GO:0030425//dendrite;GO:0030672//synaptic vesicle membrane;GO:0031410//cytoplasmic vesicle;GO:0031982//vesicle;GO:0042995//cell projection;GO:0044297//cell body;GO:0045202//synapse;GO:0048786//presynaptic active zone;GO:0098685//Schaf…	GO:0003779//actin binding;GO:0005515//protein binding;GO:0005524//ATP binding;GO:0019901//protein kinase binding;GO:0042802//identical protein binding;GO:0048306//calcium-dependent protein binding;GO:0106006//cytoskeletal protein-membrane anchor activity	GO:0007268//chemical synaptic transmission;GO:0007269//neurotransmitter secretion;GO:0046928//regulation of neurotransmitter secretion;GO:0048666//neuron development;GO:0050808//synapse organization;GO:0097091//synaptic vesicle clustering;GO:0098693//regulation of synaptic vesicle cycle;GO:0099504//synaptic vesicle cycle;GO:2000300//regulation of synaptic vesicle exocytosis	--
ENSG00000008083	916	526	20.734	9.769	20.734	9.769	-1.08571567386623	5.23365147079035e-33	2.94499506650807e-32	JARID2	jumonji and AT-rich interaction domain containing 2 [Source:HGNC Symbol;Acc:HGNC:6196]	Cellular Processes	Cellular community - eukaryotes	ko04550//Signaling pathways regulating pluripotency of stem cells	K11478	GO:0000785//chromatin;GO:0005634//nucleus;GO:0005654//nucleoplasm;GO:0005739//mitochondrion;GO:0035097//histone methyltransferase complex;GO:0035098//ESC/E(Z) complex	GO:0003677//DNA binding;GO:0003682//chromatin binding;GO:0005515//protein binding;GO:0043130//ubiquitin binding;GO:0046976//histone methyltransferase activity (H3-K27 specific);GO:0061649//ubiquitin modification-dependent histone binding	GO:0000122//negative regulation of transcription by RNA polymerase II;GO:0001889//liver development;GO:0006325//chromatin organization;GO:0006338//chromatin remodeling;GO:0007417//central nervous system development;GO:0008283//cell population proliferation;GO:0010468//regulation of gene expression;GO:0010614//negative regulation of cardiac muscle hypertrophy;GO:0030154//cell differentiation;GO:00…	ARID
ENSG00000008086	485	87	7.050	0.669	7.05	0.669	-3.39754514153206	7.74000654453881e-76	9.86526169724649e-75	CDKL5	cyclin dependent kinase like 5 [Source:HGNC Symbol;Acc:HGNC:11411]	-	-	-	-	GO:0005634//nucleus;GO:0005654//nucleoplasm;GO:0005737//cytoplasm;GO:0005813//centrosome;GO:0005856//cytoskeleton;GO:0032587//ruffle membrane;GO:0032839//dendrite cytoplasm;GO:0036064//ciliary basal body;GO:0042995//cell projection;GO:0044294//dendritic growth cone;GO:0048471//perinuclear region of cytoplasm;GO:0097542//ciliary tip;GO:0098978//glutamatergic synapse;GO:0099092//postsynaptic densit…	GO:0000166//nucleotide binding;GO:0004672//protein kinase activity;GO:0004674//protein serine/threonine kinase activity;GO:0004693//cyclin-dependent protein serine/threonine kinase activity;GO:0005515//protein binding;GO:0005524//ATP binding;GO:0016301//kinase activity;GO:0016740//transferase activity;GO:0031267//small GTPase binding;GO:0106310//protein serine kinase activity	GO:0001764//neuron migration;GO:0006468//protein phosphorylation;GO:0016310//phosphorylation;GO:0043547//positive regulation of GTPase activity;GO:0045773//positive regulation of axon extension;GO:0046777//protein autophosphorylation;GO:0050773//regulation of dendrite development;GO:0050775//positive regulation of dendrite morphogenesis;GO:0050804//modulation of chemical synaptic transmission;GO:…	--
ENSG00000008118	1	0	0.055	0.000	0.055	0.001	-5.78135971352466	1	1	CAMK1G	calcium/calmodulin dependent protein kinase IG [Source:HGNC Symbol;Acc:HGNC:14585]	Environmental Information Processing;Organismal Systems;Organismal Systems;Human Diseases	Signal transduction;Endocrine system;Endocrine system;Cancer: specific types	ko04020//Calcium signaling pathway;ko04921//Oxytocin signaling pathway;ko04925//Aldosterone synthesis and secretion;ko05214//Glioma	K08794;K08794;K08794;K08794	GO:0000139//Golgi membrane;GO:0005737//cytoplasm;GO:0005794//Golgi apparatus;GO:0005886//plasma membrane;GO:0005954//calcium- and calmodulin-dependent protein kinase complex;GO:0012505//endomembrane system;GO:0016020//membrane	GO:0000166//nucleotide binding;GO:0003824//catalytic activity;GO:0004672//protein kinase activity;GO:0004674//protein serine/threonine kinase activity;GO:0004683//calmodulin-dependent protein kinase activity;GO:0005515//protein binding;GO:0005516//calmodulin binding;GO:0005524//ATP binding;GO:0016301//kinase activity;GO:0016740//transferase activity;GO:0106310//protein serine kinase activity	GO:0006468//protein phosphorylation;GO:0008152//metabolic process;GO:0016310//phosphorylation	--
ENSG00000008128	324.63	404.43	24.838	16.226	24.838	16.226	-0.614241616346223	0.166186705629863	0.229680216377195	CDK11A	cyclin dependent kinase 11A [Source:HGNC Symbol;Acc:HGNC:1730]	-	-	-	-	GO:0000307//cyclin-dependent protein kinase holoenzyme complex;GO:0005634//nucleus;GO:0005737//cytoplasm	GO:0000166//nucleotide binding;GO:0004672//protein kinase activity;GO:0004674//protein serine/threonine kinase activity;GO:0004693//cyclin-dependent protein serine/threonine kinase activity;GO:0005515//protein binding;GO:0005524//ATP binding;GO:0016301//kinase activity;GO:0016740//transferase activity;GO:0106310//protein serine kinase activity	GO:0000278//mitotic cell cycle;GO:0001558//regulation of cell growth;GO:0006355//regulation of transcription, DNA-templated;GO:0006468//protein phosphorylation;GO:0006915//apoptotic process;GO:0007049//cell cycle;GO:0007346//regulation of mitotic cell cycle;GO:0016310//phosphorylation;GO:0043484//regulation of RNA splicing;GO:0050684//regulation of mRNA processing	--
ENSG00000008130	889	1523	45.726	52.254	45.726	52.254	0.192526757331419	1.33563712661506e-22	5.60252204987923e-22	NADK	NAD kinase [Source:HGNC Symbol;Acc:HGNC:29831]	Metabolism;Metabolism	Global and overview maps;Metabolism of cofactors and vitamins	ko01100//Metabolic pathways;ko00760//Nicotinate and nicotinamide metabolism	K00858;K00858	GO:0005829//cytosol	GO:0000166//nucleotide binding;GO:0003951//NAD+ kinase activity;GO:0005515//protein binding;GO:0005524//ATP binding;GO:0016301//kinase activity;GO:0016740//transferase activity;GO:0046872//metal ion binding	GO:0006741//NADP biosynthetic process;GO:0016310//phosphorylation;GO:0019674//NAD metabolic process;GO:0035774//positive regulation of insulin secretion involved in cellular response to glucose stimulus;GO:0046034//ATP metabolic process	--
ENSG00000008196	0	0	0.000	0.000	0.001	0.001	0	1	1	TFAP2B	transcription factor AP-2 beta [Source:HGNC Symbol;Acc:HGNC:11743]	-	-	-	-	GO:0000785//chromatin;GO:0005634//nucleus;GO:0005654//nucleoplasm	GO:0000977//RNA polymerase II transcription regulatory region sequence-specific DNA binding;GO:0000978//RNA polymerase II cis-regulatory region sequence-specific DNA binding;GO:0000981//DNA-binding transcription factor activity, RNA polymerase II-specific;GO:0000987//cis-regulatory region sequence-specific DNA binding;GO:0001228//DNA-binding transcription activator activity, RNA polymerase II-spe…	GO:0000122//negative regulation of transcription by RNA polymerase II;GO:0001822//kidney development;GO:0006006//glucose metabolic process;GO:0006355//regulation of transcription, DNA-templated;GO:0006357//regulation of transcription by RNA polymerase II;GO:0006366//transcription by RNA polymerase II;GO:0007423//sensory organ development;GO:0008284//positive regulation of cell population prolifer…	AP-2
ENSG00000008197	0	0	0.000	0.000	0.001	0.001	0	1	1	TFAP2D	transcription factor AP-2 delta [Source:HGNC Symbol;Acc:HGNC:15581]	-	-	-	-	GO:0000785//chromatin;GO:0005634//nucleus;GO:0005667//transcription regulator complex	GO:0000977//RNA polymerase II transcription regulatory region sequence-specific DNA binding;GO:0000981//DNA-binding transcription factor activity, RNA polymerase II-specific;GO:0003677//DNA binding;GO:0003700//DNA-binding transcription factor activity;GO:0005515//protein binding	GO:0006355//regulation of transcription, DNA-templated;GO:0006357//regulation of transcription by RNA polymerase II;GO:0006366//transcription by RNA polymerase II;GO:0042127//regulation of cell population proliferation;GO:0043524//negative regulation of neuron apoptotic process;GO:0045893//positive regulation of transcription, DNA-templated;GO:0045944//positive regulation of transcription by RNA …	AP-2
ENSG00000008226	9.11	6.16	0.178	0.095	0.178	0.095	-0.90587782263545	0.454681492573566	0.568651293766067	DLEC1	DLEC1 cilia and flagella associated protein [Source:HGNC Symbol;Acc:HGNC:2899]	-	-	-	-	GO:0005737//cytoplasm;GO:0005829//cytosol;GO:0005929//cilium	GO:0003674//molecular_function;GO:0005515//protein binding;GO:0015631//tubulin binding;GO:0043014//alpha-tubulin binding;GO:0048487//beta-tubulin binding	GO:0002357//defense response to tumor cell;GO:0007283//spermatogenesis;GO:0008285//negative regulation of cell population proliferation;GO:0030154//cell differentiation	--
ENSG00000008256	1359	1229	40.786	29.179	40.786	29.179	-0.483143583647259	4.83500162709058e-07	1.09622712610636e-06	CYTH3	cytohesin 3 [Source:HGNC Symbol;Acc:HGNC:9504]	Cellular Processes;Human Diseases;Human Diseases;Human Diseases;Environmental Information Processing	Transport and catabolism;Infectious disease: bacterial;Infectious disease: bacterial;Infectious disease: bacterial;Signal transduction	ko04144//Endocytosis;ko05132//Salmonella infection;ko05131//Shigellosis;ko05130//Pathogenic Escherichia coli infection;ko04072//Phospholipase D signaling pathway	K18441;K18441;K18441;K18441;K18441	GO:0000139//Golgi membrane;GO:0001726//ruffle;GO:0005654//nucleoplasm;GO:0005737//cytoplasm;GO:0005829//cytosol;GO:0005886//plasma membrane;GO:0005912//adherens junction;GO:0005923//bicellular tight junction;GO:0016020//membrane;GO:0070161//anchoring junction	GO:0005085//guanyl-nucleotide exchange factor activity;GO:0005515//protein binding;GO:0005547//phosphatidylinositol-3,4,5-trisphosphate binding;GO:0008289//lipid binding	GO:0032012//regulation of ARF protein signal transduction;GO:0045785//positive regulation of cell adhesion;GO:0048193//Golgi vesicle transport;GO:0090162//establishment of epithelial cell polarity	--
ENSG00000008277	0	2	0.000	0.023	0.001	0.023	4.52356195605701	0.50002499875013	0.604462110599199	ADAM22	ADAM metallopeptidase domain 22 [Source:HGNC Symbol;Acc:HGNC:201]	-	-	-	-	GO:0005886//plasma membrane;GO:0016020//membrane;GO:0030424//axon;GO:0042995//cell projection;GO:0043194//axon initial segment;GO:0098839//postsynaptic density membrane;GO:0098978//glutamatergic synapse	GO:0004222//metalloendopeptidase activity;GO:0005178//integrin binding;GO:0005515//protein binding;GO:0008237//metallopeptidase activity	GO:0006508//proteolysis;GO:0007155//cell adhesion;GO:0007162//negative regulation of cell adhesion;GO:0007417//central nervous system development;GO:0008344//adult locomotory behavior;GO:0014037//Schwann cell differentiation;GO:0022011//myelination in peripheral nervous system;GO:0042063//gliogenesis;GO:0099645//neurotransmitter receptor localization to postsynaptic specialization membrane;GO:190…	--
ENSG00000008282	3362	2691	217.499	136.661	217.499	136.661	-0.670407179158761	7.31020313049166e-30	3.7776842231823e-29	SYPL1	synaptophysin like 1 [Source:HGNC Symbol;Acc:HGNC:11507]	-	-	-	-	GO:0005886//plasma membrane;GO:0008021//synaptic vesicle;GO:0016020//membrane;GO:0030141//secretory granule;GO:0030659//cytoplasmic vesicle membrane;GO:0030672//synaptic vesicle membrane;GO:0031410//cytoplasmic vesicle;GO:0042470//melanosome;GO:0070062//extracellular exosome	GO:0005515//protein binding	GO:0007268//chemical synaptic transmission	--
ENSG00000008283	1659	1167	82.878	44.663	82.878	44.663	-0.891909028736763	1.35833503950046e-30	7.14089420592751e-30	CYB561	cytochrome b561 [Source:HGNC Symbol;Acc:HGNC:2571]	-	-	-	-	GO:0005765//lysosomal membrane;GO:0016020//membrane;GO:0031410//cytoplasmic vesicle;GO:0042584//chromaffin granule membrane	GO:0005515//protein binding;GO:0016491//oxidoreductase activity;GO:0046872//metal ion binding;GO:0140575//transmembrane monodehydroascorbate reductase activity	GO:0006879//cellular iron ion homeostasis;GO:0022900//electron transport chain;GO:0140576//ascorbate homeostasis	--
ENSG00000008294	7231	6111	188.904	103.867	188.904	103.867	-0.862915888165512	1.15807372407831e-35	6.95714277972393e-35	SPAG9	sperm associated antigen 9 [Source:HGNC Symbol;Acc:HGNC:14524]	-	-	-	-	GO:0001669//acrosomal vesicle;GO:0005737//cytoplasm;GO:0005764//lysosome;GO:0005765//lysosomal membrane;GO:0005829//cytosol;GO:0016020//membrane;GO:0031410//cytoplasmic vesicle;GO:0034451//centriolar satellite;GO:0048471//perinuclear region of cytoplasm;GO:0070062//extracellular exosome	GO:0005078//MAP-kinase scaffold activity;GO:0005515//protein binding;GO:0008432//JUN kinase binding;GO:0019894//kinesin binding;GO:0030159//signaling receptor complex adaptor activity;GO:0042802//identical protein binding	GO:0001933//negative regulation of protein phosphorylation;GO:0016192//vesicle-mediated transport;GO:0030335//positive regulation of cell migration;GO:0032418//lysosome localization;GO:0042147//retrograde transport, endosome to Golgi;GO:0043410//positive regulation of MAPK cascade;GO:0045665//negative regulation of neuron differentiation;GO:0045666//positive regulation of neuron differentiation;G…	--
ENSG00000008300	229	256	2.581	2.283	2.581	2.283	-0.176999281869268	1	1	CELSR3	cadherin EGF LAG seven-pass G-type receptor 3 [Source:HGNC Symbol;Acc:HGNC:3230]	-	-	-	-	GO:0005886//plasma membrane;GO:0016020//membrane	GO:0004888//transmembrane signaling receptor activity;GO:0004930//G protein-coupled receptor activity;GO:0005509//calcium ion binding;GO:0005515//protein binding	GO:0007155//cell adhesion;GO:0007156//homophilic cell adhesion via plasma membrane adhesion molecules;GO:0007165//signal transduction;GO:0007166//cell surface receptor signaling pathway;GO:0007186//G protein-coupled receptor signaling pathway;GO:0036514//dopaminergic neuron axon guidance;GO:0036515//serotonergic neuron axon guidance;GO:0060071//Wnt signaling pathway, planar cell polarity pathway;…	--
ENSG00000008311	0	2	0.000	0.065	0.001	0.065	6.02236781302845	0.50002499875013	0.604462110599199	AASS	aminoadipate-semialdehyde synthase [Source:HGNC Symbol;Acc:HGNC:17366]	Metabolism;Metabolism	Global and overview maps;Amino acid metabolism	ko01100//Metabolic pathways;ko00310//Lysine degradation	K14157;K14157	GO:0005634//nucleus;GO:0005737//cytoplasm;GO:0005739//mitochondrion;GO:0005759//mitochondrial matrix;GO:0005829//cytosol;GO:0043231//intracellular membrane-bounded organelle	GO:0003714//transcription corepressor activity;GO:0003824//catalytic activity;GO:0004753//saccharopine dehydrogenase activity;GO:0004754//saccharopine dehydrogenase (NAD+, L-lysine-forming) activity;GO:0016491//oxidoreductase activity;GO:0042393//histone binding;GO:0047130//saccharopine dehydrogenase (NADP+, L-lysine-forming) activity;GO:0047131//saccharopine dehydrogenase (NAD+, L-glutamate-form…	GO:0000122//negative regulation of transcription by RNA polymerase II;GO:0006553//lysine metabolic process;GO:0006554//lysine catabolic process;GO:0008152//metabolic process;GO:0019477//L-lysine catabolic process;GO:0019878//lysine biosynthetic process via aminoadipic acid;GO:0033512//L-lysine catabolic process to acetyl-CoA via saccharopine	--
ENSG00000008323	581	557	26.777	20.529	26.777	20.529	-0.383330982081373	0.0131507503413269	0.021366629230647	PLEKHG6	pleckstrin homology and RhoGEF domain containing G6 [Source:HGNC Symbol;Acc:HGNC:25562]	-	-	-	-	GO:0000922//spindle pole;GO:0005737//cytoplasm;GO:0005813//centrosome;GO:0005819//spindle;GO:0005829//cytosol;GO:0005856//cytoskeleton;GO:0005902//microvillus;GO:0030054//cell junction;GO:0032154//cleavage furrow;GO:0042995//cell projection	GO:0005085//guanyl-nucleotide exchange factor activity;GO:0005096//GTPase activator activity;GO:0005515//protein binding	GO:0051056//regulation of small GTPase mediated signal transduction	--
ENSG00000008324	228	343	29.292	34.861	29.292	34.861	0.251107253317065	0.000581768734484576	0.00106826352224126	SS18L2	SS18 like 2 [Source:HGNC Symbol;Acc:HGNC:15593]	-	-	-	-	-	GO:0003713//transcription coactivator activity;GO:0005515//protein binding	-	--
ENSG00000008382	71	215	5.953	16.044	5.953	16.044	1.4303450717864	2.06139893295439e-14	6.54794772911899e-14	MPND	MPN domain containing [Source:HGNC Symbol;Acc:HGNC:25934]	-	-	-	-	GO:0070531//BRCA1-A complex;GO:0070552//BRISC complex	GO:0005515//protein binding;GO:0008233//peptidase activity;GO:0008237//metallopeptidase activity;GO:0016787//hydrolase activity;GO:0031593//polyubiquitin modification-dependent protein binding;GO:0046872//metal ion binding;GO:0140492//metal-dependent deubiquitinase activity	GO:0006302//double-strand break repair;GO:0006508//proteolysis	--
ENSG00000008394	1766	1421	261.726	171.833	261.726	171.833	-0.607050121360473	8.9772649997367e-18	3.21830078199622e-17	MGST1	microsomal glutathione S-transferase 1 [Source:HGNC Symbol;Acc:HGNC:7061]	Metabolism;Human Diseases;Human Diseases;Human Diseases;Human Diseases;Human Diseases;Metabolism;Metabolism;Human Diseases;Metabolism;Human Diseases;Metabolism	Global and overview maps;Cancer: overview;Cancer: overview;Cancer: overview;Cancer: specific types;Cardiovascular disease;Xenobiotics biodegradation and metabolism;Xenobiotics biodegradation and metabolism;Drug resistance: antineoplastic;Xenobiotics biodegradation and metabolism;Cancer: overview;Metabolism of other amino acids	ko01100//Metabolic pathways;ko05200//Pathways in cancer;ko05208//Chemical carcinogenesis - reactive oxygen species;ko05207//Chemical carcinogenesis - receptor activation;ko05225//Hepatocellular carcinoma;ko05418//Fluid shear stress and atherosclerosis;ko00983//Drug metabolism - other enzymes;ko00980//Metabolism of xenobiotics by cytochrome P450;ko01524//Platinum drug resistance;ko00982//Drug meta…	K00799;K00799;K00799;K00799;K00799;K00799;K00799;K00799;K00799;K00799;K00799;K00799	GO:0005739//mitochondrion;GO:0005741//mitochondrial outer membrane;GO:0005778//peroxisomal membrane;GO:0005783//endoplasmic reticulum;GO:0005789//endoplasmic reticulum membrane;GO:0005886//plasma membrane;GO:0016020//membrane;GO:0035577//azurophil granule membrane	GO:0004364//glutathione transferase activity;GO:0004602//glutathione peroxidase activity;GO:0005515//protein binding;GO:0016740//transferase activity	GO:0034635//glutathione transport;GO:0071449//cellular response to lipid hydroperoxide;GO:0098869//cellular oxidant detoxification	--
ENSG00000008405	489	665	24.346	24.251	24.346	24.251	-0.00564052116258813	0.00130187520962206	0.00232863080524935	CRY1	cryptochrome circadian regulator 1 [Source:HGNC Symbol;Acc:HGNC:2384]	Organismal Systems	Environmental adaptation	ko04710//Circadian rhythm	K02295	GO:0005634//nucleus;GO:0005737//cytoplasm;GO:0005739//mitochondrion	GO:0000166//nucleotide binding;GO:0003677//DNA binding;GO:0003690//double-stranded DNA binding;GO:0005515//protein binding;GO:0009881//photoreceptor activity;GO:0009882//blue light photoreceptor activity;GO:0016829//lyase activity;GO:0016922//nuclear receptor binding;GO:0019900//kinase binding;GO:0019901//protein kinase binding;GO:0019902//phosphatase binding;GO:0042826//histone deacetylase bindi…	GO:0000122//negative regulation of transcription by RNA polymerase II;GO:0006094//gluconeogenesis;GO:0006111//regulation of gluconeogenesis;GO:0007623//circadian rhythm;GO:0009416//response to light stimulus;GO:0009785//blue light signaling pathway;GO:0014823//response to activity;GO:0019915//lipid storage;GO:0031397//negative regulation of protein ubiquitination;GO:0031398//positive regulation o…	--
ENSG00000008438	0	0	0.000	0.000	0.001	0.001	0	1	1	PGLYRP1	peptidoglycan recognition protein 1 [Source:HGNC Symbol;Acc:HGNC:8904]	-	-	-	-	GO:0005576//extracellular region;GO:0005615//extracellular space;GO:0035580//specific granule lumen;GO:0070062//extracellular exosome;GO:0097013//phagocytic vesicle lumen;GO:1904724//tertiary granule lumen	GO:0008270//zinc ion binding;GO:0008745//N-acetylmuramoyl-L-alanine amidase activity;GO:0016019//peptidoglycan immune receptor activity;GO:0030544//Hsp70 protein binding;GO:0042834//peptidoglycan binding;GO:0048018//receptor ligand activity;GO:0060090//molecular adaptor activity	GO:0002376//immune system process;GO:0007165//signal transduction;GO:0009253//peptidoglycan catabolic process;GO:0009617//response to bacterium;GO:0016045//detection of bacterium;GO:0031640//killing of cells of other organism;GO:0032689//negative regulation of interferon-gamma production;GO:0032827//negative regulation of natural killer cell differentiation involved in immune response;GO:0042742/…	--
ENSG00000008441	2736	1208	111.852	30.047	111.852	30.047	-1.89629819372321	8.5077308374509e-155	2.6706188969709e-153	NFIX	nuclear factor I X [Source:HGNC Symbol;Acc:HGNC:7788]	-	-	-	-	GO:0000785//chromatin;GO:0005634//nucleus;GO:0005654//nucleoplasm	GO:0000978//RNA polymerase II cis-regulatory region sequence-specific DNA binding;GO:0000981//DNA-binding transcription factor activity, RNA polymerase II-specific;GO:0003677//DNA binding;GO:0003700//DNA-binding transcription factor activity;GO:0005515//protein binding;GO:1990837//sequence-specific double-stranded DNA binding	GO:0000122//negative regulation of transcription by RNA polymerase II;GO:0006260//DNA replication;GO:0006355//regulation of transcription, DNA-templated;GO:0006357//regulation of transcription by RNA polymerase II;GO:0006366//transcription by RNA polymerase II;GO:0045893//positive regulation of transcription, DNA-templated;GO:0045944//positive regulation of transcription by RNA polymerase II	CTF/NFI
ENSG00000008513	4	5	0.080	0.221	0.08	0.221	1.46597446450407	0.999999999999972	1	ST3GAL1	ST3 beta-galactoside alpha-2,3-sialyltransferase 1 [Source:HGNC Symbol;Acc:HGNC:10862]	Metabolism;Metabolism;Metabolism;Metabolism;Metabolism	Global and overview maps;Glycan biosynthesis and metabolism;Glycan biosynthesis and metabolism;Glycan biosynthesis and metabolism;Glycan biosynthesis and metabolism	ko01100//Metabolic pathways;ko00512//Mucin type O-glycan biosynthesis;ko00603//Glycosphingolipid biosynthesis - globo and isoglobo series;ko00604//Glycosphingolipid biosynthesis - ganglio series;ko00533//Glycosaminoglycan biosynthesis - keratan sulfate	K00780;K00780;K00780;K00780;K00780	GO:0000139//Golgi membrane;GO:0005576//extracellular region;GO:0005794//Golgi apparatus;GO:0016020//membrane;GO:0032580//Golgi cisterna membrane;GO:0032588//trans-Golgi network membrane;GO:0070062//extracellular exosome;GO:1990675//Golgi medial cisterna membrane;GO:1990676//Golgi trans cisterna membrane	GO:0003824//catalytic activity;GO:0003836//beta-galactoside (CMP) alpha-2,3-sialyltransferase activity;GO:0008373//sialyltransferase activity;GO:0016740//transferase activity;GO:0016757//glycosyltransferase activity;GO:0047288//monosialoganglioside sialyltransferase activity	GO:0002319//memory B cell differentiation;GO:0006054//N-acetylneuraminate metabolic process;GO:0006486//protein glycosylation;GO:0006487//protein N-linked glycosylation;GO:0006629//lipid metabolic process;GO:0010706//ganglioside biosynthetic process via lactosylceramide;GO:0016266//O-glycan processing;GO:0018146//keratan sulfate biosynthetic process;GO:0019082//viral protein processing;GO:0036211…	--
ENSG00000008516	9	13	0.330	0.377	0.33	0.377	0.192098499022848	0.831904334422858	0.943288495625531	MMP25	matrix metallopeptidase 25 [Source:HGNC Symbol;Acc:HGNC:14246]	Organismal Systems	Endocrine system	ko04928//Parathyroid hormone synthesis, secretion and action	K08003	GO:0005576//extracellular region;GO:0005615//extracellular space;GO:0005886//plasma membrane;GO:0016020//membrane;GO:0031012//extracellular matrix;GO:0035579//specific granule membrane;GO:0098552//side of membrane	GO:0004222//metalloendopeptidase activity;GO:0005515//protein binding;GO:0008233//peptidase activity;GO:0008237//metallopeptidase activity;GO:0008270//zinc ion binding;GO:0016787//hydrolase activity;GO:0046872//metal ion binding	GO:0006508//proteolysis;GO:0006954//inflammatory response;GO:0030198//extracellular matrix organization;GO:0030574//collagen catabolic process;GO:0060022//hard palate development	--
ENSG00000008517	590	837	90.080	104.236	90.08	104.236	0.210574894909937	1.80836678696449e-05	3.72839144990521e-05	IL32	interleukin 32 [Source:HGNC Symbol;Acc:HGNC:16830]	Environmental Information Processing	Signaling molecules and interaction	ko04060//Cytokine-cytokine receptor interaction	K22632	GO:0005576//extracellular region;GO:0005615//extracellular space;GO:0005829//cytosol;GO:0016020//membrane	GO:0005125//cytokine activity;GO:0005515//protein binding	GO:0006952//defense response;GO:0006955//immune response;GO:0007155//cell adhesion;GO:0007165//signal transduction;GO:0010628//positive regulation of gene expression;GO:0034346//positive regulation of type III interferon production;GO:1903901//negative regulation of viral life cycle;GO:1905636//positive regulation of RNA polymerase II regulatory region sequence-specific DNA binding	--
ENSG00000008710	6062	5511.21	146.767	115.289	146.767	115.289	-0.348272751606186	1.38259673263188e-18	5.07876986433174e-18	PKD1	polycystin 1, transient receptor potential channel interacting [Source:HGNC Symbol;Acc:HGNC:9008]	-	-	-	-	GO:0000139//Golgi membrane;GO:0002133//polycystin complex;GO:0005576//extracellular region;GO:0005634//nucleus;GO:0005737//cytoplasm;GO:0005783//endoplasmic reticulum;GO:0005794//Golgi apparatus;GO:0005886//plasma membrane;GO:0005929//cilium;GO:0009986//cell surface;GO:0016020//membrane;GO:0016323//basolateral plasma membrane;GO:0016328//lateral plasma membrane;GO:0030660//Golgi-associated vesicl…	GO:0005261//cation channel activity;GO:0005262//calcium channel activity;GO:0005515//protein binding;GO:0019901//protein kinase binding;GO:0019904//protein domain specific binding;GO:0030246//carbohydrate binding;GO:0042813//Wnt-activated receptor activity;GO:0044325//transmembrane transporter binding;GO:0140416//transcription regulator inhibitor activity	GO:0001502//cartilage condensation;GO:0001568//blood vessel development;GO:0001701//in utero embryonic development;GO:0001822//kidney development;GO:0001889//liver development;GO:0001892//embryonic placenta development;GO:0006611//protein export from nucleus;GO:0006807//nitrogen compound metabolic process;GO:0006816//calcium ion transport;GO:0007156//homophilic cell adhesion via plasma membrane a…	--
ENSG00000008735	8	24	0.189	0.448	0.189	0.448	1.24511249783653	0.0201593299929503	0.032031029134375	MAPK8IP2	mitogen-activated protein kinase 8 interacting protein 2 [Source:HGNC Symbol;Acc:HGNC:6883]	Environmental Information Processing	Signal transduction	ko04010//MAPK signaling pathway	K04435	GO:0005737//cytoplasm;GO:0014069//postsynaptic density;GO:0032991//protein-containing complex;GO:0043025//neuronal cell body	GO:0001540//amyloid-beta binding;GO:0005078//MAP-kinase scaffold activity;GO:0005198//structural molecule activity;GO:0005515//protein binding;GO:0008432//JUN kinase binding;GO:0019894//kinesin binding;GO:0019901//protein kinase binding;GO:0044877//protein-containing complex binding	GO:0001662//behavioral fear response;GO:0007172//signal complex assembly;GO:0007254//JNK cascade;GO:0007617//mating behavior;GO:0009966//regulation of signal transduction;GO:0010469//regulation of signaling receptor activity;GO:0032874//positive regulation of stress-activated MAPK cascade;GO:0035176//social behavior;GO:0046328//regulation of JNK cascade;GO:0046958//nonassociative learning;GO:0048…	--
ENSG00000008838	1032	1185	77.211	46.229	77.211	46.229	-0.740008242869948	0.546950303081861	0.656124433850984	MED24	mediator complex subunit 24 [Source:HGNC Symbol;Acc:HGNC:22963]	Organismal Systems	Endocrine system	ko04919//Thyroid hormone signaling pathway	K15167	GO:0005634//nucleus;GO:0005654//nucleoplasm;GO:0016592//mediator complex;GO:0070847//core mediator complex	GO:0003712//transcription coregulator activity;GO:0003713//transcription coactivator activity;GO:0005515//protein binding;GO:0030374//nuclear receptor coactivator activity;GO:0042809//vitamin D receptor binding;GO:0046966//thyroid hormone receptor binding	GO:0032968//positive regulation of transcription elongation from RNA polymerase II promoter;GO:0045893//positive regulation of transcription, DNA-templated;GO:0051123//RNA polymerase II preinitiation complex assembly;GO:0060261//positive regulation of transcription initiation from RNA polymerase II promoter	--
ENSG00000008853	372.11	694.14	10.471	14.407	10.471	14.407	0.460370722443433	2.87064844923598e-15	9.41575170320427e-15	RHOBTB2	Rho related BTB domain containing 2 [Source:HGNC Symbol;Acc:HGNC:18756]	Genetic Information Processing	Folding, sorting and degradation	ko04120//Ubiquitin mediated proteolysis	K07868	GO:0005886//plasma membrane;GO:0010008//endosome membrane	GO:0000166//nucleotide binding;GO:0003924//GTPase activity;GO:0005515//protein binding;GO:0005525//GTP binding;GO:0019901//protein kinase binding	GO:0006897//endocytosis;GO:0007015//actin filament organization;GO:0007163//establishment or maintenance of cell polarity;GO:0007264//small GTPase mediated signal transduction;GO:0032488//Cdc42 protein signal transduction	--
ENSG00000008869	700	406	13.573	6.228	13.573	6.228	-1.12389878108536	2.18977056976433e-25	1.00268789229745e-24	HEATR5B	HEAT repeat containing 5B [Source:HGNC Symbol;Acc:HGNC:29273]	-	-	-	-	GO:0005737//cytoplasm;GO:0005829//cytosol;GO:0016020//membrane;GO:0016607//nuclear speck;GO:0030136//clathrin-coated vesicle;GO:0030139//endocytic vesicle;GO:0031410//cytoplasmic vesicle;GO:0043231//intracellular membrane-bounded organelle;GO:0048471//perinuclear region of cytoplasm	GO:0005515//protein binding	GO:0006897//endocytosis;GO:0008104//protein localization;GO:0015031//protein transport;GO:0042147//retrograde transport, endosome to Golgi	--
ENSG00000008952	1570	1757	60.415	35.169	60.415	35.169	-0.780602476496227	0.965525797564824	1	SEC62	SEC62 homolog, preprotein translocation factor [Source:HGNC Symbol;Acc:HGNC:11846]	Genetic Information Processing;Genetic Information Processing	Folding, sorting and degradation;Folding, sorting and degradation	ko04141//Protein processing in endoplasmic reticulum;ko03060//Protein export	K12275;K12275	GO:0005783//endoplasmic reticulum;GO:0005789//endoplasmic reticulum membrane;GO:0005791//rough endoplasmic reticulum;GO:0016020//membrane	GO:0038023//signaling receptor activity	GO:0006613//cotranslational protein targeting to membrane;GO:0006620//posttranslational protein targeting to endoplasmic reticulum membrane;GO:0015031//protein transport;GO:0031204//posttranslational protein targeting to membrane, translocation	--
ENSG00000008988	6316	6518	1631.840	1330.878	1631.84	1330.878	-0.294121282509129	0.000507119772061482	0.000935032851569187	RPS20	ribosomal protein S20 [Source:HGNC Symbol;Acc:HGNC:10405]	Human Diseases;Genetic Information Processing	Infectious disease: viral;Translation	ko05171//Coronavirus disease - COVID-19;ko03010//Ribosome	K02969;K02969	GO:0005654//nucleoplasm;GO:0005737//cytoplasm;GO:0005829//cytosol;GO:0005840//ribosome;GO:0015935//small ribosomal subunit;GO:0016020//membrane;GO:0022626//cytosolic ribosome;GO:0022627//cytosolic small ribosomal subunit;GO:0045202//synapse;GO:0070062//extracellular exosome;GO:1990904//ribonucleoprotein complex	GO:0003723//RNA binding;GO:0003735//structural constituent of ribosome;GO:0005515//protein binding;GO:0097371//MDM2/MDM4 family protein binding;GO:1990948//ubiquitin ligase inhibitor activity	GO:0002181//cytoplasmic translation;GO:0006412//translation;GO:1901798//positive regulation of signal transduction by p53 class mediator	--
ENSG00000009307	13824	8203	571.879	247.275	571.879	247.275	-1.209593541501	1.38372436963764e-228	8.30945626399391e-227	CSDE1	cold shock domain containing E1 [Source:HGNC Symbol;Acc:HGNC:29905]	-	-	-	-	GO:0000932//P-body;GO:0005737//cytoplasm;GO:0005794//Golgi apparatus;GO:0005829//cytosol;GO:0005886//plasma membrane;GO:0010494//cytoplasmic stress granule;GO:0070937//CRD-mediated mRNA stability complex;GO:0106002//mCRD-mediated mRNA stability complex	GO:0003676//nucleic acid binding;GO:0003723//RNA binding;GO:0005515//protein binding;GO:0035613//RNA stem-loop binding;GO:1905172//RISC complex binding	GO:0006446//regulation of translational initiation;GO:0008584//male gonad development;GO:0034063//stress granule assembly;GO:0070934//CRD-mediated mRNA stabilization;GO:0070966//nuclear-transcribed mRNA catabolic process, no-go decay;GO:0075522//IRES-dependent viral translational initiation;GO:1900152//negative regulation of nuclear-transcribed mRNA catabolic process, deadenylation-dependent deca…	CSD
ENSG00000009335	2625	1881	68.900	38.390	68.9	38.39	-0.843773422744704	2.84633722948791e-41	1.93834161934602e-40	UBE3C	ubiquitin protein ligase E3C [Source:HGNC Symbol;Acc:HGNC:16803]	Genetic Information Processing	Folding, sorting and degradation	ko04120//Ubiquitin mediated proteolysis	K10589	GO:0000502//proteasome complex	GO:0004842//ubiquitin-protein transferase activity;GO:0005515//protein binding;GO:0016740//transferase activity;GO:0061630//ubiquitin protein ligase activity	GO:0000209//protein polyubiquitination;GO:0006511//ubiquitin-dependent protein catabolic process;GO:0016567//protein ubiquitination;GO:0035519//protein K29-linked ubiquitination;GO:0070936//protein K48-linked ubiquitination	--
ENSG00000009413	1075	582	13.430	5.799	13.43	5.799	-1.21158326138241	1.21831197264184e-43	8.72692777008368e-43	REV3L	REV3 like, DNA directed polymerase zeta catalytic subunit [Source:HGNC Symbol;Acc:HGNC:9968]	Human Diseases;Genetic Information Processing	Drug resistance: antineoplastic;Replication and repair	ko01524//Platinum drug resistance;ko03460//Fanconi anemia pathway	K02350;K02350	GO:0005634//nucleus;GO:0005654//nucleoplasm;GO:0005730//nucleolus;GO:0016035//zeta DNA polymerase complex;GO:0031981//nuclear lumen	GO:0000166//nucleotide binding;GO:0003676//nucleic acid binding;GO:0003677//DNA binding;GO:0003887//DNA-directed DNA polymerase activity;GO:0005515//protein binding;GO:0016740//transferase activity;GO:0016779//nucleotidyltransferase activity;GO:0046872//metal ion binding;GO:0051536//iron-sulfur cluster binding;GO:0051539//4 iron, 4 sulfur cluster binding	GO:0000724//double-strand break repair via homologous recombination;GO:0006260//DNA replication;GO:0006261//DNA-dependent DNA replication;GO:0006281//DNA repair;GO:0006974//cellular response to DNA damage stimulus;GO:0019985//translesion synthesis;GO:0042276//error-prone translesion synthesis	--
ENSG00000009694	0	0	0.000	0.000	0.001	0.001	0	1	1	TENM1	teneurin transmembrane protein 1 [Source:HGNC Symbol;Acc:HGNC:8117]	-	-	-	-	GO:0005576//extracellular region;GO:0005634//nucleus;GO:0005737//cytoplasm;GO:0005783//endoplasmic reticulum;GO:0005794//Golgi apparatus;GO:0005856//cytoskeleton;GO:0005886//plasma membrane;GO:0016020//membrane;GO:0016363//nuclear matrix;GO:0016607//nuclear speck;GO:0043005//neuron projection;GO:0048471//perinuclear region of cytoplasm	GO:0008201//heparin binding;GO:0042802//identical protein binding;GO:0042803//protein homodimerization activity;GO:0046982//protein heterodimerization activity;GO:0050839//cell adhesion molecule binding	GO:0006359//regulation of transcription by RNA polymerase III;GO:0006955//immune response;GO:0007157//heterophilic cell-cell adhesion via plasma membrane cell adhesion molecules;GO:0007165//signal transduction;GO:0007218//neuropeptide signaling pathway;GO:0007399//nervous system development;GO:0008285//negative regulation of cell population proliferation;GO:0030838//positive regulation of actin f…	--
ENSG00000009709	0	0	0.000	0.000	0.001	0.001	0	1	1	PAX7	paired box 7 [Source:HGNC Symbol;Acc:HGNC:8621]	Human Diseases	Cancer: overview	ko05202//Transcriptional misregulation in cancer	K09381	GO:0000785//chromatin;GO:0005634//nucleus	GO:0000978//RNA polymerase II cis-regulatory region sequence-specific DNA binding;GO:0000981//DNA-binding transcription factor activity, RNA polymerase II-specific;GO:0003677//DNA binding;GO:0003700//DNA-binding transcription factor activity;GO:0005515//protein binding;GO:1990837//sequence-specific double-stranded DNA binding	GO:0006355//regulation of transcription, DNA-templated;GO:0006357//regulation of transcription by RNA polymerase II;GO:0007517//muscle organ development;GO:0009653//anatomical structure morphogenesis;GO:0043066//negative regulation of apoptotic process;GO:0048856//anatomical structure development	PAX
ENSG00000009724	7	6	0.382	0.260	0.382	0.26	-0.555061015007294	1	1	MASP2	MBL associated serine protease 2 [Source:HGNC Symbol;Acc:HGNC:6902]	Human Diseases;Human Diseases;Organismal Systems	Infectious disease: viral;Infectious disease: bacterial;Immune system	ko05171//Coronavirus disease - COVID-19;ko05150//Staphylococcus aureus infection;ko04610//Complement and coagulation cascades	K03993;K03993;K03993	GO:0005576//extracellular region;GO:0005615//extracellular space;GO:0070062//extracellular exosome	GO:0001855//complement component C4b binding;GO:0004252//serine-type endopeptidase activity;GO:0005509//calcium ion binding;GO:0005515//protein binding;GO:0008233//peptidase activity;GO:0008236//serine-type peptidase activity;GO:0016787//hydrolase activity;GO:0042802//identical protein binding;GO:0046872//metal ion binding;GO:0048306//calcium-dependent protein binding	GO:0001867//complement activation, lectin pathway;GO:0002376//immune system process;GO:0006508//proteolysis;GO:0006956//complement activation;GO:0006958//complement activation, classical pathway;GO:0045087//innate immune response	--
ENSG00000009765	0	2	0.000	0.145	0.001	0.145	7.17990909001493	0.50002499875013	0.604462110599199	IYD	iodotyrosine deiodinase [Source:HGNC Symbol;Acc:HGNC:21071]	Organismal Systems	Endocrine system	ko04918//Thyroid hormone synthesis	K17231	GO:0005654//nucleoplasm;GO:0005886//plasma membrane;GO:0016020//membrane;GO:0030659//cytoplasmic vesicle membrane;GO:0031410//cytoplasmic vesicle	GO:0005515//protein binding;GO:0010181//FMN binding;GO:0016491//oxidoreductase activity;GO:0140616//iodotyrosine deiodinase activity	GO:0006570//tyrosine metabolic process;GO:0042403//thyroid hormone metabolic process	--
ENSG00000009780	164	270	11.855	12.224	11.855	12.224	0.0442207856663785	8.8798985698687e-05	0.000174065964153348	FAM76A	family with sequence similarity 76 member A [Source:HGNC Symbol;Acc:HGNC:28530]	-	-	-	-	GO:0005654//nucleoplasm;GO:0016607//nuclear speck	-	-	--
ENSG00000009790	0	0	0.000	0.000	0.001	0.001	0	1	1	TRAF3IP3	TRAF3 interacting protein 3 [Source:HGNC Symbol;Acc:HGNC:30766]	-	-	-	-	GO:0000139//Golgi membrane;GO:0005739//mitochondrion;GO:0005741//mitochondrial outer membrane;GO:0005764//lysosome;GO:0005765//lysosomal membrane;GO:0005794//Golgi apparatus;GO:0005886//plasma membrane;GO:0016020//membrane	GO:0005515//protein binding;GO:0060090//molecular adaptor activity	GO:0002753//cytoplasmic pattern recognition receptor signaling pathway;GO:0032481//positive regulation of type I interferon production	--
ENSG00000009830	351	602	13.446	20.704	13.446	20.704	0.622732467760958	3.3389555827078e-10	8.74784482981197e-10	POMT2	protein O-mannosyltransferase 2 [Source:HGNC Symbol;Acc:HGNC:19743]	Metabolism;Metabolism;Metabolism	Global and overview maps;Glycan biosynthesis and metabolism;Glycan biosynthesis and metabolism	ko01100//Metabolic pathways;ko00514//Other types of O-glycan biosynthesis;ko00515//Mannose type O-glycan biosynthesis	K00728;K00728;K00728	GO:0005654//nucleoplasm;GO:0005730//nucleolus;GO:0005783//endoplasmic reticulum;GO:0005789//endoplasmic reticulum membrane;GO:0005829//cytosol;GO:0016020//membrane	GO:0000030//mannosyltransferase activity;GO:0004169//dolichyl-phosphate-mannose-protein mannosyltransferase activity;GO:0016740//transferase activity;GO:0016757//glycosyltransferase activity;GO:0046872//metal ion binding	GO:0006486//protein glycosylation;GO:0006493//protein O-linked glycosylation;GO:0021542//dentate gyrus development;GO:0035269//protein O-linked mannosylation;GO:0071711//basement membrane organization;GO:0150103//reactive gliosis;GO:1904100//positive regulation of protein O-linked glycosylation	--
ENSG00000009844	1254	1055	87.313	52.507	87.313	52.507	-0.733686702878968	1.28152358006234e-10	3.42604042792312e-10	VTA1	vesicle trafficking 1 [Source:HGNC Symbol;Acc:HGNC:20954]	Cellular Processes	Transport and catabolism	ko04144//Endocytosis	K12199	GO:0005654//nucleoplasm;GO:0005737//cytoplasm;GO:0005768//endosome;GO:0005771//multivesicular body;GO:0005829//cytosol;GO:0010008//endosome membrane;GO:0016020//membrane;GO:0043231//intracellular membrane-bounded organelle;GO:0070062//extracellular exosome	GO:0005515//protein binding	GO:0015031//protein transport;GO:0016236//macroautophagy;GO:0032511//late endosome to vacuole transport via multivesicular body sorting pathway;GO:0036258//multivesicular body assembly;GO:0071985//multivesicular body sorting pathway;GO:1904903//ESCRT III complex disassembly	--
ENSG00000009950	136	242	6.571	8.608	6.571	8.608	0.38956513577039	1.59404211894784e-05	3.29724736734848e-05	MLXIPL	MLX interacting protein like [Source:HGNC Symbol;Acc:HGNC:12744]	Human Diseases;Human Diseases	Endocrine and metabolic disease;Endocrine and metabolic disease	ko04932//Non-alcoholic fatty liver disease;ko04931//Insulin resistance	K09113;K09113	GO:0000785//chromatin;GO:0005634//nucleus;GO:0005654//nucleoplasm;GO:0005667//transcription regulator complex;GO:0005737//cytoplasm;GO:0005829//cytosol	GO:0000978//RNA polymerase II cis-regulatory region sequence-specific DNA binding;GO:0000981//DNA-binding transcription factor activity, RNA polymerase II-specific;GO:0001216//DNA-binding transcription activator activity;GO:0001227//DNA-binding transcription repressor activity, RNA polymerase II-specific;GO:0001228//DNA-binding transcription activator activity, RNA polymerase II-specific;GO:00036…	GO:0000122//negative regulation of transcription by RNA polymerase II;GO:0000432//positive regulation of transcription from RNA polymerase II promoter by glucose;GO:0006355//regulation of transcription, DNA-templated;GO:0006357//regulation of transcription by RNA polymerase II;GO:0008284//positive regulation of cell population proliferation;GO:0008610//lipid biosynthetic process;GO:0009653//anato…	bHLH
ENSG00000009954	3089	2293	70.714	40.753	70.714	40.753	-0.795089602827189	2.28792238012214e-40	1.5326457108111e-39	BAZ1B	bromodomain adjacent to zinc finger domain 1B [Source:HGNC Symbol;Acc:HGNC:961]	-	-	-	-	GO:0000785//chromatin;GO:0000793//condensed chromosome;GO:0005634//nucleus;GO:0005654//nucleoplasm;GO:0005721//pericentric heterochromatin;GO:0005730//nucleolus;GO:0043596//nuclear replication fork;GO:0090535//WICH complex;GO:0110016//B-WICH complex	GO:0000166//nucleotide binding;GO:0004713//protein tyrosine kinase activity;GO:0004715//non-membrane spanning protein tyrosine kinase activity;GO:0005515//protein binding;GO:0005524//ATP binding;GO:0008270//zinc ion binding;GO:0016301//kinase activity;GO:0016740//transferase activity;GO:0035173//histone kinase activity;GO:0042393//histone binding;GO:0046872//metal ion binding	GO:0006325//chromatin organization;GO:0006338//chromatin remodeling;GO:0006357//regulation of transcription by RNA polymerase II;GO:0006974//cellular response to DNA damage stimulus;GO:0016310//phosphorylation;GO:0035066//positive regulation of histone acetylation;GO:0043687//post-translational protein modification;GO:0045943//positive regulation of transcription by RNA polymerase I;GO:0045944//p…	--
ENSG00000010017	1456	2589.28	57.876	81.422	57.876	81.422	0.492453443454466	2.29572862802604e-40	1.53719722545613e-39	RANBP9	RAN binding protein 9 [Source:HGNC Symbol;Acc:HGNC:13727]	-	-	-	-	GO:0000151//ubiquitin ligase complex;GO:0005634//nucleus;GO:0005654//nucleoplasm;GO:0005737//cytoplasm;GO:0005829//cytosol;GO:0005875//microtubule associated complex;GO:0005886//plasma membrane;GO:0016020//membrane;GO:0016604//nuclear body	GO:0005515//protein binding;GO:0019899//enzyme binding;GO:0031267//small GTPase binding	GO:0007010//cytoskeleton organization;GO:0007020//microtubule nucleation;GO:0065003//protein-containing complex assembly;GO:0070373//negative regulation of ERK1 and ERK2 cascade;GO:1902993//positive regulation of amyloid precursor protein catabolic process	--
ENSG00000010030	15	23	1.285	1.538	1.285	1.538	0.259287143880586	0.418136698980297	0.528207438896454	ETV7	ETS variant transcription factor 7 [Source:HGNC Symbol;Acc:HGNC:18160]	Human Diseases	Cancer: overview	ko05202//Transcriptional misregulation in cancer	K03211	GO:0000785//chromatin;GO:0005634//nucleus;GO:0005654//nucleoplasm	GO:0000977//RNA polymerase II transcription regulatory region sequence-specific DNA binding;GO:0000981//DNA-binding transcription factor activity, RNA polymerase II-specific;GO:0001227//DNA-binding transcription repressor activity, RNA polymerase II-specific;GO:0003677//DNA binding;GO:0003700//DNA-binding transcription factor activity;GO:0005515//protein binding;GO:0043565//sequence-specific DNA …	GO:0000122//negative regulation of transcription by RNA polymerase II;GO:0006355//regulation of transcription, DNA-templated;GO:0006357//regulation of transcription by RNA polymerase II;GO:0006366//transcription by RNA polymerase II;GO:0009887//animal organ morphogenesis	ETS
ENSG00000010072	413.13	627.34	16.894	21.079	16.894	21.079	0.319295470167916	2.16592988061083e-06	4.73958990006053e-06	SPRTN	SprT-like N-terminal domain [Source:HGNC Symbol;Acc:HGNC:25356]	-	-	-	-	GO:0000785//chromatin;GO:0005634//nucleus;GO:0005654//nucleoplasm;GO:0005694//chromosome;GO:0016607//nuclear speck	GO:0003677//DNA binding;GO:0003690//double-stranded DNA binding;GO:0003697//single-stranded DNA binding;GO:0004222//metalloendopeptidase activity;GO:0005515//protein binding;GO:0008233//peptidase activity;GO:0008237//metallopeptidase activity;GO:0016787//hydrolase activity;GO:0031593//polyubiquitin modification-dependent protein binding;GO:0043130//ubiquitin binding;GO:0046872//metal ion binding;…	GO:0006281//DNA repair;GO:0006508//proteolysis;GO:0006974//cellular response to DNA damage stimulus;GO:0009411//response to UV;GO:0016540//protein autoprocessing;GO:0019985//translesion synthesis;GO:0031398//positive regulation of protein ubiquitination;GO:0033554//cellular response to stress;GO:0106300//protein-DNA covalent cross-linking repair	--
ENSG00000010165	770	897	31.058	28.558	31.058	28.558	-0.12106998267107	0.423081661384599	0.534010108948759	METTL13	methyltransferase 13, eEF1A N-terminus and K55 [Source:HGNC Symbol;Acc:HGNC:24248]	-	-	-	-	GO:0005634//nucleus;GO:0005737//cytoplasm;GO:0005739//mitochondrion;GO:0005829//cytosol	GO:0003824//catalytic activity;GO:0005515//protein binding;GO:0008168//methyltransferase activity;GO:0008757//S-adenosylmethionine-dependent methyltransferase activity;GO:0016279//protein-lysine N-methyltransferase activity;GO:0016740//transferase activity	GO:0000122//negative regulation of transcription by RNA polymerase II;GO:0008152//metabolic process;GO:0032259//methylation;GO:1902807//negative regulation of cell cycle G1/S phase transition	--
ENSG00000010219	98	164	8.240	9.161	8.24	9.161	0.152860751775831	0.00162252410228809	0.00288147383823063	DYRK4	dual specificity tyrosine phosphorylation regulated kinase 4 [Source:HGNC Symbol;Acc:HGNC:3095]	-	-	-	-	GO:0005634//nucleus;GO:0005737//cytoplasm;GO:0005856//cytoskeleton;GO:0043231//intracellular membrane-bounded organelle	GO:0000166//nucleotide binding;GO:0004672//protein kinase activity;GO:0004674//protein serine/threonine kinase activity;GO:0004712//protein serine/threonine/tyrosine kinase activity;GO:0004713//protein tyrosine kinase activity;GO:0005515//protein binding;GO:0005524//ATP binding;GO:0016301//kinase activity;GO:0016740//transferase activity;GO:0046872//metal ion binding;GO:0106310//protein serine ki…	GO:0006468//protein phosphorylation;GO:0016310//phosphorylation	--
ENSG00000010244	2673	4196	132.727	191.849	132.727	191.849	0.531509364099058	1.71991312188432e-33	9.80511822168425e-33	ZNF207	zinc finger protein 207 [Source:HGNC Symbol;Acc:HGNC:12998]	-	-	-	-	GO:0000775//chromosome, centromeric region;GO:0000776//kinetochore;GO:0005634//nucleus;GO:0005654//nucleoplasm;GO:0005694//chromosome;GO:0005730//nucleolus;GO:0005737//cytoplasm;GO:0005819//spindle;GO:0005856//cytoskeleton;GO:0005874//microtubule;GO:1990047//spindle matrix	GO:0003677//DNA binding;GO:0003723//RNA binding;GO:0005515//protein binding;GO:0008017//microtubule binding;GO:0008201//heparin binding;GO:0046872//metal ion binding	GO:0000070//mitotic sister chromatid segregation;GO:0001578//microtubule bundle formation;GO:0007049//cell cycle;GO:0007059//chromosome segregation;GO:0007094//mitotic spindle assembly checkpoint signaling;GO:0008608//attachment of spindle microtubules to kinetochore;GO:0046785//microtubule polymerization;GO:0050821//protein stabilization;GO:0051301//cell division;GO:0051983//regulation of chromo…	Others
ENSG00000010256	1904	3831	160.572	255.550	160.572	255.55	0.670385248812608	5.21527385267052e-83	7.39828717494147e-82	UQCRC1	ubiquinol-cytochrome c reductase core protein 1 [Source:HGNC Symbol;Acc:HGNC:12585]	Metabolism;Human Diseases;Human Diseases;Human Diseases;Human Diseases;Human Diseases;Human Diseases;Organismal Systems;Human Diseases;Human Diseases;Human Diseases;Metabolism;Organismal Systems	Global and overview maps;Neurodegenerative disease;Neurodegenerative disease;Neurodegenerative disease;Neurodegenerative disease;Neurodegenerative disease;Neurodegenerative disease;Environmental adaptation;Cancer: overview;Cardiovascular disease;Endocrine and metabolic disease;Energy metabolism;Circulatory system	ko01100//Metabolic pathways;ko05022//Pathways of neurodegeneration - multiple diseases;ko05010//Alzheimer disease;ko05014//Amyotrophic lateral sclerosis;ko05016//Huntington disease;ko05020//Prion disease;ko05012//Parkinson disease;ko04714//Thermogenesis;ko05208//Chemical carcinogenesis - reactive oxygen species;ko05415//Diabetic cardiomyopathy;ko04932//Non-alcoholic fatty liver disease;ko00190//O…	K00414;K00414;K00414;K00414;K00414;K00414;K00414;K00414;K00414;K00414;K00414;K00414;K00414	GO:0005739//mitochondrion;GO:0005743//mitochondrial inner membrane;GO:0005746//mitochondrial respirasome;GO:0005750//mitochondrial respiratory chain complex III;GO:0016020//membrane;GO:0070469//respirasome	GO:0005515//protein binding;GO:0008121//ubiquinol-cytochrome-c reductase activity;GO:0031625//ubiquitin protein ligase binding;GO:0044877//protein-containing complex binding;GO:0046872//metal ion binding	GO:0006119//oxidative phosphorylation;GO:0006122//mitochondrial electron transport, ubiquinol to cytochrome c;GO:0009060//aerobic respiration;GO:0014823//response to activity;GO:0043279//response to alkaloid;GO:0045333//cellular respiration;GO:1902600//proton transmembrane transport	--
ENSG00000010270	598	472	55.111	34.246	55.111	34.246	-0.686404817093124	4.10902887680365e-08	9.84365747796876e-08	STARD3NL	STARD3 N-terminal like [Source:HGNC Symbol;Acc:HGNC:19169]	-	-	-	-	GO:0005765//lysosomal membrane;GO:0005768//endosome;GO:0005789//endoplasmic reticulum membrane;GO:0005829//cytosol;GO:0016020//membrane;GO:0031902//late endosome membrane;GO:0043231//intracellular membrane-bounded organelle;GO:0044232//organelle membrane contact site;GO:0140284//endoplasmic reticulum-endosome membrane contact site	GO:0005515//protein binding;GO:0015485//cholesterol binding;GO:0042803//protein homodimerization activity	GO:0030301//cholesterol transport;GO:0099044//vesicle tethering to endoplasmic reticulum	--
ENSG00000010278	4668	4494	470.473	362.832	470.473	362.832	-0.374810230334018	4.332739760079e-09	1.08572184025862e-08	CD9	CD9 molecule [Source:HGNC Symbol;Acc:HGNC:1709]	Organismal Systems	Immune system	ko04640//Hematopoietic cell lineage	K06460	GO:0005576//extracellular region;GO:0005615//extracellular space;GO:0005886//plasma membrane;GO:0005925//focal adhesion;GO:0009897//external side of plasma membrane;GO:0009986//cell surface;GO:0016020//membrane;GO:0030666//endocytic vesicle membrane;GO:0030669//clathrin-coated endocytic vesicle membrane;GO:0031092//platelet alpha granule membrane;GO:0032991//protein-containing complex;GO:0070062/…	GO:0005178//integrin binding;GO:0005515//protein binding	GO:0007155//cell adhesion;GO:0007338//single fertilization;GO:0007342//fusion of sperm to egg plasma membrane involved in single fertilization;GO:0008283//cell population proliferation;GO:0008285//negative regulation of cell population proliferation;GO:0008347//glial cell migration;GO:0014905//myoblast fusion involved in skeletal muscle regeneration;GO:0030168//platelet activation;GO:0030913//par…	--
ENSG00000010282	0	0	0.000	0.000	0.001	0.001	0	1	1	HHATL	hedgehog acyltransferase like [Source:HGNC Symbol;Acc:HGNC:13242]	Environmental Information Processing	Signal transduction	ko04340//Hedgehog signaling pathway	K24679	GO:0005783//endoplasmic reticulum;GO:0005789//endoplasmic reticulum membrane;GO:0016020//membrane;GO:0048471//perinuclear region of cytoplasm	GO:0005515//protein binding;GO:0016746//acyltransferase activity	GO:0060262//negative regulation of N-terminal protein palmitoylation	--
ENSG00000010292	3125	3467	99.713	77.833	99.713	77.833	-0.357399641537275	0.828912265180889	0.940176487114091	NCAPD2	non-SMC condensin I complex subunit D2 [Source:HGNC Symbol;Acc:HGNC:24305]	-	-	-	-	GO:0000228//nuclear chromosome;GO:0000779//condensed chromosome, centromeric region;GO:0000793//condensed chromosome;GO:0000794//condensed nuclear chromosome;GO:0000796//condensin complex;GO:0005634//nucleus;GO:0005654//nucleoplasm;GO:0005694//chromosome;GO:0005737//cytoplasm;GO:0005829//cytosol;GO:0016020//membrane	GO:0005515//protein binding;GO:0042393//histone binding	GO:0000278//mitotic cell cycle;GO:0007049//cell cycle;GO:0007076//mitotic chromosome condensation;GO:0010032//meiotic chromosome condensation;GO:0030261//chromosome condensation;GO:0051301//cell division;GO:0051984//positive regulation of chromosome segregation;GO:1905820//positive regulation of chromosome separation;GO:1905821//positive regulation of chromosome condensation	--
ENSG00000010295	5	40	0.252	1.592	0.252	1.592	2.65934469704373	9.66918327147089e-07	2.15971628114462e-06	IFFO1	intermediate filament family orphan 1 [Source:HGNC Symbol;Acc:HGNC:24970]	-	-	-	-	GO:0005634//nucleus;GO:0005637//nuclear inner membrane;GO:0005654//nucleoplasm;GO:0005882//intermediate filament;GO:0016020//membrane;GO:0016363//nuclear matrix;GO:0035861//site of double-strand break	GO:0005515//protein binding	GO:0006303//double-strand break repair via nonhomologous end joining;GO:1990166//protein localization to site of double-strand break;GO:1990683//DNA double-strand break attachment to nuclear envelope	--
ENSG00000010310	44	158	2.684	6.577	2.684	6.577	1.29304499873424	1.73168589070131e-13	5.29366272382798e-13	GIPR	gastric inhibitory polypeptide receptor [Source:HGNC Symbol;Acc:HGNC:4271]	Environmental Information Processing;Environmental Information Processing	Signaling molecules and interaction;Signal transduction	ko04080//Neuroactive ligand-receptor interaction;ko04024//cAMP signaling pathway	K04580;K04580	GO:0005886//plasma membrane;GO:0016020//membrane	GO:0004888//transmembrane signaling receptor activity;GO:0004930//G protein-coupled receptor activity;GO:0005515//protein binding;GO:0008528//G protein-coupled peptide receptor activity;GO:0016519//gastric inhibitory peptide receptor activity;GO:0017046//peptide hormone binding;GO:0120022//glucagon family peptide binding	GO:0002029//desensitization of G protein-coupled receptor signaling pathway;GO:0006091//generation of precursor metabolites and energy;GO:0007165//signal transduction;GO:0007166//cell surface receptor signaling pathway;GO:0007186//G protein-coupled receptor signaling pathway;GO:0007188//adenylate cyclase-modulating G protein-coupled receptor signaling pathway;GO:0007189//adenylate cyclase-activat…	--
ENSG00000010318	41	26	2.628	1.432	2.628	1.432	-0.875933783058073	0.0273755381075804	0.0427019045655513	PHF7	PHD finger protein 7 [Source:HGNC Symbol;Acc:HGNC:18458]	-	-	-	-	GO:0005634//nucleus;GO:0005654//nucleoplasm;GO:0005794//Golgi apparatus;GO:0005829//cytosol;GO:0005886//plasma membrane;GO:0016607//nuclear speck	GO:0005515//protein binding;GO:0046872//metal ion binding	-	--
ENSG00000010319	11	22	0.296	0.469	0.296	0.469	0.663990746886427	0.163102481818413	0.225561260355648	SEMA3G	semaphorin 3G [Source:HGNC Symbol;Acc:HGNC:30400]	Organismal Systems	Development and regeneration	ko04360//Axon guidance	K06840	GO:0005576//extracellular region;GO:0070062//extracellular exosome	GO:0005102//signaling receptor binding;GO:0005515//protein binding;GO:0030215//semaphorin receptor binding;GO:0045499//chemorepellent activity	GO:0001755//neural crest cell migration;GO:0007411//axon guidance;GO:0030335//positive regulation of cell migration;GO:0030517//negative regulation of axon extension;GO:0048843//negative regulation of axon extension involved in axon guidance;GO:0050919//negative chemotaxis;GO:0071526//semaphorin-plexin signaling pathway	--
ENSG00000010322	843	1057	30.686	31.141	30.686	31.141	0.0212346739883279	0.0166474309108683	0.0267051438949236	NISCH	nischarin [Source:HGNC Symbol;Acc:HGNC:18006]	-	-	-	-	GO:0005654//nucleoplasm;GO:0005737//cytoplasm;GO:0005768//endosome;GO:0005769//early endosome;GO:0005829//cytosol;GO:0005886//plasma membrane;GO:0015630//microtubule cytoskeleton;GO:0016020//membrane;GO:0043231//intracellular membrane-bounded organelle;GO:0045171//intercellular bridge;GO:0055037//recycling endosome	GO:0005178//integrin binding;GO:0005515//protein binding;GO:0035091//phosphatidylinositol binding;GO:0042802//identical protein binding;GO:0043014//alpha-tubulin binding;GO:0045504//dynein heavy chain binding	GO:0006915//apoptotic process;GO:0016601//Rac protein signal transduction;GO:0030036//actin cytoskeleton organization;GO:0030336//negative regulation of cell migration;GO:0036158//outer dynein arm assembly	--
ENSG00000010327	0	2	0.000	0.027	0.001	0.027	4.75488750216347	0.50002499875013	0.604462110599199	STAB1	stabilin 1 [Source:HGNC Symbol;Acc:HGNC:18628]	-	-	-	-	GO:0005886//plasma membrane;GO:0016020//membrane;GO:0030666//endocytic vesicle membrane	GO:0005041//low-density lipoprotein particle receptor activity;GO:0005044//scavenger receptor activity;GO:0005509//calcium ion binding;GO:0005515//protein binding;GO:0005540//hyaluronic acid binding;GO:0015035//protein-disulfide reductase activity;GO:0030169//low-density lipoprotein particle binding	GO:0006898//receptor-mediated endocytosis;GO:0006954//inflammatory response;GO:0007155//cell adhesion;GO:0007267//cell-cell signaling;GO:0016525//negative regulation of angiogenesis;GO:0042742//defense response to bacterium	--
ENSG00000010361	2	30.11	0.329	2.198	0.329	2.198	2.74003189721399	4.71090413007857e-07	1.06952729301082e-06	FUZ	fuzzy planar cell polarity protein [Source:HGNC Symbol;Acc:HGNC:26219]	-	-	-	-	GO:0005737//cytoplasm;GO:0005856//cytoskeleton;GO:0005929//cilium;GO:0042995//cell projection;GO:0070062//extracellular exosome	GO:0005515//protein binding	GO:0001736//establishment of planar polarity;GO:0001843//neural tube closure;GO:0001942//hair follicle development;GO:0008285//negative regulation of cell population proliferation;GO:0008589//regulation of smoothened signaling pathway;GO:0010172//embryonic body morphogenesis;GO:0015031//protein transport;GO:0016192//vesicle-mediated transport;GO:0021915//neural tube development;GO:0030030//cell p…	--
ENSG00000010379	3	0	0.367	0.000	0.367	0.001	-8.51963625284321	0.250037498125117	0.330274709530073	SLC6A13	solute carrier family 6 member 13 [Source:HGNC Symbol;Acc:HGNC:11046]	Organismal Systems;Organismal Systems	Nervous system;Nervous system	ko04727//GABAergic synapse;ko04721//Synaptic vesicle cycle	K05046;K05046	GO:0005886//plasma membrane;GO:0016020//membrane;GO:0016323//basolateral plasma membrane;GO:0070062//extracellular exosome;GO:0098793//presynapse	GO:0005283//amino acid:sodium symporter activity;GO:0005308//creatine transmembrane transporter activity;GO:0005332//gamma-aminobutyric acid:sodium symporter activity;GO:0005368//taurine transmembrane transporter activity;GO:0005369//taurine:sodium symporter activity;GO:0005515//protein binding;GO:0008028//monocarboxylic acid transmembrane transporter activity;GO:0015171//amino acid transmembrane…	GO:0006836//neurotransmitter transport;GO:0015718//monocarboxylic acid transport;GO:0015734//taurine transport;GO:0015881//creatine transmembrane transport;GO:0035725//sodium ion transmembrane transport;GO:0051936//gamma-aminobutyric acid reuptake;GO:0051939//gamma-aminobutyric acid import;GO:0055085//transmembrane transport;GO:0071702//organic substance transport;GO:0071705//nitrogen compound tr…	--
ENSG00000010404	0	9	0.000	0.860	0.001	0.86	9.74819284958946	0.00391328458973816	0.00670817248921267	IDS	iduronate 2-sulfatase [Source:HGNC Symbol;Acc:HGNC:5389]	Metabolism;Cellular Processes;Metabolism	Global and overview maps;Transport and catabolism;Glycan biosynthesis and metabolism	ko01100//Metabolic pathways;ko04142//Lysosome;ko00531//Glycosaminoglycan degradation	K01136;K01136;K01136	GO:0005737//cytoplasm;GO:0005764//lysosome;GO:0043202//lysosomal lumen	GO:0004423//iduronate-2-sulfatase activity;GO:0005509//calcium ion binding;GO:0005515//protein binding;GO:0008484//sulfuric ester hydrolase activity;GO:0016787//hydrolase activity;GO:0046872//metal ion binding	GO:0006027//glycosaminoglycan catabolic process;GO:0030200//heparan sulfate proteoglycan catabolic process;GO:0030209//dermatan sulfate catabolic process	--
ENSG00000010438	218	1014	36.496	134.046	36.496	134.046	1.87691791234247	4.4258610753711e-99	7.80070850558157e-98	PRSS3	serine protease 3 [Source:HGNC Symbol;Acc:HGNC:9486]	Environmental Information Processing;Human Diseases;Organismal Systems;Organismal Systems	Signaling molecules and interaction;Infectious disease: viral;Digestive system;Digestive system	ko04080//Neuroactive ligand-receptor interaction;ko05164//Influenza A;ko04974//Protein digestion and absorption;ko04972//Pancreatic secretion	K01312;K01312;K01312;K01312	GO:0005576//extracellular region;GO:0005615//extracellular space;GO:1904724//tertiary granule lumen	GO:0004252//serine-type endopeptidase activity;GO:0005509//calcium ion binding;GO:0005515//protein binding;GO:0008233//peptidase activity;GO:0008236//serine-type peptidase activity;GO:0016787//hydrolase activity;GO:0046872//metal ion binding	GO:0006508//proteolysis;GO:0007586//digestion;GO:0019730//antimicrobial humoral response;GO:0031638//zymogen activation;GO:0043542//endothelial cell migration	--
ENSG00000010539	338	410	17.193	15.508	17.193	15.508	-0.148808661885781	0.297174608014034	0.386920371887669	ZNF200	zinc finger protein 200 [Source:HGNC Symbol;Acc:HGNC:12993]	Human Diseases	Infectious disease: viral	ko05168//Herpes simplex virus 1 infection	K09228	GO:0005634//nucleus	GO:0003674//molecular_function;GO:0005515//protein binding;GO:0046872//metal ion binding	GO:0008150//biological_process	zf-C2H2
ENSG00000010610	1	8	0.044	0.279	0.044	0.279	2.66468969319189	0.0391046927708336	0.0597343250821712	CD4	CD4 molecule [Source:HGNC Symbol;Acc:HGNC:1678]	Environmental Information Processing;Human Diseases;Human Diseases;Environmental Information Processing;Human Diseases;Organismal Systems;Organismal Systems;Organismal Systems;Organismal Systems;Human Diseases;Organismal Systems;Human Diseases	Signaling molecules and interaction;Infectious disease: viral;Infectious disease: viral;Signaling molecules and interaction;Infectious disease: bacterial;Immune system;Immune system;Immune system;Immune system;Cancer: overview;Immune system;Immune disease	ko04060//Cytokine-cytokine receptor interaction;ko05166//Human T-cell leukemia virus 1 infection;ko05170//Human immunodeficiency virus 1 infection;ko04514//Cell adhesion molecules;ko05135//Yersinia infection;ko04659//Th17 cell differentiation;ko04660//T cell receptor signaling pathway;ko04640//Hematopoietic cell lineage;ko04658//Th1 and Th2 cell differentiation;ko05235//PD-L1 expression and PD-1 …	K06454;K06454;K06454;K06454;K06454;K06454;K06454;K06454;K06454;K06454;K06454;K06454	GO:0005769//early endosome;GO:0005788//endoplasmic reticulum lumen;GO:0005789//endoplasmic reticulum membrane;GO:0005886//plasma membrane;GO:0009897//external side of plasma membrane;GO:0009986//cell surface;GO:0016020//membrane;GO:0030669//clathrin-coated endocytic vesicle membrane;GO:0042101//T cell receptor complex;GO:0045121//membrane raft	GO:0001618//virus receptor activity;GO:0004888//transmembrane signaling receptor activity;GO:0005201//extracellular matrix structural constituent;GO:0005515//protein binding;GO:0008270//zinc ion binding;GO:0008289//lipid binding;GO:0015026//coreceptor activity;GO:0019899//enzyme binding;GO:0019901//protein kinase binding;GO:0023026//MHC class II protein complex binding;GO:0038023//signaling recep…	GO:0001934//positive regulation of protein phosphorylation;GO:0002250//adaptive immune response;GO:0002376//immune system process;GO:0006955//immune response;GO:0007155//cell adhesion;GO:0007165//signal transduction;GO:0007166//cell surface receptor signaling pathway;GO:0007167//enzyme linked receptor protein signaling pathway;GO:0007169//transmembrane receptor protein tyrosine kinase signaling p…	--
ENSG00000010626	83	95	8.216	8.189	8.216	8.189	-0.00474889378551136	0.940543958587633	1	LRRC23	leucine rich repeat containing 23 [Source:HGNC Symbol;Acc:HGNC:19138]	-	-	-	-	GO:0005575//cellular_component;GO:0005737//cytoplasm;GO:0005829//cytosol	GO:0003674//molecular_function;GO:0005515//protein binding	GO:0008150//biological_process	--
ENSG00000010671	3	0	0.308	0.000	0.308	0.001	-8.2667865406949	0.250037498125117	0.330274709530073	BTK	Bruton tyrosine kinase [Source:HGNC Symbol;Acc:HGNC:1133]	Human Diseases;Organismal Systems;Organismal Systems;Environmental Information Processing;Organismal Systems;Organismal Systems;Human Diseases	Infectious disease: viral;Development and regeneration;Immune system;Signal transduction;Immune system;Immune system;Immune disease	ko05169//Epstein-Barr virus infection;ko04380//Osteoclast differentiation;ko04611//Platelet activation;ko04064//NF-kappa B signaling pathway;ko04662//B cell receptor signaling pathway;ko04664//Fc epsilon RI signaling pathway;ko05340//Primary immunodeficiency	K07370;K07370;K07370;K07370;K07370;K07370;K07370	GO:0005634//nucleus;GO:0005737//cytoplasm;GO:0005829//cytosol;GO:0005886//plasma membrane;GO:0016020//membrane;GO:0031410//cytoplasmic vesicle;GO:0045121//membrane raft;GO:0048471//perinuclear region of cytoplasm	GO:0000166//nucleotide binding;GO:0004672//protein kinase activity;GO:0004713//protein tyrosine kinase activity;GO:0004715//non-membrane spanning protein tyrosine kinase activity;GO:0005515//protein binding;GO:0005524//ATP binding;GO:0005547//phosphatidylinositol-3,4,5-trisphosphate binding;GO:0008289//lipid binding;GO:0016004//phospholipase activator activity;GO:0016301//kinase activity;GO:00167…	GO:0001780//neutrophil homeostasis;GO:0001805//positive regulation of type III hypersensitivity;GO:0001812//positive regulation of type I hypersensitivity;GO:0001818//negative regulation of cytokine production;GO:0002250//adaptive immune response;GO:0002344//B cell affinity maturation;GO:0002376//immune system process;GO:0002553//histamine secretion by mast cell;GO:0002639//positive regulation of…	--
ENSG00000010704	172	285.16	10.880	9.735	10.88	9.735	-0.160425672530045	5.13131305450604e-05	0.000102282916868421	HFE	homeostatic iron regulator [Source:HGNC Symbol;Acc:HGNC:4886]	-	-	-	-	GO:0005615//extracellular space;GO:0005654//nucleoplasm;GO:0005769//early endosome;GO:0005886//plasma membrane;GO:0009897//external side of plasma membrane;GO:0016020//membrane;GO:0031410//cytoplasmic vesicle;GO:0045177//apical part of cell;GO:0045178//basal part of cell;GO:0048471//perinuclear region of cytoplasm;GO:0055037//recycling endosome;GO:1990712//HFE-transferrin receptor complex	GO:0005102//signaling receptor binding;GO:0005515//protein binding;GO:0030881//beta-2-microglobulin binding;GO:0039706//co-receptor binding;GO:1990459//transferrin receptor binding	GO:0001916//positive regulation of T cell mediated cytotoxicity;GO:0002476//antigen processing and presentation of endogenous peptide antigen via MHC class Ib;GO:0002486//antigen processing and presentation of endogenous peptide antigen via MHC class I via ER pathway, TAP-independent;GO:0002725//negative regulation of T cell cytokine production;GO:0006811//ion transport;GO:0006826//iron ion trans…	--
ENSG00000010803	560	894	25.153	30.761	25.153	30.761	0.290371923569204	1.1392083052435e-10	3.055789509457e-10	SCMH1	Scm polycomb group protein homolog 1 [Source:HGNC Symbol;Acc:HGNC:19003]	-	-	-	-	GO:0001673//male germ cell nucleus;GO:0005634//nucleus;GO:0005654//nucleoplasm;GO:0010369//chromocenter	GO:0003682//chromatin binding;GO:0005515//protein binding;GO:0042393//histone binding	GO:0006338//chromatin remodeling;GO:0006355//regulation of transcription, DNA-templated;GO:0007283//spermatogenesis;GO:0009952//anterior/posterior pattern specification;GO:0031507//heterochromatin assembly;GO:0045892//negative regulation of transcription, DNA-templated	--
ENSG00000010810	1	0	0.056	0.000	0.056	0.001	-5.8073549220576	1	1	FYN	FYN proto-oncogene, Src family tyrosine kinase [Source:HGNC Symbol;Acc:HGNC:4037]	Human Diseases;Cellular Processes;Human Diseases;Organismal Systems;Environmental Information Processing;Organismal Systems;Organismal Systems;Environmental Information Processing;Organismal Systems;Organismal Systems;Organismal Systems;Cellular Processes;Organismal Systems;Human Diseases	Neurodegenerative disease;Cellular community - eukaryotes;Infectious disease: bacterial;Development and regeneration;Signal transduction;Development and regeneration;Immune system;Signal transduction;Immune system;Nervous system;Immune system;Cellular community - eukaryotes;Immune system;Cardiovascular disease	ko05020//Prion disease;ko04510//Focal adhesion;ko05130//Pathogenic Escherichia coli infection;ko04360//Axon guidance;ko04072//Phospholipase D signaling pathway;ko04380//Osteoclast differentiation;ko04611//Platelet activation;ko04071//Sphingolipid signaling pathway;ko04650//Natural killer cell mediated cytotoxicity;ko04725//Cholinergic synapse;ko04660//T cell receptor signaling pathway;ko04520//Ad…	K05703;K05703;K05703;K05703;K05703;K05703;K05703;K05703;K05703;K05703;K05703;K05703;K05703;K05703	GO:0005634//nucleus;GO:0005737//cytoplasm;GO:0005739//mitochondrion;GO:0005768//endosome;GO:0005829//cytosol;GO:0005884//actin filament;GO:0005886//plasma membrane;GO:0014069//postsynaptic density;GO:0016020//membrane;GO:0030425//dendrite;GO:0031234//extrinsic component of cytoplasmic side of plasma membrane;GO:0043204//perikaryon;GO:0044297//cell body;GO:0045121//membrane raft;GO:0048471//perinu…	GO:0000166//nucleotide binding;GO:0001664//G protein-coupled receptor binding;GO:0004672//protein kinase activity;GO:0004713//protein tyrosine kinase activity;GO:0004715//non-membrane spanning protein tyrosine kinase activity;GO:0005102//signaling receptor binding;GO:0005515//protein binding;GO:0005524//ATP binding;GO:0015631//tubulin binding;GO:0016004//phospholipase activator activity;GO:001630…	GO:0000304//response to singlet oxygen;GO:0001764//neuron migration;GO:0002223//stimulatory C-type lectin receptor signaling pathway;GO:0002250//adaptive immune response;GO:0002376//immune system process;GO:0002862//negative regulation of inflammatory response to antigenic stimulus;GO:0003015//heart process;GO:0006468//protein phosphorylation;GO:0006816//calcium ion transport;GO:0006897//endocyto…	--
ENSG00000010818	282	132	3.967	2.875	3.967	2.875	-0.464486441426181	4.40387491360542e-17	1.54522105224959e-16	HIVEP2	HIVEP zinc finger 2 [Source:HGNC Symbol;Acc:HGNC:4921]	-	-	-	-	GO:0005634//nucleus;GO:0005654//nucleoplasm	GO:0000978//RNA polymerase II cis-regulatory region sequence-specific DNA binding;GO:0000981//DNA-binding transcription factor activity, RNA polymerase II-specific;GO:0003677//DNA binding;GO:0005515//protein binding;GO:0046872//metal ion binding	GO:0006357//regulation of transcription by RNA polymerase II	zf-C2H2
ENSG00000010932	0	0	0.000	0.000	0.001	0.001	0	1	1	FMO1	flavin containing dimethylaniline monoxygenase 1 [Source:HGNC Symbol;Acc:HGNC:3769]	Metabolism;Metabolism	Xenobiotics biodegradation and metabolism;Metabolism of other amino acids	ko00982//Drug metabolism - cytochrome P450;ko00430//Taurine and hypotaurine metabolism	K00485;K00485	GO:0005783//endoplasmic reticulum;GO:0005788//endoplasmic reticulum lumen;GO:0005789//endoplasmic reticulum membrane;GO:0016020//membrane	GO:0004497//monooxygenase activity;GO:0004499//N,N-dimethylaniline monooxygenase activity;GO:0005515//protein binding;GO:0016491//oxidoreductase activity;GO:0034899//trimethylamine monooxygenase activity;GO:0047822//hypotaurine dehydrogenase activity;GO:0050660//flavin adenine dinucleotide binding;GO:0050661//NADP binding	GO:0000098//sulfur amino acid catabolic process;GO:0006082//organic acid metabolic process;GO:0006805//xenobiotic metabolic process;GO:0009404//toxin metabolic process;GO:0032496//response to lipopolysaccharide;GO:0042412//taurine biosynthetic process;GO:0046322//negative regulation of fatty acid oxidation;GO:0070995//NADPH oxidation;GO:0097009//energy homeostasis	--
ENSG00000011007	1579	1609	43.902	35.390	43.902	35.39	-0.310944902925904	0.0172463888326027	0.0276090810749116	ELOA	elongin A [Source:HGNC Symbol;Acc:HGNC:11620]	-	-	-	-	GO:0005615//extracellular space;GO:0005634//nucleus;GO:0005654//nucleoplasm;GO:0070449//elongin complex;GO:0090734//site of DNA damage	GO:0005515//protein binding	GO:0006357//regulation of transcription by RNA polymerase II;GO:0006366//transcription by RNA polymerase II;GO:0006367//transcription initiation from RNA polymerase II promoter;GO:0006368//transcription elongation from RNA polymerase II promoter	--
ENSG00000011009	820	1799	70.977	118.041	70.977	118.041	0.733864545815761	5.60764114072363e-55	5.05619536207798e-54	LYPLA2	lysophospholipase 2 [Source:HGNC Symbol;Acc:HGNC:6738]	Metabolism	Lipid metabolism	ko00564//Glycerophospholipid metabolism	K06130	GO:0005654//nucleoplasm;GO:0005737//cytoplasm;GO:0005795//Golgi stack;GO:0005829//cytosol;GO:0070062//extracellular exosome	GO:0004622//lysophospholipase activity;GO:0005515//protein binding;GO:0008474//palmitoyl-(protein) hydrolase activity;GO:0016787//hydrolase activity;GO:0045296//cadherin binding;GO:0052689//carboxylic ester hydrolase activity	GO:0002084//protein depalmitoylation;GO:0006629//lipid metabolic process;GO:0006631//fatty acid metabolic process;GO:0007411//axon guidance;GO:0046464//acylglycerol catabolic process;GO:0098734//macromolecule depalmitoylation;GO:1905344//prostaglandin catabolic process	--
ENSG00000011021	437	219	10.555	4.181	10.555	4.181	-1.33600663019038	1.10949491541741e-22	4.66682066720286e-22	CLCN6	chloride voltage-gated channel 6 [Source:HGNC Symbol;Acc:HGNC:2024]	-	-	-	-	GO:0005765//lysosomal membrane;GO:0005768//endosome;GO:0010008//endosome membrane;GO:0016020//membrane;GO:0031902//late endosome membrane;GO:0043231//intracellular membrane-bounded organelle	GO:0000166//nucleotide binding;GO:0005247//voltage-gated chloride channel activity;GO:0005524//ATP binding;GO:0015108//chloride transmembrane transporter activity;GO:0015297//antiporter activity	GO:0006811//ion transport;GO:0006821//chloride transport;GO:0006884//cell volume homeostasis;GO:0007165//signal transduction;GO:0009612//response to mechanical stimulus;GO:0034220//ion transmembrane transport;GO:0055085//transmembrane transport;GO:1902476//chloride transmembrane transport	--
ENSG00000011028	2	2	0.322	0.037	0.322	0.037	-3.12146351248567	1	1	MRC2	mannose receptor C type 2 [Source:HGNC Symbol;Acc:HGNC:16875]	Human Diseases;Cellular Processes	Infectious disease: bacterial;Transport and catabolism	ko05152//Tuberculosis;ko04145//Phagosome	K06560;K06560	GO:0005925//focal adhesion;GO:0016020//membrane	GO:0005515//protein binding;GO:0005518//collagen binding;GO:0030246//carbohydrate binding;GO:0038023//signaling receptor activity	GO:0001649//osteoblast differentiation;GO:0006897//endocytosis;GO:0030574//collagen catabolic process	--
ENSG00000011052	36.21	74.57	4.771	7.479	4.771	7.479	0.648553697228352	0.00302186996678047	0.00523324637014655	NME1-NME2	NME1-NME2 readthrough [Source:HGNC Symbol;Acc:HGNC:33531]	Metabolism;Metabolism;Metabolism;Metabolism	Global and overview maps;Nucleotide metabolism;Xenobiotics biodegradation and metabolism;Nucleotide metabolism	ko01100//Metabolic pathways;ko00230//Purine metabolism;ko00983//Drug metabolism - other enzymes;ko00240//Pyrimidine metabolism	K00940;K00940;K00940;K00940	GO:0005737//cytoplasm;GO:0005829//cytosol	GO:0000166//nucleotide binding;GO:0004550//nucleoside diphosphate kinase activity;GO:0005524//ATP binding;GO:0016301//kinase activity;GO:0016740//transferase activity	GO:0006183//GTP biosynthetic process;GO:0006228//UTP biosynthetic process;GO:0006241//CTP biosynthetic process;GO:0016310//phosphorylation	--
ENSG00000011083	0	0	0.000	0.000	0.001	0.001	0	1	1	SLC6A7	solute carrier family 6 member 7 [Source:HGNC Symbol;Acc:HGNC:11054]	Organismal Systems	Nervous system	ko04721//Synaptic vesicle cycle	K05040	GO:0005886//plasma membrane;GO:0016020//membrane;GO:0045202//synapse;GO:0097060//synaptic membrane	GO:0005298//proline:sodium symporter activity;GO:0015193//L-proline transmembrane transporter activity;GO:0015293//symporter activity;GO:0022857//transmembrane transporter activity	GO:0006836//neurotransmitter transport;GO:0006865//amino acid transport;GO:0015824//proline transport;GO:0030163//protein catabolic process;GO:0035524//proline transmembrane transport;GO:0035725//sodium ion transmembrane transport;GO:0055085//transmembrane transport;GO:0071702//organic substance transport;GO:0071705//nitrogen compound transport	--
ENSG00000011105	296	295	14.054	10.432	14.054	10.432	-0.429965028992763	0.1944906457507	0.265489342398059	TSPAN9	tetraspanin 9 [Source:HGNC Symbol;Acc:HGNC:21640]	-	-	-	-	GO:0005886//plasma membrane;GO:0005925//focal adhesion;GO:0016020//membrane;GO:0097197//tetraspanin-enriched microdomain	GO:0003674//molecular_function	GO:0008150//biological_process	--
ENSG00000011114	1359	683	27.067	13.468	27.067	13.468	-1.006999367482	1.16122953896592e-62	1.18805120441139e-61	BTBD7	BTB domain containing 7 [Source:HGNC Symbol;Acc:HGNC:18269]	-	-	-	-	GO:0005634//nucleus	GO:0005515//protein binding	GO:0060693//regulation of branching involved in salivary gland morphogenesis;GO:0061138//morphogenesis of a branching epithelium	--
ENSG00000011132	148	194	9.149	9.487	9.149	9.487	0.0523378839744184	0.162575491852289	0.224975812707152	APBA3	amyloid beta precursor protein binding family A member 3 [Source:HGNC Symbol;Acc:HGNC:580]	-	-	-	-	GO:0005737//cytoplasm;GO:0005886//plasma membrane;GO:0043197//dendritic spine;GO:0048471//perinuclear region of cytoplasm	GO:0001540//amyloid-beta binding;GO:0004857//enzyme inhibitor activity;GO:0005515//protein binding;GO:0019899//enzyme binding	GO:0001701//in utero embryonic development;GO:0007268//chemical synaptic transmission;GO:0010468//regulation of gene expression;GO:0015031//protein transport;GO:0043086//negative regulation of catalytic activity	--
ENSG00000011143	109	251.05	7.380	12.645	7.38	12.645	0.776874315602842	1.36191421729381e-10	3.6371177189919e-10	MKS1	MKS transition zone complex subunit 1 [Source:HGNC Symbol;Acc:HGNC:7121]	-	-	-	-	GO:0005737//cytoplasm;GO:0005813//centrosome;GO:0005814//centriole;GO:0005829//cytosol;GO:0005856//cytoskeleton;GO:0005929//cilium;GO:0016020//membrane;GO:0035869//ciliary transition zone;GO:0036038//MKS complex;GO:0036064//ciliary basal body;GO:0042995//cell projection	GO:0005515//protein binding	GO:0001843//neural tube closure;GO:0003271//smoothened signaling pathway involved in regulation of secondary heart field cardioblast proliferation;GO:0007368//determination of left/right symmetry;GO:0008589//regulation of smoothened signaling pathway;GO:0010669//epithelial structure maintenance;GO:0030030//cell projection organization;GO:0042733//embryonic digit morphogenesis;GO:0044458//motile c…	--
ENSG00000011198	302	293	19.000	12.396	19	12.396	-0.616124758519457	0.0978485077350851	0.141165357327808	ABHD5	abhydrolase domain containing 5, lysophosphatidic acid acyltransferase [Source:HGNC Symbol;Acc:HGNC:21396]	Organismal Systems	Endocrine system	ko04923//Regulation of lipolysis in adipocytes	K13699	GO:0005654//nucleoplasm;GO:0005737//cytoplasm;GO:0005739//mitochondrion;GO:0005811//lipid droplet;GO:0005829//cytosol;GO:0043231//intracellular membrane-bounded organelle	GO:0003841//1-acylglycerol-3-phosphate O-acyltransferase activity;GO:0005515//protein binding;GO:0008233//peptidase activity;GO:0016740//transferase activity;GO:0016746//acyltransferase activity;GO:0016787//hydrolase activity;GO:0042171//lysophosphatidic acid acyltransferase activity;GO:0052689//carboxylic ester hydrolase activity;GO:0060229//lipase activator activity	GO:0006508//proteolysis;GO:0006629//lipid metabolic process;GO:0006631//fatty acid metabolic process;GO:0006654//phosphatidic acid biosynthetic process;GO:0008654//phospholipid biosynthetic process;GO:0010891//negative regulation of sequestering of triglyceride;GO:0010898//positive regulation of triglyceride catabolic process;GO:0030154//cell differentiation;GO:0050996//positive regulation of lip…	--
ENSG00000011201	0	0	0.000	0.000	0.001	0.001	0	1	1	ANOS1	anosmin 1 [Source:HGNC Symbol;Acc:HGNC:6211]	-	-	-	-	GO:0005576//extracellular region;GO:0005615//extracellular space;GO:0005886//plasma membrane;GO:0009986//cell surface;GO:0016020//membrane;GO:0031012//extracellular matrix	GO:0004867//serine-type endopeptidase inhibitor activity;GO:0005201//extracellular matrix structural constituent;GO:0005515//protein binding;GO:0008201//heparin binding;GO:0030414//peptidase inhibitor activity	GO:0006935//chemotaxis;GO:0007155//cell adhesion;GO:0007411//axon guidance;GO:0030182//neuron differentiation	--
ENSG00000011243	1178	1383	76.831	70.919	76.831	70.919	-0.11551633776744	0.241033611518807	0.323157753247903	AKAP8L	A-kinase anchoring protein 8 like [Source:HGNC Symbol;Acc:HGNC:29857]	-	-	-	-	GO:0000785//chromatin;GO:0005634//nucleus;GO:0005654//nucleoplasm;GO:0005737//cytoplasm;GO:0016363//nuclear matrix;GO:0016605//PML body;GO:0016607//nuclear speck;GO:0043229//intracellular organelle;GO:1990904//ribonucleoprotein complex	GO:0003677//DNA binding;GO:0003723//RNA binding;GO:0005515//protein binding;GO:0005521//lamin binding;GO:0016301//kinase activity;GO:0017151//DEAD/H-box RNA helicase binding;GO:0034237//protein kinase A regulatory subunit binding;GO:0042826//histone deacetylase binding;GO:0046872//metal ion binding	GO:0006397//mRNA processing;GO:0007076//mitotic chromosome condensation;GO:0008380//RNA splicing;GO:0010793//regulation of mRNA export from nucleus;GO:0016310//phosphorylation;GO:0044839//cell cycle G2/M phase transition;GO:0045944//positive regulation of transcription by RNA polymerase II;GO:0051081//nuclear membrane disassembly	--
ENSG00000011258	363	383	9.830	7.951	9.83	7.951	-0.306055096506855	0.47187980733706	0.589093665807063	MBTD1	mbt domain containing 1 [Source:HGNC Symbol;Acc:HGNC:19866]	-	-	-	-	GO:0000786//nucleosome;GO:0005634//nucleus;GO:0005694//chromosome;GO:0035267//NuA4 histone acetyltransferase complex;GO:0035861//site of double-strand break	GO:0003682//chromatin binding;GO:0005515//protein binding;GO:0008270//zinc ion binding;GO:0035064//methylated histone binding;GO:0046872//metal ion binding;GO:0062060//NuA4 histone acetyltransferase complex binding	GO:0000724//double-strand break repair via homologous recombination;GO:0006325//chromatin organization;GO:0006355//regulation of transcription, DNA-templated;GO:0042981//regulation of apoptotic process;GO:0045892//negative regulation of transcription, DNA-templated;GO:0045893//positive regulation of transcription, DNA-templated;GO:0048706//embryonic skeletal system development;GO:0051726//regulat…	--
ENSG00000011260	1092	1247	78.299	71.270	78.299	71.27	-0.135698957807716	0.622532636056048	0.734601583220495	UTP18	UTP18 small subunit processome component [Source:HGNC Symbol;Acc:HGNC:24274]	Genetic Information Processing	Translation	ko03008//Ribosome biogenesis in eukaryotes	K14553	GO:0005634//nucleus;GO:0005654//nucleoplasm;GO:0005730//nucleolus;GO:0016020//membrane;GO:0031965//nuclear membrane;GO:0032040//small-subunit processome;GO:0034388//Pwp2p-containing subcomplex of 90S preribosome	GO:0003723//RNA binding;GO:0005515//protein binding	GO:0006364//rRNA processing;GO:0042274//ribosomal small subunit biogenesis	--
ENSG00000011275	1589	1245	46.347	26.724	46.347	26.724	-0.794339993549428	1.12428543190851e-18	4.14694551274242e-18	RNF216	ring finger protein 216 [Source:HGNC Symbol;Acc:HGNC:21698]	-	-	-	-	GO:0005634//nucleus;GO:0005654//nucleoplasm;GO:0005737//cytoplasm;GO:0005829//cytosol;GO:0030136//clathrin-coated vesicle;GO:0031410//cytoplasmic vesicle	GO:0005515//protein binding;GO:0008270//zinc ion binding;GO:0016740//transferase activity;GO:0046872//metal ion binding;GO:0061630//ubiquitin protein ligase activity	GO:0006915//apoptotic process;GO:0016567//protein ubiquitination;GO:0032480//negative regulation of type I interferon production;GO:0032648//regulation of interferon-beta production;GO:0043161//proteasome-mediated ubiquitin-dependent protein catabolic process;GO:0050691//regulation of defense response to virus by host;GO:0070936//protein K48-linked ubiquitination	--
ENSG00000011295	336	923.27	20.884	37.376	20.884	37.376	0.839714115532089	8.47552643921252e-48	6.61230237900498e-47	TTC19	tetratricopeptide repeat domain 19 [Source:HGNC Symbol;Acc:HGNC:26006]	-	-	-	-	GO:0005739//mitochondrion;GO:0005743//mitochondrial inner membrane;GO:0005813//centrosome;GO:0016020//membrane;GO:0030496//midbody;GO:0070469//respirasome	GO:0005515//protein binding	GO:0000281//mitotic cytokinesis;GO:0007049//cell cycle;GO:0034551//mitochondrial respiratory chain complex III assembly;GO:0051301//cell division	--
ENSG00000011304	7291	8537	351.686	296.652	351.686	296.652	-0.245516395613176	0.0263335243996315	0.0411822167991355	PTBP1	polypyrimidine tract binding protein 1 [Source:HGNC Symbol;Acc:HGNC:9583]	-	-	-	-	GO:0005634//nucleus;GO:0005654//nucleoplasm;GO:0005730//nucleolus;GO:0016020//membrane;GO:0070062//extracellular exosome	GO:0003676//nucleic acid binding;GO:0003677//DNA binding;GO:0003723//RNA binding;GO:0003729//mRNA binding;GO:0005515//protein binding;GO:0008187//poly-pyrimidine tract binding;GO:0036002//pre-mRNA binding	GO:0000381//regulation of alternative mRNA splicing, via spliceosome;GO:0006397//mRNA processing;GO:0008380//RNA splicing;GO:0010467//gene expression;GO:0022008//neurogenesis;GO:0033119//negative regulation of RNA splicing;GO:0035307//positive regulation of protein dephosphorylation;GO:0043484//regulation of RNA splicing;GO:0045595//regulation of cell differentiation;GO:0045665//negative regulati…	--
ENSG00000011332	22	102	1.788	5.434	1.788	5.434	1.60366782903866	9.55042656759417e-12	2.7040557368889e-11	DPF1	double PHD fingers 1 [Source:HGNC Symbol;Acc:HGNC:20225]	Organismal Systems;Human Diseases	Environmental adaptation;Cancer: specific types	ko04714//Thermogenesis;ko05225//Hepatocellular carcinoma	K22198;K22198	GO:0000785//chromatin;GO:0005634//nucleus;GO:0005737//cytoplasm;GO:0071565//nBAF complex	GO:0005515//protein binding;GO:0046872//metal ion binding;GO:1990837//sequence-specific double-stranded DNA binding	GO:0006338//chromatin remodeling;GO:0006357//regulation of transcription by RNA polymerase II;GO:0006915//apoptotic process;GO:0007399//nervous system development;GO:0030071//regulation of mitotic metaphase/anaphase transition;GO:0045597//positive regulation of cell differentiation;GO:0070316//regulation of G0 to G1 transition;GO:2000045//regulation of G1/S transition of mitotic cell cycle;GO:200…	--
ENSG00000011347	533	415	20.525	10.769	20.525	10.769	-0.930497933311537	8.05873556202914e-08	1.90325461517035e-07	SYT7	synaptotagmin 7 [Source:HGNC Symbol;Acc:HGNC:11514]	-	-	-	-	GO:0005764//lysosome;GO:0005765//lysosomal membrane;GO:0005777//peroxisome;GO:0005778//peroxisomal membrane;GO:0005829//cytosol;GO:0005886//plasma membrane;GO:0008021//synaptic vesicle;GO:0016020//membrane;GO:0030424//axon;GO:0030658//transport vesicle membrane;GO:0030670//phagocytic vesicle membrane;GO:0030672//synaptic vesicle membrane;GO:0031045//dense core granule;GO:0031410//cytoplasmic vesi…	GO:0000149//SNARE binding;GO:0001786//phosphatidylserine binding;GO:0005509//calcium ion binding;GO:0005515//protein binding;GO:0005516//calmodulin binding;GO:0005544//calcium-dependent phospholipid binding;GO:0005546//phosphatidylinositol-4,5-bisphosphate binding;GO:0019905//syntaxin binding;GO:0030276//clathrin binding;GO:0046872//metal ion binding	GO:0001778//plasma membrane repair;GO:0006887//exocytosis;GO:0006906//vesicle fusion;GO:0006909//phagocytosis;GO:0014059//regulation of dopamine secretion;GO:0017156//calcium-ion regulated exocytosis;GO:0017158//regulation of calcium ion-dependent exocytosis;GO:0036465//synaptic vesicle recycling;GO:0045956//positive regulation of calcium ion-dependent exocytosis;GO:0046850//regulation of bone re…	--
ENSG00000011376	959	1036	27.671	23.346	27.671	23.346	-0.245199396183206	0.495105136072142	0.604462110599199	LARS2	leucyl-tRNA synthetase 2, mitochondrial [Source:HGNC Symbol;Acc:HGNC:17095]	Genetic Information Processing	Translation	ko00970//Aminoacyl-tRNA biosynthesis	K01869	GO:0005739//mitochondrion;GO:0005759//mitochondrial matrix	GO:0000166//nucleotide binding;GO:0002161//aminoacyl-tRNA editing activity;GO:0004812//aminoacyl-tRNA ligase activity;GO:0004823//leucine-tRNA ligase activity;GO:0005524//ATP binding;GO:0016874//ligase activity	GO:0006412//translation;GO:0006418//tRNA aminoacylation for protein translation;GO:0006429//leucyl-tRNA aminoacylation;GO:0032543//mitochondrial translation;GO:0106074//aminoacyl-tRNA metabolism involved in translational fidelity	--
ENSG00000011405	4110	3252	67.283	42.420	67.283	42.42	-0.665497412736351	1.27073023917725e-36	7.79418834227693e-36	PIK3C2A	phosphatidylinositol-4-phosphate 3-kinase catalytic subunit type 2 alpha [Source:HGNC Symbol;Acc:HGNC:8971]	Metabolism;Human Diseases;Environmental Information Processing;Metabolism	Global and overview maps;Infectious disease: bacterial;Signal transduction;Carbohydrate metabolism	ko01100//Metabolic pathways;ko05132//Salmonella infection;ko04070//Phosphatidylinositol signaling system;ko00562//Inositol phosphate metabolism	K00923;K00923;K00923;K00923	GO:0005634//nucleus;GO:0005654//nucleoplasm;GO:0005737//cytoplasm;GO:0005794//Golgi apparatus;GO:0005802//trans-Golgi network;GO:0005829//cytosol;GO:0005886//plasma membrane;GO:0005942//phosphatidylinositol 3-kinase complex;GO:0016020//membrane;GO:0030136//clathrin-coated vesicle;GO:0031410//cytoplasmic vesicle;GO:0031982//vesicle;GO:0043231//intracellular membrane-bounded organelle;GO:0070062//e…	GO:0000166//nucleotide binding;GO:0005524//ATP binding;GO:0016301//kinase activity;GO:0016303//1-phosphatidylinositol-3-kinase activity;GO:0016740//transferase activity;GO:0030276//clathrin binding;GO:0035005//1-phosphatidylinositol-4-phosphate 3-kinase activity;GO:0035091//phosphatidylinositol binding;GO:0046934//phosphatidylinositol-4,5-bisphosphate 3-kinase activity	GO:0006629//lipid metabolic process;GO:0006661//phosphatidylinositol biosynthetic process;GO:0006887//exocytosis;GO:0006897//endocytosis;GO:0007173//epidermal growth factor receptor signaling pathway;GO:0008286//insulin receptor signaling pathway;GO:0010508//positive regulation of autophagy;GO:0014829//vascular associated smooth muscle contraction;GO:0016310//phosphorylation;GO:0036092//phosphati…	--
ENSG00000011422	1730	2110	171.354	165.177	171.354	165.177	-0.0529670564895307	0.0130715251624315	0.0212515443331002	PLAUR	plasminogen activator, urokinase receptor [Source:HGNC Symbol;Acc:HGNC:9053]	Human Diseases;Organismal Systems	Cancer: overview;Immune system	ko05205//Proteoglycans in cancer;ko04610//Complement and coagulation cascades	K03985;K03985	GO:0005576//extracellular region;GO:0005788//endoplasmic reticulum lumen;GO:0005789//endoplasmic reticulum membrane;GO:0005886//plasma membrane;GO:0005925//focal adhesion;GO:0009897//external side of plasma membrane;GO:0009986//cell surface;GO:0016020//membrane;GO:0019898//extrinsic component of membrane;GO:0035579//specific granule membrane;GO:0042995//cell projection;GO:0070161//anchoring junct…	GO:0005102//signaling receptor binding;GO:0005515//protein binding;GO:0019899//enzyme binding;GO:0019904//protein domain specific binding;GO:0030377//urokinase plasminogen activator receptor activity;GO:0038023//signaling receptor activity	GO:0001934//positive regulation of protein phosphorylation;GO:0006935//chemotaxis;GO:0007165//signal transduction;GO:0007596//blood coagulation;GO:0010755//regulation of plasminogen activation;GO:0030155//regulation of cell adhesion;GO:0030162//regulation of proteolysis;GO:0034112//positive regulation of homotypic cell-cell adhesion;GO:0038195//urokinase plasminogen activator signaling pathway;GO…	--
ENSG00000011426	3387	3042	119.173	76.582	119.173	76.582	-0.637980170909739	3.21289716399351e-14	1.01167972253997e-13	ANLN	anillin, actin binding protein [Source:HGNC Symbol;Acc:HGNC:14082]	-	-	-	-	GO:0005634//nucleus;GO:0005654//nucleoplasm;GO:0005737//cytoplasm;GO:0005826//actomyosin contractile ring;GO:0005829//cytosol;GO:0005856//cytoskeleton;GO:0005938//cell cortex;GO:0015629//actin cytoskeleton;GO:0030496//midbody;GO:0032059//bleb;GO:0042995//cell projection	GO:0003779//actin binding;GO:0005515//protein binding;GO:0045296//cadherin binding	GO:0000281//mitotic cytokinesis;GO:0000915//actomyosin contractile ring assembly;GO:0000921//septin ring assembly;GO:0002244//hematopoietic progenitor cell differentiation;GO:0007049//cell cycle;GO:0007096//regulation of exit from mitosis;GO:0031106//septin ring organization;GO:0051301//cell division;GO:0090521//glomerular visceral epithelial cell migration;GO:1904172//positive regulation of bleb…	--
ENSG00000011451	662	957	19.391	23.267	19.391	23.267	0.262897998946583	8.56763242487242e-07	1.92073246910265e-06	WIZ	WIZ zinc finger [Source:HGNC Symbol;Acc:HGNC:30917]	-	-	-	-	GO:0005634//nucleus;GO:0005654//nucleoplasm;GO:0030496//midbody;GO:0070062//extracellular exosome	GO:0000978//RNA polymerase II cis-regulatory region sequence-specific DNA binding;GO:0000981//DNA-binding transcription factor activity, RNA polymerase II-specific;GO:0001222//transcription corepressor binding;GO:0005515//protein binding;GO:0044877//protein-containing complex binding;GO:0046872//metal ion binding;GO:1990226//histone methyltransferase binding	GO:0006357//regulation of transcription by RNA polymerase II;GO:0010571//positive regulation of nuclear cell cycle DNA replication;GO:0050821//protein stabilization	zf-C2H2
ENSG00000011454	895	719	24.378	15.518	24.378	15.518	-0.651637139167191	2.52292896251225e-10	6.65350802420563e-10	RABGAP1	RAB GTPase activating protein 1 [Source:HGNC Symbol;Acc:HGNC:17155]	-	-	-	-	GO:0005737//cytoplasm;GO:0005813//centrosome;GO:0005829//cytosol;GO:0005856//cytoskeleton;GO:0005875//microtubule associated complex	GO:0005096//GTPase activator activity;GO:0005515//protein binding;GO:0015631//tubulin binding;GO:0031267//small GTPase binding	GO:0007049//cell cycle;GO:0043087//regulation of GTPase activity	--
ENSG00000011465	0	0	0.000	0.000	0.001	0.001	0	1	1	DCN	decorin [Source:HGNC Symbol;Acc:HGNC:2705]	Human Diseases;Environmental Information Processing	Cancer: overview;Signal transduction	ko05205//Proteoglycans in cancer;ko04350//TGF-beta signaling pathway	K04660;K04660	GO:0005576//extracellular region;GO:0005615//extracellular space;GO:0005796//Golgi lumen;GO:0043202//lysosomal lumen;GO:0062023//collagen-containing extracellular matrix	GO:0003723//RNA binding;GO:0005515//protein binding;GO:0005539//glycosaminoglycan binding;GO:0030021//extracellular matrix structural constituent conferring compression resistance;GO:0050840//extracellular matrix binding	GO:0009887//animal organ morphogenesis;GO:0010508//positive regulation of autophagy;GO:0010596//negative regulation of endothelial cell migration;GO:0016239//positive regulation of macroautophagy;GO:0016525//negative regulation of angiogenesis;GO:0045944//positive regulation of transcription by RNA polymerase II;GO:0051897//positive regulation of protein kinase B signaling;GO:0051901//positive re…	--
ENSG00000011478	246	292	16.265	15.030	16.265	15.03	-0.113925813124767	0.495679014805486	0.604462110599199	QPCTL	glutaminyl-peptide cyclotransferase like [Source:HGNC Symbol;Acc:HGNC:25952]	-	-	-	-	GO:0000139//Golgi membrane;GO:0005794//Golgi apparatus;GO:0016020//membrane	GO:0005515//protein binding;GO:0008270//zinc ion binding;GO:0016603//glutaminyl-peptide cyclotransferase activity;GO:0016740//transferase activity;GO:0016746//acyltransferase activity;GO:0046872//metal ion binding	GO:0017186//peptidyl-pyroglutamic acid biosynthetic process, using glutaminyl-peptide cyclotransferase	--
ENSG00000011485	1933	3651	122.216	181.839	122.216	181.839	0.573228486343534	1.80118226403235e-65	1.92849627466128e-64	PPP5C	protein phosphatase 5 catalytic subunit [Source:HGNC Symbol;Acc:HGNC:9322]	Environmental Information Processing	Signal transduction	ko04010//MAPK signaling pathway	K04460	GO:0005634//nucleus;GO:0005654//nucleoplasm;GO:0005737//cytoplasm;GO:0005829//cytosol;GO:0005886//plasma membrane;GO:0016020//membrane;GO:0032991//protein-containing complex;GO:0043231//intracellular membrane-bounded organelle;GO:0101031//chaperone complex	GO:0003723//RNA binding;GO:0004721//phosphoprotein phosphatase activity;GO:0004722//protein serine/threonine phosphatase activity;GO:0005515//protein binding;GO:0005524//ATP binding;GO:0008289//lipid binding;GO:0016787//hydrolase activity;GO:0016791//phosphatase activity;GO:0017018//myosin phosphatase activity;GO:0042802//identical protein binding;GO:0043531//ADP binding;GO:0046872//metal ion bin…	GO:0000165//MAPK cascade;GO:0000278//mitotic cell cycle;GO:0006281//DNA repair;GO:0006302//double-strand break repair;GO:0006351//transcription, DNA-templated;GO:0006470//protein dephosphorylation;GO:0006974//cellular response to DNA damage stimulus;GO:0010288//response to lead ion;GO:0035970//peptidyl-threonine dephosphorylation;GO:0043123//positive regulation of I-kappaB kinase/NF-kappaB signal…	--
ENSG00000011523	490	553	14.434	11.465	14.434	11.465	-0.332234804957557	0.903802832722675	1	CEP68	centrosomal protein 68 [Source:HGNC Symbol;Acc:HGNC:29076]	-	-	-	-	GO:0005654//nucleoplasm;GO:0005737//cytoplasm;GO:0005813//centrosome;GO:0005829//cytosol;GO:0005856//cytoskeleton;GO:0030054//cell junction;GO:0034451//centriolar satellite	GO:0005515//protein binding;GO:0019901//protein kinase binding;GO:0019904//protein domain specific binding	GO:0007098//centrosome cycle;GO:0010457//centriole-centriole cohesion;GO:0033365//protein localization to organelle	--
ENSG00000011566	1808	1849	59.834	49.711	59.834	49.711	-0.267400387503178	0.0152152445178733	0.0245664658359931	MAP4K3	mitogen-activated protein kinase kinase kinase kinase 3 [Source:HGNC Symbol;Acc:HGNC:6865]	Environmental Information Processing	Signal transduction	ko04010//MAPK signaling pathway	K04406	GO:0005737//cytoplasm	GO:0000166//nucleotide binding;GO:0004672//protein kinase activity;GO:0004674//protein serine/threonine kinase activity;GO:0005515//protein binding;GO:0005524//ATP binding;GO:0008349//MAP kinase kinase kinase kinase activity;GO:0016301//kinase activity;GO:0016740//transferase activity;GO:0106310//protein serine kinase activity	GO:0000165//MAPK cascade;GO:0006468//protein phosphorylation;GO:0007254//JNK cascade;GO:0009411//response to UV;GO:0016310//phosphorylation;GO:0034612//response to tumor necrosis factor;GO:0035556//intracellular signal transduction	--
ENSG00000011590	32	33	2.224	1.969	2.224	1.969	-0.175693676821954	0.804629351358461	0.915161980475303	ZBTB32	zinc finger and BTB domain containing 32 [Source:HGNC Symbol;Acc:HGNC:16763]	-	-	-	-	GO:0000785//chromatin;GO:0005634//nucleus;GO:0005654//nucleoplasm	GO:0000978//RNA polymerase II cis-regulatory region sequence-specific DNA binding;GO:0000981//DNA-binding transcription factor activity, RNA polymerase II-specific;GO:0001227//DNA-binding transcription repressor activity, RNA polymerase II-specific;GO:0003677//DNA binding;GO:0005515//protein binding;GO:0008270//zinc ion binding;GO:0042802//identical protein binding;GO:0046872//metal ion binding;G…	GO:0000122//negative regulation of transcription by RNA polymerase II;GO:0001817//regulation of cytokine production;GO:0002682//regulation of immune system process	ZBTB
ENSG00000011600	1	0	0.234	0.000	0.234	0.001	-7.8703647195834	1	1	TYROBP	transmembrane immune signaling adaptor TYROBP [Source:HGNC Symbol;Acc:HGNC:12449]	Organismal Systems;Organismal Systems	Development and regeneration;Immune system	ko04380//Osteoclast differentiation;ko04650//Natural killer cell mediated cytotoxicity	K07992;K07992	GO:0005886//plasma membrane;GO:0009986//cell surface;GO:0016020//membrane;GO:0030667//secretory granule membrane	GO:0005102//signaling receptor binding;GO:0005515//protein binding;GO:0042802//identical protein binding;GO:0042803//protein homodimerization activity;GO:0046872//metal ion binding;GO:0060090//molecular adaptor activity	GO:0002222//stimulatory killer cell immunoglobulin-like receptor signaling pathway;GO:0002223//stimulatory C-type lectin receptor signaling pathway;GO:0002274//myeloid leukocyte activation;GO:0002282//microglial cell activation involved in immune response;GO:0002283//neutrophil activation involved in immune response;GO:0002376//immune system process;GO:0006968//cellular defense response;GO:000716…	--
ENSG00000011638	1043	483	81.990	30.603	81.99	30.603	-1.42177487390698	1.12875032201864e-57	1.05924049675289e-56	LDAF1	lipid droplet assembly factor 1 [Source:HGNC Symbol;Acc:HGNC:30136]	-	-	-	-	GO:0005783//endoplasmic reticulum;GO:0005789//endoplasmic reticulum membrane;GO:0005811//lipid droplet;GO:0016020//membrane	GO:0005515//protein binding	GO:0140042//lipid droplet formation	--
ENSG00000011677	2	1	0.073	0.029	0.073	0.029	-1.33184356375245	1	1	GABRA3	gamma-aminobutyric acid type A receptor subunit alpha3 [Source:HGNC Symbol;Acc:HGNC:4077]	Environmental Information Processing;Organismal Systems;Human Diseases;Organismal Systems;Organismal Systems;Human Diseases	Signaling molecules and interaction;Nervous system;Substance dependence;Nervous system;Sensory system;Substance dependence	ko04080//Neuroactive ligand-receptor interaction;ko04723//Retrograde endocannabinoid signaling;ko05032//Morphine addiction;ko04727//GABAergic synapse;ko04742//Taste transduction;ko05033//Nicotine addiction	K05175;K05175;K05175;K05175;K05175;K05175	GO:0005886//plasma membrane;GO:0016020//membrane;GO:0032590//dendrite membrane;GO:0034707//chloride channel complex;GO:0043005//neuron projection;GO:0045202//synapse;GO:0045211//postsynaptic membrane;GO:0098794//postsynapse;GO:1902711//GABA-A receptor complex	GO:0004888//transmembrane signaling receptor activity;GO:0004890//GABA-A receptor activity;GO:0005216//ion channel activity;GO:0005230//extracellular ligand-gated ion channel activity;GO:0005237//inhibitory extracellular ligand-gated ion channel activity;GO:0005254//chloride channel activity;GO:0005515//protein binding;GO:0008503//benzodiazepine receptor activity;GO:0022851//GABA-gated chloride i…	GO:0006811//ion transport;GO:0006821//chloride transport;GO:0007214//gamma-aminobutyric acid signaling pathway;GO:0034220//ion transmembrane transport;GO:0051932//synaptic transmission, GABAergic;GO:0060078//regulation of postsynaptic membrane potential;GO:1902476//chloride transmembrane transport	--
ENSG00000012048	325	746	7.537	17.415	7.537	17.415	1.20826817513716	6.23446189505666e-28	3.06835696700991e-27	BRCA1	BRCA1 DNA repair associated [Source:HGNC Symbol;Acc:HGNC:1100]	Environmental Information Processing;Human Diseases;Human Diseases;Genetic Information Processing;Human Diseases;Genetic Information Processing;Genetic Information Processing	Signal transduction;Cancer: overview;Cancer: specific types;Folding, sorting and degradation;Drug resistance: antineoplastic;Replication and repair;Replication and repair	ko04151//PI3K-Akt signaling pathway;ko05206//MicroRNAs in cancer;ko05224//Breast cancer;ko04120//Ubiquitin mediated proteolysis;ko01524//Platinum drug resistance;ko03460//Fanconi anemia pathway;ko03440//Homologous recombination	K10605;K10605;K10605;K10605;K10605;K10605;K10605	GO:0000151//ubiquitin ligase complex;GO:0000152//nuclear ubiquitin ligase complex;GO:0000793//condensed chromosome;GO:0000794//condensed nuclear chromosome;GO:0000800//lateral element;GO:0000931//gamma-tubulin large complex;GO:0001673//male germ cell nucleus;GO:0001741//XY body;GO:0005634//nucleus;GO:0005654//nucleoplasm;GO:0005694//chromosome;GO:0005737//cytoplasm;GO:0005886//plasma membrane;GO:…	GO:0000976//transcription cis-regulatory region binding;GO:0001216//DNA-binding transcription activator activity;GO:0002039//p53 binding;GO:0003677//DNA binding;GO:0003684//damaged DNA binding;GO:0003713//transcription coactivator activity;GO:0003723//RNA binding;GO:0004842//ubiquitin-protein transferase activity;GO:0005515//protein binding;GO:0008270//zinc ion binding;GO:0015631//tubulin binding…	GO:0000724//double-strand break repair via homologous recombination;GO:0006281//DNA repair;GO:0006282//regulation of DNA repair;GO:0006301//postreplication repair;GO:0006302//double-strand break repair;GO:0006310//DNA recombination;GO:0006357//regulation of transcription by RNA polymerase II;GO:0006629//lipid metabolic process;GO:0006631//fatty acid metabolic process;GO:0006633//fatty acid biosyn…	--
ENSG00000012061	689.03	1820.89	74.292	153.688	74.292	153.688	1.04872575318537	7.32515352244653e-82	1.01914887789863e-80	ERCC1	ERCC excision repair 1, endonuclease non-catalytic subunit [Source:HGNC Symbol;Acc:HGNC:3433]	Human Diseases;Genetic Information Processing;Genetic Information Processing	Drug resistance: antineoplastic;Replication and repair;Replication and repair	ko01524//Platinum drug resistance;ko03460//Fanconi anemia pathway;ko03420//Nucleotide excision repair	K10849;K10849;K10849	GO:0000109//nucleotide-excision repair complex;GO:0000110//nucleotide-excision repair factor 1 complex;GO:0000781//chromosome, telomeric region;GO:0005634//nucleus;GO:0005654//nucleoplasm;GO:0005737//cytoplasm;GO:0070522//ERCC4-ERCC1 complex	GO:0000014//single-stranded DNA endodeoxyribonuclease activity;GO:0001094//TFIID-class transcription factor complex binding;GO:0003677//DNA binding;GO:0003684//damaged DNA binding;GO:0003697//single-stranded DNA binding;GO:0005515//protein binding;GO:1990599//3' overhang single-stranded DNA endodeoxyribonuclease activity;GO:1990841//promoter-specific chromatin binding	GO:0000720//pyrimidine dimer repair by nucleotide-excision repair;GO:0006281//DNA repair;GO:0006289//nucleotide-excision repair;GO:0006302//double-strand break repair;GO:0006303//double-strand break repair via nonhomologous end joining;GO:0006310//DNA recombination;GO:0006312//mitotic recombination;GO:0006949//syncytium formation;GO:0006974//cellular response to DNA damage stimulus;GO:0006979//re…	--
ENSG00000012124	12	100	0.908	4.403	0.908	4.403	2.27772264164598	3.89589142761799e-16	1.32239228015639e-15	CD22	CD22 molecule [Source:HGNC Symbol;Acc:HGNC:1643]	Environmental Information Processing;Organismal Systems;Organismal Systems	Signaling molecules and interaction;Immune system;Immune system	ko04514//Cell adhesion molecules;ko04640//Hematopoietic cell lineage;ko04662//B cell receptor signaling pathway	K06467;K06467;K06467	GO:0005737//cytoplasm;GO:0005769//early endosome;GO:0005886//plasma membrane;GO:0009897//external side of plasma membrane;GO:0009986//cell surface;GO:0016020//membrane;GO:0032809//neuronal cell body membrane;GO:0055037//recycling endosome;GO:0070062//extracellular exosome	GO:0001791//IgM binding;GO:0005102//signaling receptor binding;GO:0005515//protein binding;GO:0019903//protein phosphatase binding;GO:0030246//carbohydrate binding;GO:0033691//sialic acid binding;GO:0042609//CD4 receptor binding	GO:0002638//negative regulation of immunoglobulin production;GO:0007155//cell adhesion;GO:0030100//regulation of endocytosis;GO:0030888//regulation of B cell proliferation;GO:0042113//B cell activation;GO:0050776//regulation of immune response;GO:0050849//negative regulation of calcium-mediated signaling;GO:0050859//negative regulation of B cell receptor signaling pathway	--
ENSG00000012171	1991	2718	107.850	102.925	107.85	102.925	-0.0674327278391846	7.48718944686366e-10	1.93161605138733e-09	SEMA3B	semaphorin 3B [Source:HGNC Symbol;Acc:HGNC:10724]	Organismal Systems	Development and regeneration	ko04360//Axon guidance	K06840	GO:0005576//extracellular region;GO:0005783//endoplasmic reticulum;GO:0062023//collagen-containing extracellular matrix	GO:0005515//protein binding;GO:0030215//semaphorin receptor binding;GO:0045499//chemorepellent activity	GO:0001755//neural crest cell migration;GO:0007267//cell-cell signaling;GO:0007411//axon guidance;GO:0016043//cellular component organization;GO:0030335//positive regulation of cell migration;GO:0048843//negative regulation of axon extension involved in axon guidance;GO:0050919//negative chemotaxis;GO:0061643//chemorepulsion of axon;GO:0071526//semaphorin-plexin signaling pathway	--
ENSG00000012174	713	923	21.571	22.091	21.571	22.091	0.0343656678055376	0.00457604494018029	0.00779677590850725	MBTPS2	membrane bound transcription factor peptidase, site 2 [Source:HGNC Symbol;Acc:HGNC:15455]	Genetic Information Processing	Folding, sorting and degradation	ko04141//Protein processing in endoplasmic reticulum	K07765	GO:0000139//Golgi membrane;GO:0005737//cytoplasm;GO:0005794//Golgi apparatus;GO:0016020//membrane	GO:0004222//metalloendopeptidase activity;GO:0005515//protein binding;GO:0008233//peptidase activity;GO:0008237//metallopeptidase activity;GO:0016787//hydrolase activity;GO:0046872//metal ion binding;GO:0140537//transcription regulator activator activity	GO:0006508//proteolysis;GO:0006629//lipid metabolic process;GO:0007095//mitotic G2 DNA damage checkpoint signaling;GO:0008202//steroid metabolic process;GO:0008203//cholesterol metabolic process;GO:0030968//endoplasmic reticulum unfolded protein response;GO:0031293//membrane protein intracellular domain proteolysis;GO:0034976//response to endoplasmic reticulum stress;GO:0036500//ATF6-mediated unf…	--
ENSG00000012211	249.13	301.3	17.639	12.911	17.639	12.911	-0.450168026629913	0.3997543438954	0.506840336042962	PRICKLE3	prickle planar cell polarity protein 3 [Source:HGNC Symbol;Acc:HGNC:6645]	Environmental Information Processing	Signal transduction	ko04310//Wnt signaling pathway	K04511	GO:0005737//cytoplasm;GO:0005739//mitochondrion;GO:0005886//plasma membrane;GO:0016020//membrane	GO:0005515//protein binding;GO:0008270//zinc ion binding;GO:0046872//metal ion binding	GO:0008150//biological_process;GO:0030030//cell projection organization	--
ENSG00000012223	0	0	0.000	0.000	0.001	0.001	0	1	1	LTF	lactotransferrin [Source:HGNC Symbol;Acc:HGNC:6720]	-	-	-	-	GO:0005576//extracellular region;GO:0005615//extracellular space;GO:0005634//nucleus;GO:0005737//cytoplasm;GO:0005769//early endosome;GO:0005886//plasma membrane;GO:0009986//cell surface;GO:0030141//secretory granule;GO:0032991//protein-containing complex;GO:0035580//specific granule lumen;GO:0042581//specific granule;GO:0055037//recycling endosome;GO:0070062//extracellular exosome;GO:0097013//ph…	GO:0001530//lipopolysaccharide binding;GO:0003677//DNA binding;GO:0004252//serine-type endopeptidase activity;GO:0004869//cysteine-type endopeptidase inhibitor activity;GO:0005506//iron ion binding;GO:0005515//protein binding;GO:0008201//heparin binding;GO:0008233//peptidase activity;GO:0008236//serine-type peptidase activity;GO:0016787//hydrolase activity;GO:0043539//protein serine/threonine kin…	GO:0001503//ossification;GO:0001817//regulation of cytokine production;GO:0002227//innate immune response in mucosa;GO:0002376//immune system process;GO:0006508//proteolysis;GO:0006811//ion transport;GO:0006826//iron ion transport;GO:0006959//humoral immune response;GO:0019731//antibacterial humoral response;GO:0019732//antifungal humoral response;GO:0031640//killing of cells of other organism;GO…	Others
ENSG00000012232	3203	1462	69.062	24.865	69.062	24.865	-1.47377568336197	2.95906308790722e-165	1.03587662429895e-163	EXTL3	exostosin like glycosyltransferase 3 [Source:HGNC Symbol;Acc:HGNC:3518]	Metabolism;Metabolism	Global and overview maps;Glycan biosynthesis and metabolism	ko01100//Metabolic pathways;ko00534//Glycosaminoglycan biosynthesis - heparan sulfate / heparin	K02370;K02370	GO:0005634//nucleus;GO:0005783//endoplasmic reticulum;GO:0005789//endoplasmic reticulum membrane;GO:0005794//Golgi apparatus;GO:0005886//plasma membrane;GO:0016020//membrane	GO:0000287//magnesium ion binding;GO:0001888//glucuronyl-galactosyl-proteoglycan 4-alpha-N-acetylglucosaminyltransferase activity;GO:0005515//protein binding;GO:0016500//protein-hormone receptor activity;GO:0016740//transferase activity;GO:0016757//glycosyltransferase activity;GO:0016758//hexosyltransferase activity;GO:0046872//metal ion binding	GO:0006486//protein glycosylation;GO:0015012//heparan sulfate proteoglycan biosynthetic process;GO:0030307//positive regulation of cell growth;GO:0045617//negative regulation of keratinocyte differentiation;GO:0050728//negative regulation of inflammatory response;GO:0051897//positive regulation of protein kinase B signaling;GO:0106015//negative regulation of inflammatory response to wounding;GO:1…	--
ENSG00000012504	0	0	0.000	0.000	0.001	0.001	0	1	1	NR1H4	nuclear receptor subfamily 1 group H member 4 [Source:HGNC Symbol;Acc:HGNC:7967]	Organismal Systems	Digestive system	ko04976//Bile secretion	K08537	GO:0000785//chromatin;GO:0000791//euchromatin;GO:0005634//nucleus;GO:0005654//nucleoplasm;GO:0043235//receptor complex	GO:0000976//transcription cis-regulatory region binding;GO:0000977//RNA polymerase II transcription regulatory region sequence-specific DNA binding;GO:0000978//RNA polymerase II cis-regulatory region sequence-specific DNA binding;GO:0000981//DNA-binding transcription factor activity, RNA polymerase II-specific;GO:0001221//transcription coregulator binding;GO:0001228//DNA-binding transcription act…	GO:0000122//negative regulation of transcription by RNA polymerase II;GO:0001080//nitrogen catabolite activation of transcription from RNA polymerase II promoter;GO:0001678//cellular glucose homeostasis;GO:0002376//immune system process;GO:0006355//regulation of transcription, DNA-templated;GO:0006357//regulation of transcription by RNA polymerase II;GO:0006366//transcription by RNA polymerase II…	THR-like
ENSG00000012660	17	3	1.157	0.115	1.157	0.115	-3.33068309816312	0.00149764350802579	0.00266874241349236	ELOVL5	ELOVL fatty acid elongase 5 [Source:HGNC Symbol;Acc:HGNC:21308]	Metabolism;Metabolism;Metabolism;Metabolism	Global and overview maps;Global and overview maps;Lipid metabolism;Lipid metabolism	ko01100//Metabolic pathways;ko01212//Fatty acid metabolism;ko00062//Fatty acid elongation;ko01040//Biosynthesis of unsaturated fatty acids	K10244;K10244;K10244;K10244	GO:0005783//endoplasmic reticulum;GO:0005789//endoplasmic reticulum membrane;GO:0016020//membrane;GO:0030425//dendrite;GO:0042995//cell projection;GO:0043025//neuronal cell body;GO:0097447//dendritic tree	GO:0005515//protein binding;GO:0009922//fatty acid elongase activity;GO:0016740//transferase activity	GO:0006629//lipid metabolic process;GO:0006631//fatty acid metabolic process;GO:0006633//fatty acid biosynthetic process;GO:0006636//unsaturated fatty acid biosynthetic process;GO:0019367//fatty acid elongation, saturated fatty acid;GO:0030148//sphingolipid biosynthetic process;GO:0030497//fatty acid elongation;GO:0034625//fatty acid elongation, monounsaturated fatty acid;GO:0034626//fatty acid e…	--
ENSG00000012779	258	463	14.148	19.929	14.148	19.929	0.494271196098951	1.41640717721846e-09	3.6203691526716e-09	ALOX5	arachidonate 5-lipoxygenase [Source:HGNC Symbol;Acc:HGNC:435]	Metabolism;Organismal Systems;Human Diseases;Organismal Systems;Metabolism;Organismal Systems	Global and overview maps;Nervous system;Infectious disease: parasitic;Immune system;Lipid metabolism;Endocrine system	ko01100//Metabolic pathways;ko04726//Serotonergic synapse;ko05145//Toxoplasmosis;ko04664//Fc epsilon RI signaling pathway;ko00590//Arachidonic acid metabolism;ko04913//Ovarian steroidogenesis	K00461;K00461;K00461;K00461;K00461;K00461	GO:0005576//extracellular region;GO:0005615//extracellular space;GO:0005634//nucleus;GO:0005635//nuclear envelope;GO:0005641//nuclear envelope lumen;GO:0005654//nucleoplasm;GO:0005737//cytoplasm;GO:0005829//cytosol;GO:0016020//membrane;GO:0016363//nuclear matrix;GO:0031965//nuclear membrane;GO:0034774//secretory granule lumen;GO:0048471//perinuclear region of cytoplasm;GO:1904813//ficolin-1-rich …	GO:0004051//arachidonate 5-lipoxygenase activity;GO:0004052//arachidonate 12(S)-lipoxygenase activity;GO:0005506//iron ion binding;GO:0005515//protein binding;GO:0016491//oxidoreductase activity;GO:0016702//oxidoreductase activity, acting on single donors with incorporation of molecular oxygen, incorporation of two atoms of oxygen;GO:0016787//hydrolase activity;GO:0036403//arachidonate 8(S)-lipox…	GO:0001676//long-chain fatty acid metabolic process;GO:0001937//negative regulation of endothelial cell proliferation;GO:0002232//leukocyte chemotaxis involved in inflammatory response;GO:0002523//leukocyte migration involved in inflammatory response;GO:0002540//leukotriene production involved in inflammatory response;GO:0006629//lipid metabolic process;GO:0006690//icosanoid metabolic process;GO:…	--
ENSG00000012817	0	0	0.000	0.000	0.001	0.001	0	1	1	KDM5D	lysine demethylase 5D [Source:HGNC Symbol;Acc:HGNC:11115]	-	-	-	-	GO:0000785//chromatin;GO:0001650//fibrillar center;GO:0005634//nucleus;GO:0005654//nucleoplasm	GO:0003677//DNA binding;GO:0005515//protein binding;GO:0016491//oxidoreductase activity;GO:0032452//histone demethylase activity;GO:0032453//histone H3-methyl-lysine-4 demethylase activity;GO:0034647//histone H3-tri/di/monomethyl-lysine-4 demethylase activity;GO:0046872//metal ion binding;GO:0050681//androgen receptor binding;GO:0051213//dioxygenase activity	GO:0002457//T cell antigen processing and presentation;GO:0006325//chromatin organization;GO:0006338//chromatin remodeling;GO:0006355//regulation of transcription, DNA-templated;GO:0060765//regulation of androgen receptor signaling pathway	--
ENSG00000012822	1554	2769	78.972	106.982	78.972	106.982	0.437954947034962	6.71807259305296e-43	4.74071885305405e-42	CALCOCO1	calcium binding and coiled-coil domain 1 [Source:HGNC Symbol;Acc:HGNC:29306]	-	-	-	-	GO:0000785//chromatin;GO:0005634//nucleus;GO:0005737//cytoplasm;GO:0005829//cytosol;GO:0043231//intracellular membrane-bounded organelle	GO:0000976//transcription cis-regulatory region binding;GO:0000978//RNA polymerase II cis-regulatory region sequence-specific DNA binding;GO:0003682//chromatin binding;GO:0003712//transcription coregulator activity;GO:0003713//transcription coactivator activity;GO:0005515//protein binding;GO:0008013//beta-catenin binding;GO:0030374//nuclear receptor coactivator activity;GO:0043565//sequence-speci…	GO:0007165//signal transduction;GO:0010628//positive regulation of gene expression;GO:0016055//Wnt signaling pathway;GO:0030518//intracellular steroid hormone receptor signaling pathway;GO:0045893//positive regulation of transcription, DNA-templated;GO:0045944//positive regulation of transcription by RNA polymerase II	--
ENSG00000012963	933	1413	38.184	43.556	38.184	43.556	0.189903227585639	5.1804507423884e-12	1.48531021190993e-11	UBR7	ubiquitin protein ligase E3 component n-recognin 7 [Source:HGNC Symbol;Acc:HGNC:20344]	-	-	-	-	-	GO:0003674//molecular_function;GO:0008270//zinc ion binding;GO:0016740//transferase activity;GO:0046872//metal ion binding;GO:0061630//ubiquitin protein ligase activity	GO:0008150//biological_process;GO:0016567//protein ubiquitination	--
ENSG00000012983	1019	1218	32.713	30.349	32.713	30.349	-0.108215089791539	0.133086764184378	0.186512979268818	MAP4K5	mitogen-activated protein kinase kinase kinase kinase 5 [Source:HGNC Symbol;Acc:HGNC:6867]	-	-	-	-	GO:0005737//cytoplasm;GO:0005829//cytosol;GO:0005886//plasma membrane	GO:0000166//nucleotide binding;GO:0004672//protein kinase activity;GO:0004674//protein serine/threonine kinase activity;GO:0005515//protein binding;GO:0005524//ATP binding;GO:0008349//MAP kinase kinase kinase kinase activity;GO:0016301//kinase activity;GO:0016740//transferase activity;GO:0106310//protein serine kinase activity	GO:0000165//MAPK cascade;GO:0006468//protein phosphorylation;GO:0016310//phosphorylation;GO:0035556//intracellular signal transduction	--
ENSG00000013016	0	0	0.000	0.000	0.001	0.001	0	1	1	EHD3	EH domain containing 3 [Source:HGNC Symbol;Acc:HGNC:3244]	Cellular Processes	Transport and catabolism	ko04144//Endocytosis	K12476	GO:0005634//nucleus;GO:0005737//cytoplasm;GO:0005768//endosome;GO:0005769//early endosome;GO:0005829//cytosol;GO:0005886//plasma membrane;GO:0005925//focal adhesion;GO:0005929//cilium;GO:0010008//endosome membrane;GO:0016020//membrane;GO:0020018//ciliary pocket membrane;GO:0030139//endocytic vesicle;GO:0042995//cell projection;GO:0048471//perinuclear region of cytoplasm;GO:0055038//recycling endo…	GO:0000166//nucleotide binding;GO:0003676//nucleic acid binding;GO:0005509//calcium ion binding;GO:0005515//protein binding;GO:0005524//ATP binding;GO:0005525//GTP binding;GO:0046872//metal ion binding	GO:0001881//receptor recycling;GO:0006897//endocytosis;GO:0015031//protein transport;GO:0030030//cell projection organization;GO:0032456//endocytic recycling;GO:0034498//early endosome to Golgi transport;GO:0051260//protein homooligomerization;GO:0055117//regulation of cardiac muscle contraction;GO:0060271//cilium assembly;GO:0072659//protein localization to plasma membrane;GO:0086036//regulation…	--
ENSG00000013275	1563	3113	120.627	194.350	120.627	194.35	0.688104245162409	1.75145579380687e-68	1.97842883831285e-67	PSMC4	proteasome 26S subunit, ATPase 4 [Source:HGNC Symbol;Acc:HGNC:9551]	Human Diseases;Human Diseases;Human Diseases;Human Diseases;Human Diseases;Human Diseases;Human Diseases;Human Diseases;Genetic Information Processing	Neurodegenerative disease;Neurodegenerative disease;Neurodegenerative disease;Neurodegenerative disease;Neurodegenerative disease;Neurodegenerative disease;Infectious disease: viral;Neurodegenerative disease;Folding, sorting and degradation	ko05022//Pathways of neurodegeneration - multiple diseases;ko05010//Alzheimer disease;ko05014//Amyotrophic lateral sclerosis;ko05016//Huntington disease;ko05020//Prion disease;ko05012//Parkinson disease;ko05169//Epstein-Barr virus infection;ko05017//Spinocerebellar ataxia;ko03050//Proteasome	K03063;K03063;K03063;K03063;K03063;K03063;K03063;K03063;K03063	GO:0000502//proteasome complex;GO:0005634//nucleus;GO:0005654//nucleoplasm;GO:0005737//cytoplasm;GO:0005829//cytosol;GO:0008540//proteasome regulatory particle, base subcomplex;GO:0016020//membrane;GO:0022624//proteasome accessory complex	GO:0000166//nucleotide binding;GO:0005515//protein binding;GO:0005524//ATP binding;GO:0016887//ATP hydrolysis activity;GO:0036402//proteasome-activating activity	GO:0001824//blastocyst development;GO:0006508//proteolysis;GO:0043161//proteasome-mediated ubiquitin-dependent protein catabolic process;GO:1901800//positive regulation of proteasomal protein catabolic process	--
ENSG00000013288	339	506	7.632	9.753	7.632	9.753	0.353784885406001	5.60349509338654e-05	0.000111475580664949	MAN2B2	mannosidase alpha class 2B member 2 [Source:HGNC Symbol;Acc:HGNC:29623]	Metabolism	Glycan biosynthesis and metabolism	ko00511//Other glycan degradation	K12312	GO:0005576//extracellular region;GO:0005764//lysosome;GO:0043202//lysosomal lumen;GO:0070062//extracellular exosome	GO:0003824//catalytic activity;GO:0004559//alpha-mannosidase activity;GO:0005515//protein binding;GO:0016787//hydrolase activity;GO:0016798//hydrolase activity, acting on glycosyl bonds;GO:0030246//carbohydrate binding;GO:0046872//metal ion binding	GO:0005975//carbohydrate metabolic process;GO:0006013//mannose metabolic process;GO:0008152//metabolic process;GO:0009313//oligosaccharide catabolic process	--
ENSG00000013293	0	0	0.000	0.000	0.001	0.001	0	1	1	SLC7A14	solute carrier family 7 member 14 [Source:HGNC Symbol;Acc:HGNC:29326]	-	-	-	-	GO:0005654//nucleoplasm;GO:0005764//lysosome;GO:0005765//lysosomal membrane;GO:0005829//cytosol;GO:0005886//plasma membrane;GO:0016020//membrane;GO:0043231//intracellular membrane-bounded organelle	GO:0005515//protein binding;GO:0015171//amino acid transmembrane transporter activity;GO:0015185//gamma-aminobutyric acid transmembrane transporter activity;GO:0022857//transmembrane transporter activity	GO:0003333//amino acid transmembrane transport;GO:0006865//amino acid transport;GO:0051939//gamma-aminobutyric acid import;GO:0055085//transmembrane transport	--
ENSG00000013297	0	1	0.000	0.039	0.001	0.039	5.28540221886225	1	1	CLDN11	claudin 11 [Source:HGNC Symbol;Acc:HGNC:8514]	Human Diseases;Cellular Processes;Human Diseases;Environmental Information Processing;Organismal Systems	Infectious disease: bacterial;Cellular community - eukaryotes;Infectious disease: viral;Signaling molecules and interaction;Immune system	ko05130//Pathogenic Escherichia coli infection;ko04530//Tight junction;ko05160//Hepatitis C;ko04514//Cell adhesion molecules;ko04670//Leukocyte transendothelial migration	K06087;K06087;K06087;K06087;K06087	GO:0005811//lipid droplet;GO:0005883//neurofilament;GO:0005886//plasma membrane;GO:0005923//bicellular tight junction;GO:0016020//membrane;GO:0030054//cell junction;GO:0030424//axon;GO:0045178//basal part of cell;GO:0070160//tight junction;GO:0070161//anchoring junction	GO:0005198//structural molecule activity;GO:0005515//protein binding;GO:0042802//identical protein binding	GO:0007155//cell adhesion;GO:0007283//spermatogenesis;GO:0008366//axon ensheathment;GO:0016338//calcium-independent cell-cell adhesion via plasma membrane cell-adhesion molecules;GO:0070830//bicellular tight junction assembly;GO:0120192//tight junction assembly	--
ENSG00000013306	2175	3345	190.729	229.054	190.729	229.054	0.264163537543895	1.88802570891927e-25	8.65824768958964e-25	SLC25A39	solute carrier family 25 member 39 [Source:HGNC Symbol;Acc:HGNC:24279]	-	-	-	-	GO:0005739//mitochondrion;GO:0005743//mitochondrial inner membrane;GO:0016020//membrane	-	GO:0006783//heme biosynthetic process;GO:0055085//transmembrane transport;GO:1990542//mitochondrial transmembrane transport	--
ENSG00000013364	2511	3540	137.494	137.664	137.494	137.664	0.00178267168795342	3.14237602426818e-15	1.02936867047664e-14	MVP	major vault protein [Source:HGNC Symbol;Acc:HGNC:7531]	-	-	-	-	GO:0005576//extracellular region;GO:0005634//nucleus;GO:0005643//nuclear pore;GO:0005737//cytoplasm;GO:0005829//cytosol;GO:0005856//cytoskeleton;GO:0016020//membrane;GO:0034774//secretory granule lumen;GO:0048471//perinuclear region of cytoplasm;GO:0070062//extracellular exosome;GO:1904813//ficolin-1-rich granule lumen;GO:1990904//ribonucleoprotein complex	GO:0005515//protein binding;GO:0019901//protein kinase binding;GO:0019903//protein phosphatase binding;GO:0042802//identical protein binding	GO:0015031//protein transport;GO:0031953//negative regulation of protein autophosphorylation;GO:0038127//ERBB signaling pathway;GO:0042059//negative regulation of epidermal growth factor receptor signaling pathway;GO:0051028//mRNA transport;GO:0061099//negative regulation of protein tyrosine kinase activity	--
ENSG00000013374	1845	1872	130.731	75.775	130.731	75.775	-0.786807433182814	0.00768947046560762	0.0128239434450029	NUB1	negative regulator of ubiquitin like proteins 1 [Source:HGNC Symbol;Acc:HGNC:17623]	-	-	-	-	GO:0005634//nucleus;GO:0005654//nucleoplasm;GO:0005730//nucleolus;GO:0005829//cytosol	GO:0005515//protein binding	GO:0006511//ubiquitin-dependent protein catabolic process;GO:0016567//protein ubiquitination;GO:0032436//positive regulation of proteasomal ubiquitin-dependent protein catabolic process;GO:0034341//response to interferon-gamma;GO:0034612//response to tumor necrosis factor;GO:2000058//regulation of ubiquitin-dependent protein catabolic process	--
ENSG00000013375	3475.64	918.52	124.524	26.422	124.524	26.422	-2.23661224547231	0	0	PGM3	phosphoglucomutase 3 [Source:HGNC Symbol;Acc:HGNC:8907]	Metabolism;Metabolism	Global and overview maps;Carbohydrate metabolism	ko01100//Metabolic pathways;ko00520//Amino sugar and nucleotide sugar metabolism	K01836;K01836	GO:0005575//cellular_component;GO:0005829//cytosol	GO:0000287//magnesium ion binding;GO:0004610//phosphoacetylglucosamine mutase activity;GO:0016853//isomerase activity;GO:0016868//intramolecular transferase activity, phosphotransferases;GO:0046872//metal ion binding	GO:0005975//carbohydrate metabolic process;GO:0006041//glucosamine metabolic process;GO:0006048//UDP-N-acetylglucosamine biosynthetic process;GO:0006487//protein N-linked glycosylation;GO:0006493//protein O-linked glycosylation;GO:0007283//spermatogenesis;GO:0030097//hemopoiesis;GO:0071704//organic substance metabolic process	--
ENSG00000013392	199	133	7.102	3.755	7.102	3.755	-0.919412452619338	5.98201651745197e-06	1.27111576153354e-05	RWDD2A	RWD domain containing 2A [Source:HGNC Symbol;Acc:HGNC:21385]	-	-	-	-	-	GO:0005515//protein binding	-	--
ENSG00000013441	1234	998	95.534	68.550	95.534	68.55	-0.47885760538219	5.26874403196702e-13	1.57916804256609e-12	CLK1	CDC like kinase 1 [Source:HGNC Symbol;Acc:HGNC:2068]	Human Diseases	Infectious disease: bacterial	ko05134//Legionellosis	K23561	GO:0005634//nucleus	GO:0000166//nucleotide binding;GO:0004672//protein kinase activity;GO:0004674//protein serine/threonine kinase activity;GO:0004712//protein serine/threonine/tyrosine kinase activity;GO:0004713//protein tyrosine kinase activity;GO:0004715//non-membrane spanning protein tyrosine kinase activity;GO:0005515//protein binding;GO:0005524//ATP binding;GO:0016301//kinase activity;GO:0016740//transferase a…	GO:0006468//protein phosphorylation;GO:0016310//phosphorylation;GO:0043484//regulation of RNA splicing	--
ENSG00000013503	301	321	9.679	8.166	9.679	8.166	-0.2452284334941	0.607757353609971	0.720647582408202	POLR3B	RNA polymerase III subunit B [Source:HGNC Symbol;Acc:HGNC:30348]	Organismal Systems;Genetic Information Processing	Immune system;Transcription	ko04623//Cytosolic DNA-sensing pathway;ko03020//RNA polymerase	K03021;K03021	GO:0000428//DNA-directed RNA polymerase complex;GO:0005634//nucleus;GO:0005654//nucleoplasm;GO:0005666//RNA polymerase III complex;GO:0005737//cytoplasm;GO:0005829//cytosol	GO:0001056//RNA polymerase III activity;GO:0003677//DNA binding;GO:0003899//DNA-directed 5'-3' RNA polymerase activity;GO:0008270//zinc ion binding;GO:0016740//transferase activity;GO:0016779//nucleotidyltransferase activity;GO:0032549//ribonucleoside binding;GO:0034062//5'-3' RNA polymerase activity;GO:0046872//metal ion binding;GO:0071667//DNA/RNA hybrid binding	GO:0002376//immune system process;GO:0006351//transcription, DNA-templated;GO:0032728//positive regulation of interferon-beta production;GO:0042796//snRNA transcription by RNA polymerase III;GO:0045087//innate immune response;GO:0045089//positive regulation of innate immune response;GO:0051607//defense response to virus	--
ENSG00000013523	927.68	832.75	25.030	17.972	25.03	17.972	-0.477907324052256	1.27800699701895e-05	2.65946586847128e-05	ANGEL1	angel homolog 1 [Source:HGNC Symbol;Acc:HGNC:19961]	-	-	-	-	GO:0005634//nucleus;GO:0005783//endoplasmic reticulum;GO:0005801//cis-Golgi network;GO:0005829//cytosol;GO:0048471//perinuclear region of cytoplasm	GO:0000175//3'-5'-exoribonuclease activity;GO:0003824//catalytic activity;GO:0008190//eukaryotic initiation factor 4E binding;GO:0019904//protein domain specific binding	-	--
ENSG00000013561	586	651	45.061	29.853	45.061	29.853	-0.594003411737385	0.955957521106425	1	RNF14	ring finger protein 14 [Source:HGNC Symbol;Acc:HGNC:10058]	-	-	-	-	GO:0000151//ubiquitin ligase complex;GO:0005634//nucleus;GO:0005654//nucleoplasm;GO:0005737//cytoplasm;GO:0005829//cytosol;GO:0022626//cytosolic ribosome	GO:0003713//transcription coactivator activity;GO:0004842//ubiquitin-protein transferase activity;GO:0005515//protein binding;GO:0008270//zinc ion binding;GO:0016740//transferase activity;GO:0019787//ubiquitin-like protein transferase activity;GO:0031624//ubiquitin conjugating enzyme binding;GO:0046872//metal ion binding;GO:0050681//androgen receptor binding;GO:0061630//ubiquitin protein ligase a…	GO:0000209//protein polyubiquitination;GO:0006355//regulation of transcription, DNA-templated;GO:0006357//regulation of transcription by RNA polymerase II;GO:0006511//ubiquitin-dependent protein catabolic process;GO:0007165//signal transduction;GO:0016567//protein ubiquitination;GO:0019538//protein metabolic process;GO:0030521//androgen receptor signaling pathway;GO:0032436//positive regulation o…	--
ENSG00000013563	606.42	584.81	33.438	26.813	33.438	26.813	-0.318555913484448	0.0143271829037944	0.023186289929415	DNASE1L1	deoxyribonuclease 1 like 1 [Source:HGNC Symbol;Acc:HGNC:2957]	-	-	-	-	GO:0005576//extracellular region;GO:0005634//nucleus;GO:0005783//endoplasmic reticulum;GO:0035580//specific granule lumen	GO:0003677//DNA binding;GO:0003824//catalytic activity;GO:0004518//nuclease activity;GO:0004519//endonuclease activity;GO:0004530//deoxyribonuclease I activity;GO:0004536//deoxyribonuclease activity;GO:0005515//protein binding;GO:0016787//hydrolase activity	GO:0006259//DNA metabolic process;GO:0006308//DNA catabolic process	--
ENSG00000013573	404	1192	18.538	46.871	18.538	46.871	1.33820997023054	1.93689738724609e-67	2.14328346718353e-66	DDX11	DEAD/H-box helicase 11 [Source:HGNC Symbol;Acc:HGNC:2736]	-	-	-	-	GO:0000785//chromatin;GO:0000922//spindle pole;GO:0005634//nucleus;GO:0005654//nucleoplasm;GO:0005694//chromosome;GO:0005730//nucleolus;GO:0005737//cytoplasm;GO:0005813//centrosome;GO:0005856//cytoskeleton;GO:0030496//midbody;GO:0031390//Ctf18 RFC-like complex;GO:0070062//extracellular exosome	GO:0000166//nucleotide binding;GO:0003676//nucleic acid binding;GO:0003677//DNA binding;GO:0003678//DNA helicase activity;GO:0003682//chromatin binding;GO:0003688//DNA replication origin binding;GO:0003690//double-stranded DNA binding;GO:0003697//single-stranded DNA binding;GO:0003723//RNA binding;GO:0003727//single-stranded RNA binding;GO:0004386//helicase activity;GO:0005515//protein binding;GO…	GO:0006139//nucleobase-containing compound metabolic process;GO:0006260//DNA replication;GO:0006281//DNA repair;GO:0006974//cellular response to DNA damage stimulus;GO:0007062//sister chromatid cohesion;GO:0016043//cellular component organization;GO:0031297//replication fork processing;GO:0032079//positive regulation of endodeoxyribonuclease activity;GO:0032091//negative regulation of protein bin…	--
ENSG00000013583	576	697	66.360	63.980	66.36	63.98	-0.0526928938401894	0.173464166073336	0.239172436260295	HEBP1	heme binding protein 1 [Source:HGNC Symbol;Acc:HGNC:17176]	-	-	-	-	GO:0005576//extracellular region;GO:0005737//cytoplasm;GO:0070062//extracellular exosome	GO:0020037//heme binding	GO:0007623//circadian rhythm	--
ENSG00000013588	12001	18563	353.378	366.987	353.378	366.987	0.0545167326666548	6.0942452128668e-71	7.21104887220291e-70	GPRC5A	G protein-coupled receptor class C group 5 member A [Source:HGNC Symbol;Acc:HGNC:9836]	-	-	-	-	GO:0005730//nucleolus;GO:0005886//plasma membrane;GO:0016020//membrane;GO:0030659//cytoplasmic vesicle membrane;GO:0031410//cytoplasmic vesicle;GO:0031982//vesicle;GO:0043231//intracellular membrane-bounded organelle;GO:0043235//receptor complex;GO:0070062//extracellular exosome	GO:0004930//G protein-coupled receptor activity;GO:0005515//protein binding;GO:0030295//protein kinase activator activity;GO:0045296//cadherin binding	GO:0007165//signal transduction;GO:0007175//negative regulation of epidermal growth factor-activated receptor activity;GO:0007186//G protein-coupled receptor signaling pathway	--
ENSG00000013619	0	2	0.000	0.050	0.001	0.05	5.64385618977472	0.50002499875013	0.604462110599199	MAMLD1	mastermind like domain containing 1 [Source:HGNC Symbol;Acc:HGNC:2568]	-	-	-	-	GO:0005634//nucleus;GO:0005654//nucleoplasm;GO:0005794//Golgi apparatus;GO:0005813//centrosome;GO:0016604//nuclear body	GO:0003674//molecular_function	GO:0006357//regulation of transcription by RNA polymerase II;GO:0008584//male gonad development	--
ENSG00000013725	0	0	0.000	0.000	0.001	0.001	0	1	1	CD6	CD6 molecule [Source:HGNC Symbol;Acc:HGNC:1691]	Environmental Information Processing	Signaling molecules and interaction	ko04514//Cell adhesion molecules	K06456	GO:0001772//immunological synapse;GO:0005576//extracellular region;GO:0005886//plasma membrane;GO:0009986//cell surface;GO:0016020//membrane;GO:0042101//T cell receptor complex	GO:0001530//lipopolysaccharide binding;GO:0005515//protein binding;GO:0019901//protein kinase binding;GO:0042802//identical protein binding;GO:0070891//lipoteichoic acid binding	GO:0001771//immunological synapse formation;GO:0001934//positive regulation of protein phosphorylation;GO:0002250//adaptive immune response;GO:0002376//immune system process;GO:0002438//acute inflammatory response to antigenic stimulus;GO:0007155//cell adhesion;GO:0007157//heterophilic cell-cell adhesion via plasma membrane cell adhesion molecules;GO:0031663//lipopolysaccharide-mediated signaling…	--
ENSG00000013810	1038	2001	54.507	79.631	54.507	79.631	0.546888656716436	3.82736493467216e-43	2.71725025478851e-42	TACC3	transforming acidic coiled-coil containing protein 3 [Source:HGNC Symbol;Acc:HGNC:11524]	-	-	-	-	GO:0000922//spindle pole;GO:0005737//cytoplasm;GO:0005813//centrosome;GO:0005819//spindle;GO:0005829//cytosol;GO:0005856//cytoskeleton;GO:0034451//centriolar satellite;GO:0043231//intracellular membrane-bounded organelle;GO:0072686//mitotic spindle	GO:0005515//protein binding	GO:0000226//microtubule cytoskeleton organization;GO:0007049//cell cycle;GO:0007052//mitotic spindle organization;GO:0007091//metaphase/anaphase transition of mitotic cell cycle;GO:0008283//cell population proliferation;GO:0021987//cerebral cortex development;GO:0051301//cell division;GO:0060236//regulation of mitotic spindle organization;GO:1902850//microtubule cytoskeleton organization involved…	--
ENSG00000014123	1026	1576	32.657	39.685	32.657	39.685	0.281201540115543	3.96680839689834e-14	1.24442948532059e-13	UFL1	UFM1 specific ligase 1 [Source:HGNC Symbol;Acc:HGNC:23039]	-	-	-	-	GO:0005634//nucleus;GO:0005694//chromosome;GO:0005737//cytoplasm;GO:0005741//mitochondrial outer membrane;GO:0005783//endoplasmic reticulum;GO:0005789//endoplasmic reticulum membrane;GO:0005829//cytosol;GO:0016020//membrane;GO:0032991//protein-containing complex;GO:0035861//site of double-strand break;GO:0043005//neuron projection	GO:0005515//protein binding;GO:0016740//transferase activity;GO:0019901//protein kinase binding;GO:0061666//UFM1 ligase activity;GO:0071568//UFM1 transferase activity	GO:0000077//DNA damage checkpoint signaling;GO:0001649//osteoblast differentiation;GO:0006281//DNA repair;GO:0006974//cellular response to DNA damage stimulus;GO:0008284//positive regulation of cell population proliferation;GO:0010468//regulation of gene expression;GO:0010508//positive regulation of autophagy;GO:0030218//erythrocyte differentiation;GO:0031397//negative regulation of protein ubiqu…	--
ENSG00000014138	178.37	707.43	8.709	27.496	8.709	27.496	1.65864277902448	9.62975665204275e-61	9.57492754021502e-60	POLA2	DNA polymerase alpha 2, accessory subunit [Source:HGNC Symbol;Acc:HGNC:30073]	Genetic Information Processing	Replication and repair	ko03030//DNA replication	K02321	GO:0005634//nucleus;GO:0005654//nucleoplasm;GO:0005658//alpha DNA polymerase:primase complex;GO:0005829//cytosol	GO:0003674//molecular_function;GO:0003677//DNA binding;GO:0005515//protein binding	GO:0006260//DNA replication;GO:0006269//DNA replication, synthesis of RNA primer;GO:0006270//DNA replication initiation;GO:0006606//protein import into nucleus	--
ENSG00000014164	290	411	11.929	14.022	11.929	14.022	0.2332190320018	0.00255385987050481	0.00445371820621895	ZC3H3	zinc finger CCCH-type containing 3 [Source:HGNC Symbol;Acc:HGNC:28972]	-	-	-	-	GO:0005634//nucleus;GO:0005847//mRNA cleavage and polyadenylation specificity factor complex	GO:0003674//molecular_function;GO:0003677//DNA binding;GO:0046332//SMAD binding;GO:0046872//metal ion binding;GO:0070412//R-SMAD binding	GO:0031124//mRNA 3'-end processing;GO:0032927//positive regulation of activin receptor signaling pathway;GO:0051028//mRNA transport	--
ENSG00000014216	2940	5603	139.514	204.586	139.514	204.586	0.552297522181137	3.20422627399119e-92	5.15151426251303e-91	CAPN1	calpain 1 [Source:HGNC Symbol;Acc:HGNC:1476]	Human Diseases;Human Diseases;Human Diseases;Genetic Information Processing;Cellular Processes;Cellular Processes;Cellular Processes	Neurodegenerative disease;Neurodegenerative disease;Infectious disease: bacterial;Folding, sorting and degradation;Cell growth and death;Cell growth and death;Cell growth and death	ko05022//Pathways of neurodegeneration - multiple diseases;ko05010//Alzheimer disease;ko05131//Shigellosis;ko04141//Protein processing in endoplasmic reticulum;ko04217//Necroptosis;ko04218//Cellular senescence;ko04210//Apoptosis	K01367;K01367;K01367;K01367;K01367;K01367;K01367	GO:0001533//cornified envelope;GO:0005576//extracellular region;GO:0005737//cytoplasm;GO:0005739//mitochondrion;GO:0005764//lysosome;GO:0005829//cytosol;GO:0005886//plasma membrane;GO:0005925//focal adhesion;GO:0016020//membrane;GO:0070062//extracellular exosome;GO:0110158//calpain complex;GO:1904813//ficolin-1-rich granule lumen	GO:0004198//calcium-dependent cysteine-type endopeptidase activity;GO:0005509//calcium ion binding;GO:0005515//protein binding;GO:0008233//peptidase activity;GO:0008234//cysteine-type peptidase activity;GO:0016787//hydrolase activity;GO:0046872//metal ion binding	GO:0006508//proteolysis;GO:0008284//positive regulation of cell population proliferation;GO:0016241//regulation of macroautophagy;GO:0032801//receptor catabolic process;GO:0050790//regulation of catalytic activity;GO:0060056//mammary gland involution;GO:0097264//self proteolysis;GO:2000310//regulation of NMDA receptor activity	--
ENSG00000014257	337	119	25.528	5.823	25.528	5.823	-2.13224598984449	5.95479962771213e-30	3.08670319835655e-29	ACP3	acid phosphatase 3 [Source:HGNC Symbol;Acc:HGNC:125]	-	-	-	-	GO:0005576//extracellular region;GO:0005615//extracellular space;GO:0005634//nucleus;GO:0005737//cytoplasm;GO:0005764//lysosome;GO:0005765//lysosomal membrane;GO:0005771//multivesicular body;GO:0005829//cytosol;GO:0005886//plasma membrane;GO:0012506//vesicle membrane;GO:0016020//membrane;GO:0030141//secretory granule;GO:0030175//filopodium;GO:0031985//Golgi cisterna;GO:0035577//azurophil granule …	GO:0003993//acid phosphatase activity;GO:0004725//protein tyrosine phosphatase activity;GO:0005515//protein binding;GO:0008253//5'-nucleotidase activity;GO:0016787//hydrolase activity;GO:0016791//phosphatase activity;GO:0033265//choline binding;GO:0042131//thiamine phosphate phosphatase activity;GO:0042802//identical protein binding;GO:0042803//protein homodimerization activity;GO:0052642//lysoph…	GO:0006144//purine nucleobase metabolic process;GO:0006629//lipid metabolic process;GO:0006772//thiamine metabolic process;GO:0007040//lysosome organization;GO:0009117//nucleotide metabolic process;GO:0016311//dephosphorylation;GO:0046085//adenosine metabolic process;GO:0051930//regulation of sensory perception of pain;GO:0060168//positive regulation of adenosine receptor signaling pathway	--
ENSG00000014641	2133	2224	222.233	183.139	222.233	183.139	-0.279134012364287	0.0418950203767034	0.063785053069772	MDH1	malate dehydrogenase 1 [Source:HGNC Symbol;Acc:HGNC:6970]	Metabolism;Metabolism;Metabolism;Metabolism;Metabolism;Metabolism;Organismal Systems	Global and overview maps;Global and overview maps;Amino acid metabolism;Carbohydrate metabolism;Carbohydrate metabolism;Carbohydrate metabolism;Excretory system	ko01100//Metabolic pathways;ko01200//Carbon metabolism;ko00270//Cysteine and methionine metabolism;ko00620//Pyruvate metabolism;ko00020//Citrate cycle (TCA cycle);ko00630//Glyoxylate and dicarboxylate metabolism;ko04964//Proximal tubule bicarbonate reclamation	K00025;K00025;K00025;K00025;K00025;K00025;K00025	GO:0005615//extracellular space;GO:0005737//cytoplasm;GO:0005813//centrosome;GO:0005829//cytosol;GO:0070062//extracellular exosome	GO:0003824//catalytic activity;GO:0004470//malic enzyme activity;GO:0005515//protein binding;GO:0016491//oxidoreductase activity;GO:0016615//malate dehydrogenase activity;GO:0016616//oxidoreductase activity, acting on the CH-OH group of donors, NAD or NADP as acceptor;GO:0030060//L-malate dehydrogenase activity;GO:0047860//diiodophenylpyruvate reductase activity;GO:0047995//hydroxyphenylpyruvate …	GO:0006094//gluconeogenesis;GO:0006099//tricarboxylic acid cycle;GO:0006107//oxaloacetate metabolic process;GO:0006108//malate metabolic process;GO:0006734//NADH metabolic process;GO:0006739//NADP metabolic process;GO:0019752//carboxylic acid metabolic process	--
ENSG00000014824	954	1465	37.449	35.098	37.449	35.098	-0.0935383715955278	2.61342833591411e-13	7.93164536706814e-13	SLC30A9	solute carrier family 30 member 9 [Source:HGNC Symbol;Acc:HGNC:1329]	-	-	-	-	GO:0005634//nucleus;GO:0005739//mitochondrion;GO:0005783//endoplasmic reticulum;GO:0005856//cytoskeleton;GO:0016020//membrane;GO:0031410//cytoplasmic vesicle;GO:0031966//mitochondrial membrane	GO:0003682//chromatin binding;GO:0005385//zinc ion transmembrane transporter activity;GO:0008324//cation transmembrane transporter activity;GO:0015297//antiporter activity;GO:0016922//nuclear receptor binding;GO:0030374//nuclear receptor coactivator activity	GO:0006289//nucleotide-excision repair;GO:0006811//ion transport;GO:0006812//cation transport;GO:0006829//zinc ion transport;GO:0006882//cellular zinc ion homeostasis;GO:0010821//regulation of mitochondrion organization;GO:0045944//positive regulation of transcription by RNA polymerase II;GO:0055085//transmembrane transport;GO:0071577//zinc ion transmembrane transport	--
ENSG00000014914	256	451	12.366	17.283	12.366	17.283	0.482974752939974	7.74460575751010e-09	1.92418307888554e-08	MTMR11	myotubularin related protein 11 [Source:HGNC Symbol;Acc:HGNC:24307]	-	-	-	-	GO:0005737//cytoplasm;GO:0070062//extracellular exosome	-	-	--
ENSG00000014919	767.58	827.11	24.910	23.151	24.91	23.151	-0.10565050999898	0.499586444250789	0.604462110599199	COX15	cytochrome c oxidase assembly homolog COX15 [Source:HGNC Symbol;Acc:HGNC:2263]	Metabolism;Organismal Systems;Metabolism;Metabolism	Global and overview maps;Environmental adaptation;Energy metabolism;Metabolism of cofactors and vitamins	ko01100//Metabolic pathways;ko04714//Thermogenesis;ko00190//Oxidative phosphorylation;ko00860//Porphyrin metabolism	K02259;K02259;K02259;K02259	GO:0005654//nucleoplasm;GO:0005739//mitochondrion;GO:0005743//mitochondrial inner membrane;GO:0005746//mitochondrial respirasome;GO:0016020//membrane;GO:0031966//mitochondrial membrane;GO:0070069//cytochrome complex	GO:0004129//cytochrome-c oxidase activity;GO:0005515//protein binding;GO:0016627//oxidoreductase activity, acting on the CH-CH group of donors;GO:0016653//oxidoreductase activity, acting on NAD(P)H, heme protein as acceptor;GO:0020037//heme binding;GO:0060090//molecular adaptor activity	GO:0006123//mitochondrial electron transport, cytochrome c to oxygen;GO:0006783//heme biosynthetic process;GO:0006784//heme A biosynthetic process;GO:0007585//respiratory gaseous exchange by respiratory system;GO:0008535//respiratory chain complex IV assembly;GO:0045333//cellular respiration;GO:1902600//proton transmembrane transport	--
ENSG00000015133	1590	756	36.073	17.298	36.073	17.298	-1.06031416673959	3.73467235427688e-80	5.06614973915434e-79	CCDC88C	coiled-coil domain containing 88C [Source:HGNC Symbol;Acc:HGNC:19967]	-	-	-	-	GO:0005737//cytoplasm;GO:0005813//centrosome;GO:0030054//cell junction;GO:0070161//anchoring junction	GO:0001965//G-protein alpha-subunit binding;GO:0005085//guanyl-nucleotide exchange factor activity;GO:0005109//frizzled binding;GO:0005515//protein binding;GO:0008017//microtubule binding;GO:0030165//PDZ domain binding;GO:0042802//identical protein binding;GO:0043621//protein self-association;GO:0051959//dynein light intermediate chain binding	GO:0001932//regulation of protein phosphorylation;GO:0003383//apical constriction;GO:0007264//small GTPase mediated signal transduction;GO:0016055//Wnt signaling pathway;GO:0030705//cytoskeleton-dependent intracellular transport;GO:0031098//stress-activated protein kinase signaling cascade;GO:0031122//cytoplasmic microtubule organization;GO:0031648//protein destabilization;GO:0035567//non-canonic…	--
ENSG00000015153	195	460	14.052	25.351	14.052	25.351	0.851267175480196	4.68368935130758e-19	1.7526919289265e-18	YAF2	YY1 associated factor 2 [Source:HGNC Symbol;Acc:HGNC:17363]	-	-	-	-	GO:0005634//nucleus;GO:0005654//nucleoplasm;GO:0005829//cytosol	GO:0003677//DNA binding;GO:0003712//transcription coregulator activity;GO:0003713//transcription coactivator activity;GO:0003714//transcription corepressor activity;GO:0005515//protein binding;GO:0046872//metal ion binding	GO:0006355//regulation of transcription, DNA-templated;GO:0045892//negative regulation of transcription, DNA-templated;GO:0045893//positive regulation of transcription, DNA-templated	--
ENSG00000015171	1009	1047	33.225	29.789	33.225	29.789	-0.157489505563414	0.118451670168453	0.16912284793434	ZMYND11	zinc finger MYND-type containing 11 [Source:HGNC Symbol;Acc:HGNC:16966]	-	-	-	-	GO:0005634//nucleus;GO:0005654//nucleoplasm;GO:0005694//chromosome;GO:0016020//membrane	GO:0003677//DNA binding;GO:0003690//double-stranded DNA binding;GO:0003714//transcription corepressor activity;GO:0005515//protein binding;GO:0008270//zinc ion binding;GO:0035064//methylated histone binding;GO:0046872//metal ion binding	GO:0006325//chromatin organization;GO:0007049//cell cycle;GO:0009966//regulation of signal transduction;GO:0034243//regulation of transcription elongation from RNA polymerase II promoter;GO:0043124//negative regulation of I-kappaB kinase/NF-kappaB signaling;GO:0045892//negative regulation of transcription, DNA-templated;GO:0046329//negative regulation of JNK cascade;GO:0051607//defense response t…	--
ENSG00000015285	4	10	0.294	0.582	0.294	0.582	0.98520299807192	0.179718139619449	0.246836034836427	WAS	WASP actin nucleation promoting factor [Source:HGNC Symbol;Acc:HGNC:12731]	Organismal Systems;Cellular Processes;Human Diseases;Human Diseases;Organismal Systems;Cellular Processes	Immune system;Cellular community - eukaryotes;Infectious disease: bacterial;Cancer: overview;Immune system;Cellular community - eukaryotes	ko04062//Chemokine signaling pathway;ko04530//Tight junction;ko05135//Yersinia infection;ko05231//Choline metabolism in cancer;ko04666//Fc gamma R-mediated phagocytosis;ko04520//Adherens junction	K05747;K05747;K05747;K05747;K05747;K05747	GO:0005634//nucleus;GO:0005737//cytoplasm;GO:0005829//cytosol;GO:0005856//cytoskeleton;GO:0005884//actin filament;GO:0005886//plasma membrane;GO:0005911//cell-cell junction;GO:0012506//vesicle membrane;GO:0015629//actin cytoskeleton;GO:0035861//site of double-strand break;GO:0045335//phagocytic vesicle;GO:0070062//extracellular exosome	GO:0003779//actin binding;GO:0005515//protein binding;GO:0017124//SH3 domain binding;GO:0019901//protein kinase binding;GO:0030695//GTPase regulator activity;GO:0031267//small GTPase binding;GO:0042802//identical protein binding;GO:0043274//phospholipase binding	GO:0002625//regulation of T cell antigen processing and presentation;GO:0006952//defense response;GO:0006955//immune response;GO:0007015//actin filament organization;GO:0007596//blood coagulation;GO:0008064//regulation of actin polymerization or depolymerization;GO:0008154//actin polymerization or depolymerization;GO:0008544//epidermis development;GO:0010591//regulation of lamellipodium assembly;…	--
ENSG00000015413	101	69	10.515	4.582	10.515	4.582	-1.19839948631447	0.00222351548464084	0.00390045846416676	DPEP1	dipeptidase 1 [Source:HGNC Symbol;Acc:HGNC:3002]	-	-	-	-	GO:0005615//extracellular space;GO:0005654//nucleoplasm;GO:0005886//plasma membrane;GO:0016020//membrane;GO:0016324//apical plasma membrane;GO:0030054//cell junction;GO:0031528//microvillus membrane;GO:0042995//cell projection;GO:0045177//apical part of cell;GO:0070062//extracellular exosome;GO:0098552//side of membrane	GO:0005515//protein binding;GO:0008233//peptidase activity;GO:0008235//metalloexopeptidase activity;GO:0008237//metallopeptidase activity;GO:0008270//zinc ion binding;GO:0008800//beta-lactamase activity;GO:0016787//hydrolase activity;GO:0016805//dipeptidase activity;GO:0034235//GPI anchor binding;GO:0043027//cysteine-type endopeptidase inhibitor activity involved in apoptotic process;GO:0046872//…	GO:0006508//proteolysis;GO:0006629//lipid metabolic process;GO:0006691//leukotriene metabolic process;GO:0006749//glutathione metabolic process;GO:0006751//glutathione catabolic process;GO:0006954//inflammatory response;GO:0016999//antibiotic metabolic process;GO:0030336//negative regulation of cell migration;GO:0030593//neutrophil chemotaxis;GO:0043066//negative regulation of apoptotic process;G…	--
ENSG00000015475	581	830	71.136	81.409	71.136	81.409	0.194608443933123	1.00079589265082e-05	2.09638659824127e-05	BID	BH3 interacting domain death agonist [Source:HGNC Symbol;Acc:HGNC:1050]	Human Diseases;Human Diseases;Human Diseases;Human Diseases;Human Diseases;Human Diseases;Human Diseases;Human Diseases;Human Diseases;Human Diseases;Human Diseases;Human Diseases;Human Diseases;Cellular Processes;Human Diseases;Human Diseases;Human Diseases;Cellular Processes;Environmental Information Processing;Organismal Systems;Cellular Processes;Human Diseases;Human Diseases;Cellular Process…	Cancer: overview;Infectious disease: viral;Neurodegenerative disease;Neurodegenerative disease;Neurodegenerative disease;Infectious disease: viral;Cardiovascular disease;Infectious disease: viral;Infectious disease: viral;Infectious disease: viral;Infectious disease: bacterial;Infectious disease: viral;Infectious disease: viral;Cell growth and death;Infectious disease: viral;Endocrine and metabol…	ko05200//Pathways in cancer;ko05168//Herpes simplex virus 1 infection;ko05022//Pathways of neurodegeneration - multiple diseases;ko05010//Alzheimer disease;ko05014//Amyotrophic lateral sclerosis;ko05163//Human cytomegalovirus infection;ko05417//Lipid and atherosclerosis;ko05170//Human immunodeficiency virus 1 infection;ko05169//Epstein-Barr virus infection;ko05167//Kaposi sarcoma-associated herpe…	K04726;K04726;K04726;K04726;K04726;K04726;K04726;K04726;K04726;K04726;K04726;K04726;K04726;K04726;K04726;K04726;K04726;K04726;K04726;K04726;K04726;K04726;K04726;K04726	GO:0005737//cytoplasm;GO:0005739//mitochondrion;GO:0005741//mitochondrial outer membrane;GO:0005829//cytosol;GO:0016020//membrane;GO:0031966//mitochondrial membrane	GO:0005123//death receptor binding;GO:0005515//protein binding;GO:0031625//ubiquitin protein ligase binding;GO:0043028//cysteine-type endopeptidase regulator activity involved in apoptotic process	GO:0001836//release of cytochrome c from mitochondria;GO:0006626//protein targeting to mitochondrion;GO:0006915//apoptotic process;GO:0006950//response to stress;GO:0008625//extrinsic apoptotic signaling pathway via death domain receptors;GO:0008637//apoptotic mitochondrial changes;GO:0010918//positive regulation of mitochondrial membrane potential;GO:0031334//positive regulation of protein-conta…	--
ENSG00000015479	5235.39	7003.48	303.696	283.597	303.696	283.597	-0.0987856355335216	4.8309527295808e-15	1.57368492325302e-14	MATR3	matrin 3 [Source:HGNC Symbol;Acc:HGNC:6912]	Human Diseases	Neurodegenerative disease	ko05014//Amyotrophic lateral sclerosis	K13213	GO:0005634//nucleus;GO:0005637//nuclear inner membrane;GO:0016020//membrane;GO:0016363//nuclear matrix	GO:0003676//nucleic acid binding;GO:0003723//RNA binding;GO:0005198//structural molecule activity;GO:0005515//protein binding;GO:0008270//zinc ion binding;GO:0035198//miRNA binding;GO:0042802//identical protein binding;GO:0046872//metal ion binding	GO:0001825//blastocyst formation;GO:0002218//activation of innate immune response;GO:0002376//immune system process;GO:0003170//heart valve development;GO:0003281//ventricular septum development;GO:0010608//posttranscriptional regulation of gene expression;GO:0045087//innate immune response	--
ENSG00000015520	37	14	1.085	0.299	1.085	0.299	-1.85947765313374	0.000416455730866833	0.00077416027395813	NPC1L1	NPC1 like intracellular cholesterol transporter 1 [Source:HGNC Symbol;Acc:HGNC:7898]	Organismal Systems	Digestive system	ko04975//Fat digestion and absorption	K14461	GO:0005886//plasma membrane;GO:0016020//membrane;GO:0016324//apical plasma membrane;GO:0030659//cytoplasmic vesicle membrane;GO:0031410//cytoplasmic vesicle;GO:0031526//brush border membrane	GO:0005319//lipid transporter activity;GO:0005515//protein binding;GO:0008431//vitamin E binding;GO:0015485//cholesterol binding;GO:0031267//small GTPase binding;GO:0031489//myosin V binding;GO:0042803//protein homodimerization activity;GO:1901363//heterocyclic compound binding	GO:0006629//lipid metabolic process;GO:0006695//cholesterol biosynthetic process;GO:0008202//steroid metabolic process;GO:0008203//cholesterol metabolic process;GO:0009410//response to xenobiotic stimulus;GO:0014850//response to muscle activity;GO:0030299//intestinal cholesterol absorption;GO:0030301//cholesterol transport;GO:0042157//lipoprotein metabolic process;GO:0042360//vitamin E metabolic …	--
ENSG00000015532	1076	1010	42.973	30.683	42.973	30.683	-0.485990949191528	0.000174100632730222	0.000333473387931199	XYLT2	xylosyltransferase 2 [Source:HGNC Symbol;Acc:HGNC:15517]	Metabolism;Metabolism;Metabolism	Global and overview maps;Glycan biosynthesis and metabolism;Glycan biosynthesis and metabolism	ko01100//Metabolic pathways;ko00534//Glycosaminoglycan biosynthesis - heparan sulfate / heparin;ko00532//Glycosaminoglycan biosynthesis - chondroitin sulfate / dermatan sulfate	K00771;K00771;K00771	GO:0000139//Golgi membrane;GO:0005576//extracellular region;GO:0005615//extracellular space;GO:0005794//Golgi apparatus;GO:0016020//membrane	GO:0000287//magnesium ion binding;GO:0016740//transferase activity;GO:0016757//glycosyltransferase activity;GO:0030145//manganese ion binding;GO:0030158//protein xylosyltransferase activity;GO:0046872//metal ion binding	GO:0006024//glycosaminoglycan biosynthetic process;GO:0015012//heparan sulfate proteoglycan biosynthetic process;GO:0030166//proteoglycan biosynthetic process;GO:0030203//glycosaminoglycan metabolic process;GO:0030206//chondroitin sulfate biosynthetic process;GO:0030210//heparin biosynthetic process;GO:0050650//chondroitin sulfate proteoglycan biosynthetic process	--
ENSG00000015568	7.63	182.67	1.074	2.675	1.074	2.675	1.31654489819046	8.54103717107328e-40	5.63211708941477e-39	RGPD5	RANBP2 like and GRIP domain containing 5 [Source:HGNC Symbol;Acc:HGNC:32418]	-	-	-	-	GO:0005643//nuclear pore;GO:0005737//cytoplasm	GO:0005096//GTPase activator activity;GO:0005515//protein binding	GO:0006607//NLS-bearing protein import into nucleus;GO:0046907//intracellular transport	--
ENSG00000015592	0	0	0.000	0.000	0.001	0.001	0	1	1	STMN4	stathmin 4 [Source:HGNC Symbol;Acc:HGNC:16078]	-	-	-	-	GO:0005737//cytoplasm;GO:0005794//Golgi apparatus;GO:0030424//axon;GO:0030426//growth cone;GO:0042995//cell projection;GO:0043005//neuron projection	GO:0005515//protein binding;GO:0015631//tubulin binding	GO:0007019//microtubule depolymerization;GO:0031110//regulation of microtubule polymerization or depolymerization;GO:0031175//neuron projection development	--
ENSG00000015676	1557	1373	26.062	18.181	26.062	18.181	-0.51951624717665	2.58193639661597e-09	6.5378932789644e-09	NUDCD3	NudC domain containing 3 [Source:HGNC Symbol;Acc:HGNC:22208]	-	-	-	-	GO:0005737//cytoplasm;GO:0005868//cytoplasmic dynein complex	GO:0005515//protein binding;GO:0051082//unfolded protein binding	GO:0006457//protein folding;GO:0060271//cilium assembly;GO:1905793//protein localization to pericentriolar material	--
ENSG00000016082	38	78	2.135	3.467	2.135	3.467	0.699451766694981	0.0027616884421102	0.00480072454244626	ISL1	ISL LIM homeobox 1 [Source:HGNC Symbol;Acc:HGNC:6132]	Cellular Processes	Cellular community - eukaryotes	ko04550//Signaling pathways regulating pluripotency of stem cells	K09370	GO:0000785//chromatin;GO:0005634//nucleus;GO:0005737//cytoplasm	GO:0000976//transcription cis-regulatory region binding;GO:0000978//RNA polymerase II cis-regulatory region sequence-specific DNA binding;GO:0000981//DNA-binding transcription factor activity, RNA polymerase II-specific;GO:0000987//cis-regulatory region sequence-specific DNA binding;GO:0001228//DNA-binding transcription activator activity, RNA polymerase II-specific;GO:0003677//DNA binding;GO:000…	GO:0000122//negative regulation of transcription by RNA polymerase II;GO:0001755//neural crest cell migration;GO:0003007//heart morphogenesis;GO:0003139//secondary heart field specification;GO:0003148//outflow tract septum morphogenesis;GO:0003151//outflow tract morphogenesis;GO:0003203//endocardial cushion morphogenesis;GO:0003215//cardiac right ventricle morphogenesis;GO:0003266//regulation of …	Homeobox
ENSG00000016391	219	223	5.163	3.084	5.163	3.084	-0.743406832846325	0.371387084169543	0.475236584670081	CHDH	choline dehydrogenase [Source:HGNC Symbol;Acc:HGNC:24288]	Metabolism;Metabolism	Global and overview maps;Amino acid metabolism	ko01100//Metabolic pathways;ko00260//Glycine, serine and threonine metabolism	K00108;K00108	GO:0005739//mitochondrion;GO:0005743//mitochondrial inner membrane;GO:0016020//membrane	GO:0005515//protein binding;GO:0008812//choline dehydrogenase activity;GO:0016491//oxidoreductase activity;GO:0016614//oxidoreductase activity, acting on CH-OH group of donors;GO:0050660//flavin adenine dinucleotide binding	GO:0019285//glycine betaine biosynthetic process from choline;GO:0042426//choline catabolic process	--
ENSG00000016402	165	285	7.452	9.057	7.452	9.057	0.281405583293144	1.01879056709694e-05	2.13290410443762e-05	IL20RA	interleukin 20 receptor subunit alpha [Source:HGNC Symbol;Acc:HGNC:6003]	Environmental Information Processing;Environmental Information Processing;Environmental Information Processing	Signaling molecules and interaction;Signal transduction;Signaling molecules and interaction	ko04060//Cytokine-cytokine receptor interaction;ko04630//JAK-STAT signaling pathway;ko04061//Viral protein interaction with cytokine and cytokine receptor	K05136;K05136;K05136	GO:0005886//plasma membrane;GO:0016020//membrane	GO:0004896//cytokine receptor activity;GO:0005515//protein binding;GO:0042015//interleukin-20 binding	GO:0019221//cytokine-mediated signaling pathway;GO:0045124//regulation of bone resorption;GO:2001244//positive regulation of intrinsic apoptotic signaling pathway	--
ENSG00000016490	0	0	0.000	0.000	0.001	0.001	0	1	1	CLCA1	chloride channel accessory 1 [Source:HGNC Symbol;Acc:HGNC:2015]	Organismal Systems;Organismal Systems	Digestive system;Endocrine system	ko04972//Pancreatic secretion;ko04924//Renin secretion	K05027;K05027	GO:0005576//extracellular region;GO:0005886//plasma membrane;GO:0005902//microvillus;GO:0016020//membrane;GO:0030141//secretory granule;GO:0042589//zymogen granule membrane	GO:0004222//metalloendopeptidase activity;GO:0005229//intracellular calcium activated chloride channel activity;GO:0005254//chloride channel activity;GO:0008233//peptidase activity;GO:0008237//metallopeptidase activity;GO:0016787//hydrolase activity;GO:0046872//metal ion binding	GO:0006508//proteolysis;GO:0006811//ion transport;GO:0006816//calcium ion transport;GO:0006821//chloride transport;GO:0034220//ion transmembrane transport;GO:0071456//cellular response to hypoxia;GO:1902476//chloride transmembrane transport	--
ENSG00000016602	0	9	0.000	0.298	0.001	0.298	8.21916852046216	0.00391328458973816	0.00670817248921267	CLCA4	chloride channel accessory 4 [Source:HGNC Symbol;Acc:HGNC:2018]	Organismal Systems;Organismal Systems	Digestive system;Endocrine system	ko04972//Pancreatic secretion;ko04924//Renin secretion	K05030;K05030	GO:0005576//extracellular region;GO:0005886//plasma membrane;GO:0016020//membrane;GO:0016324//apical plasma membrane	GO:0004222//metalloendopeptidase activity;GO:0005229//intracellular calcium activated chloride channel activity;GO:0005254//chloride channel activity;GO:0008233//peptidase activity;GO:0008237//metallopeptidase activity;GO:0016787//hydrolase activity;GO:0046872//metal ion binding	GO:0006508//proteolysis;GO:0006821//chloride transport;GO:0034220//ion transmembrane transport;GO:1902476//chloride transmembrane transport	--
ENSG00000016864	613	687	57.733	52.840	57.733	52.84	-0.127765727974015	0.978543231081479	1	GLT8D1	glycosyltransferase 8 domain containing 1 [Source:HGNC Symbol;Acc:HGNC:24870]	-	-	-	-	GO:0005794//Golgi apparatus;GO:0016020//membrane	GO:0008194//UDP-glycosyltransferase activity;GO:0016740//transferase activity;GO:0016757//glycosyltransferase activity	-	--
ENSG00000017260	4846.95	3439	182.708	116.792	182.708	116.792	-0.645598348674125	1.59683676344839e-67	1.76827557923261e-66	ATP2C1	ATPase secretory pathway Ca2+ transporting 1 [Source:HGNC Symbol;Acc:HGNC:13211]	-	-	-	-	GO:0000139//Golgi membrane;GO:0005783//endoplasmic reticulum;GO:0005794//Golgi apparatus;GO:0005802//trans-Golgi network;GO:0005886//plasma membrane;GO:0016020//membrane;GO:0032580//Golgi cisterna membrane;GO:0033106//cis-Golgi network membrane	GO:0000166//nucleotide binding;GO:0005215//transporter activity;GO:0005388//P-type calcium transporter activity;GO:0005509//calcium ion binding;GO:0005524//ATP binding;GO:0016887//ATP hydrolysis activity;GO:0046872//metal ion binding;GO:0140613//P-type manganese transporter activity	GO:0006811//ion transport;GO:0006816//calcium ion transport;GO:0006828//manganese ion transport;GO:0006874//cellular calcium ion homeostasis;GO:0008544//epidermis development;GO:0016339//calcium-dependent cell-cell adhesion via plasma membrane cell adhesion molecules;GO:0030036//actin cytoskeleton organization;GO:0032468//Golgi calcium ion homeostasis;GO:0032472//Golgi calcium ion transport;GO:00…	--
ENSG00000017427	27	75	1.916	2.008	1.916	2.008	0.0676617082145918	2.3426994454137e-05	4.79039470715618e-05	IGF1	insulin like growth factor 1 [Source:HGNC Symbol;Acc:HGNC:5464]	Human Diseases;Environmental Information Processing;Environmental Information Processing;Environmental Information Processing;Environmental Information Processing;Human Diseases;Cellular Processes;Human Diseases;Environmental Information Processing;Human Diseases;Cellular Processes;Environmental Information Processing;Cellular Processes;Environmental Information Processing;Organismal Systems;Envi…	Cancer: overview;Signal transduction;Signal transduction;Signal transduction;Signal transduction;Cancer: overview;Cellular community - eukaryotes;Cancer: overview;Signal transduction;Cancer: specific types;Cellular community - eukaryotes;Signal transduction;Cell growth and death;Signal transduction;Endocrine system;Signal transduction;Endocrine system;Sensory system;Cancer: specific types;Cardiov…	ko05200//Pathways in cancer;ko04151//PI3K-Akt signaling pathway;ko04010//MAPK signaling pathway;ko04014//Ras signaling pathway;ko04015//Rap1 signaling pathway;ko05205//Proteoglycans in cancer;ko04510//Focal adhesion;ko05202//Transcriptional misregulation in cancer;ko04150//mTOR signaling pathway;ko05224//Breast cancer;ko04550//Signaling pathways regulating pluripotency of stem cells;ko04068//FoxO…	K05459;K05459;K05459;K05459;K05459;K05459;K05459;K05459;K05459;K05459;K05459;K05459;K05459;K05459;K05459;K05459;K05459;K05459;K05459;K05459;K05459;K05459;K05459;K05459;K05459;K05459;K05459;K05459;K05459;K05459;K05459	GO:0005576//extracellular region;GO:0005615//extracellular space;GO:0016942//insulin-like growth factor binding protein complex;GO:0031093//platelet alpha granule lumen;GO:0035867//alphav-beta3 integrin-IGF-1-IGF1R complex;GO:0042567//insulin-like growth factor ternary complex;GO:0070382//exocytic vesicle	GO:0005158//insulin receptor binding;GO:0005159//insulin-like growth factor receptor binding;GO:0005178//integrin binding;GO:0005179//hormone activity;GO:0005515//protein binding;GO:0008083//growth factor activity	GO:0001501//skeletal system development;GO:0001775//cell activation;GO:0001837//epithelial to mesenchymal transition;GO:0001932//regulation of protein phosphorylation;GO:0007165//signal transduction;GO:0007265//Ras protein signal transduction;GO:0007517//muscle organ development;GO:0008283//cell population proliferation;GO:0008284//positive regulation of cell population proliferation;GO:0009408//…	--
ENSG00000017483	4	4	0.294	0.214	0.294	0.214	-0.458205358435217	1	1	SLC38A5	solute carrier family 38 member 5 [Source:HGNC Symbol;Acc:HGNC:18070]	Organismal Systems	Nervous system	ko04727//GABAergic synapse	K14992	GO:0005886//plasma membrane;GO:0016020//membrane	GO:0005290//L-histidine transmembrane transporter activity;GO:0015171//amino acid transmembrane transporter activity;GO:0015182//L-asparagine transmembrane transporter activity;GO:0015186//L-glutamine transmembrane transporter activity;GO:0015187//glycine transmembrane transporter activity;GO:0015194//L-serine transmembrane transporter activity;GO:0022858//alanine transmembrane transporter activi…	GO:0006865//amino acid transport;GO:0006867//asparagine transport;GO:0006868//glutamine transport;GO:0015804//neutral amino acid transport;GO:0015816//glycine transport;GO:0015825//L-serine transport;GO:0032329//serine transport;GO:0032973//amino acid export across plasma membrane;GO:0035725//sodium ion transmembrane transport;GO:0089709//L-histidine transmembrane transport;GO:0089718//amino acid…	--
ENSG00000017797	2227	1310	69.092	32.072	69.092	32.072	-1.10720435142051	4.97222238113824e-69	5.68847700577058e-68	RALBP1	ralA binding protein 1 [Source:HGNC Symbol;Acc:HGNC:9841]	Human Diseases;Environmental Information Processing;Human Diseases	Cancer: overview;Signal transduction;Cancer: specific types	ko05200//Pathways in cancer;ko04014//Ras signaling pathway;ko05212//Pancreatic cancer	K08773;K08773;K08773	GO:0000922//spindle pole;GO:0005634//nucleus;GO:0005654//nucleoplasm;GO:0005737//cytoplasm;GO:0005739//mitochondrion;GO:0005829//cytosol;GO:0005856//cytoskeleton;GO:0005886//plasma membrane;GO:0016020//membrane;GO:0016604//nuclear body	GO:0000166//nucleotide binding;GO:0005096//GTPase activator activity;GO:0005515//protein binding;GO:0005524//ATP binding;GO:0008559//ABC-type xenobiotic transporter activity;GO:0015431//ABC-type glutathione S-conjugate transporter activity;GO:0022857//transmembrane transporter activity;GO:0031267//small GTPase binding;GO:0042626//ATPase-coupled transmembrane transporter activity;GO:0042910//xenob…	GO:0001934//positive regulation of protein phosphorylation;GO:0006897//endocytosis;GO:0006935//chemotaxis;GO:0007165//signal transduction;GO:0007264//small GTPase mediated signal transduction;GO:0032489//regulation of Cdc42 protein signal transduction;GO:0043087//regulation of GTPase activity;GO:0043547//positive regulation of GTPase activity;GO:0051056//regulation of small GTPase mediated signal…	--
ENSG00000018189	500	379	22.139	11.591	22.139	11.591	-0.933585019725138	2.85813226009076e-08	6.9057893491665e-08	RUFY3	RUN and FYVE domain containing 3 [Source:HGNC Symbol;Acc:HGNC:30285]	-	-	-	-	GO:0005737//cytoplasm;GO:0005829//cytosol;GO:0012505//endomembrane system;GO:0016020//membrane;GO:0030027//lamellipodium;GO:0030175//filopodium;GO:0030424//axon;GO:0030425//dendrite;GO:0030426//growth cone;GO:0042995//cell projection;GO:0043025//neuronal cell body;GO:0043204//perikaryon;GO:0070161//anchoring junction	GO:0005515//protein binding;GO:0046872//metal ion binding	GO:0007015//actin filament organization;GO:0007399//nervous system development;GO:0030154//cell differentiation;GO:0030335//positive regulation of cell migration;GO:0045773//positive regulation of axon extension;GO:0050770//regulation of axonogenesis;GO:0050771//negative regulation of axonogenesis;GO:0090316//positive regulation of intracellular protein transport;GO:2000114//regulation of establi…	--
ENSG00000018236	0	0	0.000	0.000	0.001	0.001	0	1	1	CNTN1	contactin 1 [Source:HGNC Symbol;Acc:HGNC:2171]	Environmental Information Processing	Signaling molecules and interaction	ko04514//Cell adhesion molecules	K06759	GO:0005886//plasma membrane;GO:0016020//membrane;GO:0030424//axon;GO:0042734//presynaptic membrane;GO:0045211//postsynaptic membrane;GO:0070062//extracellular exosome;GO:0098552//side of membrane	GO:0005515//protein binding;GO:0030246//carbohydrate binding;GO:0098632//cell-cell adhesion mediator activity	GO:0007155//cell adhesion;GO:0007219//Notch signaling pathway;GO:0007411//axon guidance;GO:0007420//brain development;GO:0007626//locomotory behavior;GO:0010467//gene expression;GO:0010628//positive regulation of gene expression;GO:0010765//positive regulation of sodium ion transport;GO:0010976//positive regulation of neuron projection development;GO:0021549//cerebellum development;GO:0031175//ne…	--
ENSG00000018280	3	11	0.112	0.324	0.112	0.324	1.53249508082702	0.0574585900844654	0.0861510272528652	SLC11A1	solute carrier family 11 member 1 [Source:HGNC Symbol;Acc:HGNC:10907]	Cellular Processes	Transport and catabolism	ko04142//Lysosome	K12347	GO:0005575//cellular_component;GO:0005764//lysosome;GO:0005765//lysosomal membrane;GO:0005768//endosome;GO:0005770//late endosome;GO:0005886//plasma membrane;GO:0010008//endosome membrane;GO:0016020//membrane;GO:0030670//phagocytic vesicle membrane;GO:0031902//late endosome membrane;GO:0070821//tertiary granule membrane;GO:0101003//ficolin-1-rich granule membrane	GO:0003674//molecular_function;GO:0005381//iron ion transmembrane transporter activity;GO:0005384//manganese ion transmembrane transporter activity;GO:0015086//cadmium ion transmembrane transporter activity;GO:0042803//protein homodimerization activity;GO:0046873//metal ion transmembrane transporter activity;GO:0046915//transition metal ion transmembrane transporter activity;GO:0051139//metal ion…	GO:0001818//negative regulation of cytokine production;GO:0001819//positive regulation of cytokine production;GO:0002309//T cell proliferation involved in immune response;GO:0002606//positive regulation of dendritic cell antigen processing and presentation;GO:0002827//positive regulation of T-helper 1 type immune response;GO:0006811//ion transport;GO:0006826//iron ion transport;GO:0006828//mangan…	--
ENSG00000018408	601	371	21.042	14.280	21.042	14.28	-0.559275857057507	7.65717189673171e-19	2.84091361726605e-18	WWTR1	WW domain containing transcription regulator 1 [Source:HGNC Symbol;Acc:HGNC:24042]	Environmental Information Processing;Environmental Information Processing	Signal transduction;Signal transduction	ko04390//Hippo signaling pathway;ko04392//Hippo signaling pathway - multiple species	K16820;K16820	GO:0005634//nucleus;GO:0005654//nucleoplasm;GO:0005667//transcription regulator complex;GO:0005737//cytoplasm;GO:0005829//cytosol;GO:0005886//plasma membrane;GO:0016020//membrane;GO:0016604//nuclear body	GO:0003713//transcription coactivator activity;GO:0003714//transcription corepressor activity;GO:0005515//protein binding;GO:0042803//protein homodimerization activity	GO:0000122//negative regulation of transcription by RNA polymerase II;GO:0001649//osteoblast differentiation;GO:0001894//tissue homeostasis;GO:0001933//negative regulation of protein phosphorylation;GO:0003015//heart process;GO:0006355//regulation of transcription, DNA-templated;GO:0006469//negative regulation of protein kinase activity;GO:0008284//positive regulation of cell population prolifera…	--
ENSG00000018510	1686	2855	84.810	75.045	84.81	75.045	-0.176478430838473	7.1180641843898e-36	4.29316193542811e-35	AGPS	alkylglycerone phosphate synthase [Source:HGNC Symbol;Acc:HGNC:327]	Metabolism;Cellular Processes;Metabolism	Global and overview maps;Transport and catabolism;Lipid metabolism	ko01100//Metabolic pathways;ko04146//Peroxisome;ko00565//Ether lipid metabolism	K00803;K00803;K00803	GO:0005739//mitochondrion;GO:0005777//peroxisome;GO:0005778//peroxisomal membrane;GO:0005782//peroxisomal matrix;GO:0005829//cytosol;GO:0016020//membrane	GO:0003824//catalytic activity;GO:0005515//protein binding;GO:0008609//alkylglycerone-phosphate synthase activity;GO:0016740//transferase activity;GO:0050660//flavin adenine dinucleotide binding;GO:0071949//FAD binding	GO:0006629//lipid metabolic process;GO:0008610//lipid biosynthetic process;GO:0008611//ether lipid biosynthetic process	--
ENSG00000018610	426	510	26.567	24.472	26.567	24.472	-0.118503312941173	0.321459711806851	0.416221015977629	STEEP1	STING1 ER exit protein 1 [Source:HGNC Symbol;Acc:HGNC:26239]	-	-	-	-	GO:0005634//nucleus;GO:0005654//nucleoplasm;GO:0005737//cytoplasm;GO:0005783//endoplasmic reticulum;GO:0005813//centrosome;GO:0044297//cell body	GO:0005515//protein binding;GO:0030674//protein-macromolecule adaptor activity	GO:0006888//endoplasmic reticulum to Golgi vesicle-mediated transport;GO:0032527//protein exit from endoplasmic reticulum;GO:0090158//endoplasmic reticulum membrane organization	--
ENSG00000018625	0	0	0.000	0.000	0.001	0.001	0	1	1	ATP1A2	ATPase Na+/K+ transporting subunit alpha 2 [Source:HGNC Symbol;Acc:HGNC:800]	Environmental Information Processing;Environmental Information Processing;Organismal Systems;Organismal Systems;Organismal Systems;Organismal Systems;Organismal Systems;Organismal Systems;Organismal Systems;Organismal Systems;Organismal Systems;Organismal Systems;Organismal Systems;Organismal Systems;Organismal Systems;Organismal Systems;Organismal Systems;Organismal Systems	Signal transduction;Signal transduction;Circulatory system;Endocrine system;Digestive system;Digestive system;Endocrine system;Digestive system;Digestive system;Circulatory system;Endocrine system;Digestive system;Endocrine system;Digestive system;Excretory system;Digestive system;Excretory system;Excretory system	ko04024//cAMP signaling pathway;ko04022//cGMP-PKG signaling pathway;ko04261//Adrenergic signaling in cardiomyocytes;ko04919//Thyroid hormone signaling pathway;ko04974//Protein digestion and absorption;ko04972//Pancreatic secretion;ko04925//Aldosterone synthesis and secretion;ko04970//Salivary secretion;ko04976//Bile secretion;ko04260//Cardiac muscle contraction;ko04911//Insulin secretion;ko04971/…	K01539;K01539;K01539;K01539;K01539;K01539;K01539;K01539;K01539;K01539;K01539;K01539;K01539;K01539;K01539;K01539;K01539;K01539	GO:0005737//cytoplasm;GO:0005768//endosome;GO:0005886//plasma membrane;GO:0005890//sodium:potassium-exchanging ATPase complex;GO:0005901//caveola;GO:0014704//intercalated disc;GO:0016020//membrane;GO:0030315//T-tubule;GO:0031090//organelle membrane;GO:0042383//sarcolemma;GO:0042995//cell projection;GO:0043025//neuronal cell body;GO:0043197//dendritic spine;GO:1903561//extracellular vesicle	GO:0000166//nucleotide binding;GO:0005215//transporter activity;GO:0005391//P-type sodium:potassium-exchanging transporter activity;GO:0005496//steroid binding;GO:0005515//protein binding;GO:0005524//ATP binding;GO:0008556//P-type potassium transmembrane transporter activity;GO:0016791//phosphatase activity;GO:0016887//ATP hydrolysis activity;GO:0019829//ATPase-coupled cation transmembrane transp…	GO:0001504//neurotransmitter uptake;GO:0001662//behavioral fear response;GO:0002026//regulation of the force of heart contraction;GO:0002087//regulation of respiratory gaseous exchange by nervous system process;GO:0006811//ion transport;GO:0006813//potassium ion transport;GO:0006814//sodium ion transport;GO:0006883//cellular sodium ion homeostasis;GO:0006937//regulation of muscle contraction;GO:0…	--
ENSG00000018699	284	476	13.228	18.673	13.228	18.673	0.49735877860587	9.07264268209872e-08	2.13607097891099e-07	TTC27	tetratricopeptide repeat domain 27 [Source:HGNC Symbol;Acc:HGNC:25986]	-	-	-	-	GO:0005575//cellular_component	GO:0003674//molecular_function;GO:0005515//protein binding	GO:0008150//biological_process	--
ENSG00000018869	0	0	0.000	0.000	0.001	0.001	0	1	1	ZNF582	zinc finger protein 582 [Source:HGNC Symbol;Acc:HGNC:26421]	Human Diseases	Infectious disease: viral	ko05168//Herpes simplex virus 1 infection	K09228	GO:0005634//nucleus	GO:0000977//RNA polymerase II transcription regulatory region sequence-specific DNA binding;GO:0001227//DNA-binding transcription repressor activity, RNA polymerase II-specific;GO:0003677//DNA binding;GO:0046872//metal ion binding	GO:0000122//negative regulation of transcription by RNA polymerase II;GO:0006355//regulation of transcription, DNA-templated	zf-C2H2
ENSG00000019102	26	83	3.007	7.587	3.007	7.587	1.33520466981039	8.98248038022509e-07	2.01076800378311e-06	VSIG2	V-set and immunoglobulin domain containing 2 [Source:HGNC Symbol;Acc:HGNC:17149]	-	-	-	-	GO:0005886//plasma membrane;GO:0016020//membrane	-	GO:0006629//lipid metabolic process	--
ENSG00000019144	195	263	5.657	6.973	5.657	6.973	0.301742310643024	0.0575083026566205	0.0862085488171716	PHLDB1	pleckstrin homology like domain family B member 1 [Source:HGNC Symbol;Acc:HGNC:23697]	-	-	-	-	GO:0005829//cytosol;GO:0005886//plasma membrane;GO:0043231//intracellular membrane-bounded organelle;GO:0045171//intercellular bridge;GO:0045180//basal cortex	GO:0005515//protein binding	GO:0010470//regulation of gastrulation;GO:0010717//regulation of epithelial to mesenchymal transition;GO:0070507//regulation of microtubule cytoskeleton organization;GO:1904261//positive regulation of basement membrane assembly involved in embryonic body morphogenesis	--
ENSG00000019169	0	0	0.000	0.000	0.001	0.001	0	1	1	MARCO	macrophage receptor with collagenous structure [Source:HGNC Symbol;Acc:HGNC:6895]	Cellular Processes	Transport and catabolism	ko04145//Phagosome	K13884	GO:0005581//collagen trimer;GO:0005737//cytoplasm;GO:0005886//plasma membrane;GO:0016020//membrane;GO:0030666//endocytic vesicle membrane;GO:0062023//collagen-containing extracellular matrix	GO:0001540//amyloid-beta binding;GO:0001664//G protein-coupled receptor binding;GO:0004888//transmembrane signaling receptor activity;GO:0038024//cargo receptor activity;GO:0038187//pattern recognition receptor activity	GO:0001934//positive regulation of protein phosphorylation;GO:0002376//immune system process;GO:0006897//endocytosis;GO:0006898//receptor-mediated endocytosis;GO:0006911//phagocytosis, engulfment;GO:0007166//cell surface receptor signaling pathway;GO:0007193//adenylate cyclase-inhibiting G protein-coupled receptor signaling pathway;GO:0043277//apoptotic cell clearance;GO:0045087//innate immune re…	--
ENSG00000019186	0	0	0.000	0.000	0.001	0.001	0	1	1	CYP24A1	cytochrome P450 family 24 subfamily A member 1 [Source:HGNC Symbol;Acc:HGNC:2602]	Metabolism;Human Diseases;Organismal Systems;Metabolism	Global and overview maps;Cancer: overview;Endocrine system;Lipid metabolism	ko01100//Metabolic pathways;ko05206//MicroRNAs in cancer;ko04928//Parathyroid hormone synthesis, secretion and action;ko00100//Steroid biosynthesis	K07436;K07436;K07436;K07436	GO:0005739//mitochondrion;GO:0005743//mitochondrial inner membrane	GO:0004497//monooxygenase activity;GO:0005506//iron ion binding;GO:0008403//25-hydroxycholecalciferol-24-hydroxylase activity;GO:0016491//oxidoreductase activity;GO:0016705//oxidoreductase activity, acting on paired donors, with incorporation or reduction of molecular oxygen;GO:0020037//heme binding;GO:0030342//1-alpha,25-dihydroxyvitamin D3 24-hydroxylase activity;GO:0046872//metal ion binding;G…	GO:0001649//osteoblast differentiation;GO:0006629//lipid metabolic process;GO:0006766//vitamin metabolic process;GO:0033280//response to vitamin D;GO:0042359//vitamin D metabolic process;GO:0042369//vitamin D catabolic process;GO:0070561//vitamin D receptor signaling pathway;GO:0071305//cellular response to vitamin D;GO:1901615//organic hydroxy compound metabolic process	--
ENSG00000019485	185	300	5.564	6.843	5.564	6.843	0.298506527491054	8.63216107460154e-05	0.000169442407243438	PRDM11	PR/SET domain 11 [Source:HGNC Symbol;Acc:HGNC:13996]	-	-	-	-	GO:0005634//nucleus;GO:0005737//cytoplasm;GO:0005829//cytosol	GO:0003682//chromatin binding;GO:0005515//protein binding;GO:0008168//methyltransferase activity;GO:0016740//transferase activity	GO:0010468//regulation of gene expression;GO:0030308//negative regulation of cell growth;GO:0032259//methylation;GO:0043408//regulation of MAPK cascade;GO:0045892//negative regulation of transcription, DNA-templated;GO:0045893//positive regulation of transcription, DNA-templated;GO:0051726//regulation of cell cycle;GO:2000271//positive regulation of fibroblast apoptotic process	Others
ENSG00000019505	1571	617	40.914	12.712	40.914	12.712	-1.68640356091164	2.44263455225483e-108	4.86382001997479e-107	SYT13	synaptotagmin 13 [Source:HGNC Symbol;Acc:HGNC:14962]	-	-	-	-	GO:0005886//plasma membrane;GO:0016020//membrane;GO:0030133//transport vesicle;GO:0043231//intracellular membrane-bounded organelle;GO:0070382//exocytic vesicle	GO:0001786//phosphatidylserine binding;GO:0005509//calcium ion binding;GO:0005544//calcium-dependent phospholipid binding;GO:0019905//syntaxin binding;GO:0030276//clathrin binding	GO:0014059//regulation of dopamine secretion;GO:0016192//vesicle-mediated transport;GO:0017156//calcium-ion regulated exocytosis;GO:0017158//regulation of calcium ion-dependent exocytosis;GO:0071277//cellular response to calcium ion	--
ENSG00000019549	1	0	0.062	0.000	0.062	0.001	-5.95419631038688	1	1	SNAI2	snail family transcriptional repressor 2 [Source:HGNC Symbol;Acc:HGNC:11094]	Environmental Information Processing;Cellular Processes	Signal transduction;Cellular community - eukaryotes	ko04390//Hippo signaling pathway;ko04520//Adherens junction	K05706;K05706	GO:0000785//chromatin;GO:0005634//nucleus;GO:0005654//nucleoplasm;GO:0005737//cytoplasm	GO:0000977//RNA polymerase II transcription regulatory region sequence-specific DNA binding;GO:0000978//RNA polymerase II cis-regulatory region sequence-specific DNA binding;GO:0000981//DNA-binding transcription factor activity, RNA polymerase II-specific;GO:0001227//DNA-binding transcription repressor activity, RNA polymerase II-specific;GO:0003677//DNA binding;GO:0003682//chromatin binding;GO:0…	GO:0000122//negative regulation of transcription by RNA polymerase II;GO:0001649//osteoblast differentiation;GO:0001837//epithelial to mesenchymal transition;GO:0003180//aortic valve morphogenesis;GO:0003198//epithelial to mesenchymal transition involved in endocardial cushion formation;GO:0003273//cell migration involved in endocardial cushion formation;GO:0006325//chromatin organization;GO:0006…	zf-C2H2
ENSG00000019582	0	2	0.000	0.168	0.001	0.168	7.39231742277876	0.50002499875013	0.604462110599199	CD74	CD74 molecule [Source:HGNC Symbol;Acc:HGNC:1697]	Human Diseases;Human Diseases;Organismal Systems	Infectious disease: viral;Infectious disease: bacterial;Immune system	ko05168//Herpes simplex virus 1 infection;ko05152//Tuberculosis;ko04612//Antigen processing and presentation	K06505;K06505;K06505	GO:0000139//Golgi membrane;GO:0005576//extracellular region;GO:0005634//nucleus;GO:0005737//cytoplasm;GO:0005764//lysosome;GO:0005765//lysosomal membrane;GO:0005768//endosome;GO:0005770//late endosome;GO:0005771//multivesicular body;GO:0005773//vacuole;GO:0005783//endoplasmic reticulum;GO:0005789//endoplasmic reticulum membrane;GO:0005794//Golgi apparatus;GO:0005886//plasma membrane;GO:0009897//e…	GO:0001540//amyloid-beta binding;GO:0004896//cytokine receptor activity;GO:0005515//protein binding;GO:0019955//cytokine binding;GO:0023026//MHC class II protein complex binding;GO:0035718//macrophage migration inhibitory factor binding;GO:0042289//MHC class II protein binding;GO:0042609//CD4 receptor binding;GO:0042658//MHC class II protein binding, via antigen binding groove;GO:0042802//identic…	GO:0001516//prostaglandin biosynthetic process;GO:0001934//positive regulation of protein phosphorylation;GO:0001961//positive regulation of cytokine-mediated signaling pathway;GO:0002250//adaptive immune response;GO:0002286//T cell activation involved in immune response;GO:0002376//immune system process;GO:0002606//positive regulation of dendritic cell antigen processing and presentation;GO:0002…	--
ENSG00000019991	0	0	0.000	0.000	0.001	0.001	0	1	1	HGF	hepatocyte growth factor [Source:HGNC Symbol;Acc:HGNC:4893]	Human Diseases;Environmental Information Processing;Environmental Information Processing;Environmental Information Processing;Environmental Information Processing;Human Diseases;Environmental Information Processing;Human Diseases;Cellular Processes;Human Diseases;Human Diseases;Human Diseases;Human Diseases;Human Diseases;Human Diseases;Human Diseases	Cancer: overview;Signal transduction;Signal transduction;Signal transduction;Signal transduction;Cancer: overview;Signal transduction;Cancer: overview;Cellular community - eukaryotes;Cancer: specific types;Cancer: specific types;Drug resistance: antineoplastic;Cancer: specific types;Cancer: specific types;Cancer: specific types;Infectious disease: parasitic	ko05200//Pathways in cancer;ko04151//PI3K-Akt signaling pathway;ko04010//MAPK signaling pathway;ko04020//Calcium signaling pathway;ko04014//Ras signaling pathway;ko05208//Chemical carcinogenesis - reactive oxygen species;ko04015//Rap1 signaling pathway;ko05205//Proteoglycans in cancer;ko04510//Focal adhesion;ko05225//Hepatocellular carcinoma;ko05226//Gastric cancer;ko01521//EGFR tyrosine kinase i…	K05460;K05460;K05460;K05460;K05460;K05460;K05460;K05460;K05460;K05460;K05460;K05460;K05460;K05460;K05460;K05460	GO:0005576//extracellular region;GO:0005615//extracellular space;GO:0016020//membrane;GO:0031093//platelet alpha granule lumen	GO:0004252//serine-type endopeptidase activity;GO:0005102//signaling receptor binding;GO:0005515//protein binding;GO:0008083//growth factor activity;GO:0042056//chemoattractant activity;GO:0042802//identical protein binding	GO:0000278//mitotic cell cycle;GO:0000902//cell morphogenesis;GO:0001837//epithelial to mesenchymal transition;GO:0001889//liver development;GO:0001934//positive regulation of protein phosphorylation;GO:0006508//proteolysis;GO:0010507//negative regulation of autophagy;GO:0014856//skeletal muscle cell proliferation;GO:0030335//positive regulation of cell migration;GO:0032715//negative regulation o…	--
ENSG00000019995	1355.51	521.71	32.016	9.748	32.016	9.748	-1.7156149161824	1.81330246777422e-97	3.12352657515802e-96	ZRANB1	zinc finger RANBP2-type containing 1 [Source:HGNC Symbol;Acc:HGNC:18224]	-	-	-	-	GO:0005634//nucleus;GO:0005654//nucleoplasm;GO:0005737//cytoplasm;GO:0005829//cytosol;GO:0043231//intracellular membrane-bounded organelle	GO:0004843//thiol-dependent deubiquitinase;GO:0005515//protein binding;GO:0008233//peptidase activity;GO:0008234//cysteine-type peptidase activity;GO:0016787//hydrolase activity;GO:0031593//polyubiquitin modification-dependent protein binding;GO:0046872//metal ion binding;GO:0070530//K63-linked polyubiquitin modification-dependent protein binding;GO:0101005//deubiquitinase activity	GO:0006508//proteolysis;GO:0007010//cytoskeleton organization;GO:0016055//Wnt signaling pathway;GO:0016477//cell migration;GO:0022604//regulation of cell morphogenesis;GO:0030177//positive regulation of Wnt signaling pathway;GO:0035523//protein K29-linked deubiquitination;GO:0070536//protein K63-linked deubiquitination;GO:0071947//protein deubiquitination involved in ubiquitin-dependent protein c…	--
ENSG00000020129	160	295	8.754	9.381	8.754	9.381	0.0997993360071495	3.49427991699149e-07	7.98084708040465e-07	NCDN	neurochondrin [Source:HGNC Symbol;Acc:HGNC:17597]	-	-	-	-	GO:0005737//cytoplasm;GO:0005768//endosome;GO:0005829//cytosol;GO:0010008//endosome membrane;GO:0016020//membrane;GO:0030425//dendrite;GO:0042995//cell projection;GO:0043005//neuron projection;GO:0043025//neuronal cell body;GO:0043204//perikaryon;GO:0045202//synapse;GO:0098794//postsynapse	GO:0005515//protein binding	GO:0031175//neuron projection development;GO:0045453//bone resorption;GO:0048168//regulation of neuronal synaptic plasticity	--
ENSG00000020181	283.59	326.87	5.493	5.175	5.493	5.175	-0.0860354292444435	0.749492260393164	0.861549539627857	ADGRA2	adhesion G protein-coupled receptor A2 [Source:HGNC Symbol;Acc:HGNC:17849]	-	-	-	-	GO:0005886//plasma membrane;GO:0009986//cell surface;GO:0016020//membrane;GO:0030175//filopodium;GO:0042995//cell projection;GO:0043231//intracellular membrane-bounded organelle;GO:1990909//Wnt signalosome	GO:0004888//transmembrane signaling receptor activity;GO:0004930//G protein-coupled receptor activity;GO:0005515//protein binding	GO:0001525//angiogenesis;GO:0002040//sprouting angiogenesis;GO:0007165//signal transduction;GO:0007166//cell surface receptor signaling pathway;GO:0007186//G protein-coupled receptor signaling pathway;GO:0007417//central nervous system development;GO:0010595//positive regulation of endothelial cell migration;GO:0016055//Wnt signaling pathway;GO:0043542//endothelial cell migration;GO:0045765//regu…	--
ENSG00000020256	627	640	28.429	24.528	28.429	24.528	-0.212933750496888	0.127053670963601	0.178502535874791	ZFP64	ZFP64 zinc finger protein [Source:HGNC Symbol;Acc:HGNC:15940]	-	-	-	-	GO:0005634//nucleus;GO:0005737//cytoplasm;GO:0043076//megasporocyte nucleus	GO:0003677//DNA binding;GO:0005515//protein binding;GO:0046872//metal ion binding	GO:0045944//positive regulation of transcription by RNA polymerase II;GO:0048762//mesenchymal cell differentiation	zf-C2H2
ENSG00000020426	551	1049	67.896	100.971	67.896	100.971	0.572542506644951	1.98976616578304e-23	8.56388593675401e-23	MNAT1	MNAT1 component of CDK activating kinase [Source:HGNC Symbol;Acc:HGNC:7181]	Genetic Information Processing;Genetic Information Processing	Replication and repair;Transcription	ko03420//Nucleotide excision repair;ko03022//Basal transcription factors	K10842;K10842	GO:0000439//transcription factor TFIIH core complex;GO:0005634//nucleus;GO:0005654//nucleoplasm;GO:0005675//transcription factor TFIIH holo complex;GO:0019907//cyclin-dependent protein kinase activating kinase holoenzyme complex;GO:0070516//CAK-ERCC2 complex;GO:0070985//transcription factor TFIIK complex	GO:0005515//protein binding;GO:0008270//zinc ion binding;GO:0046872//metal ion binding;GO:0061575//cyclin-dependent protein serine/threonine kinase activator activity	GO:0000082//G1/S transition of mitotic cell cycle;GO:0006281//DNA repair;GO:0006289//nucleotide-excision repair;GO:0006355//regulation of transcription, DNA-templated;GO:0006357//regulation of transcription by RNA polymerase II;GO:0006366//transcription by RNA polymerase II;GO:0007049//cell cycle;GO:0007512//adult heart development;GO:0021591//ventricular system development;GO:0043066//negative r…	--
[truncated: 19,950 more rows]
