# Supplementary material for: An LCN2‐Dependent Positive‐Feedback Loop Between Gastric Cancer Cells and Tumor‐Associated‐Macrophages Mediates Lymphangiogenesis and Lymphatic Metastasis
Source: Adv Sci (Weinh). 2025 Aug 30;12(44):e08352. doi: 10.1002/advs.202508352 (PMC12667518; doi:10.1002/advs.202508352)
Supplement: Supplementary file 6 — Supplemental Table 11 [file ADVS-12-e08352-s003.xlsx]

## Sheet: ZZY-flag-1扣除ZZY-IgG
prot_hit_num	prot_acc	prot_desc	prot_score	prot_mass	prot_matches	prot_matches_sig	prot_sequences	prot_sequences_sig	prot_cover	prot_pi	emPAI
11	sp|P63261|ACTG_HUMAN	Actin, cytoplasmic 2 OS=Homo sapiens OX=9606 GN=ACTG1 PE=1 SV=1	1387	42108	45	45	20	20	61.6	5.31	13.11
46	sp|P68104|EF1A1_HUMAN	Elongation factor 1-alpha 1 OS=Homo sapiens OX=9606 GN=EEF1A1 PE=1 SV=1	856	50451	27	27	13	13	35.5	9.1	3.02
71	sp|P68363|TBA1B_HUMAN	Tubulin alpha-1B chain OS=Homo sapiens OX=9606 GN=TUBA1B PE=1 SV=1	628	50804	21	21	14	14	37	4.94	2.3
161	sp|P49327|FAS_HUMAN	Fatty acid synthase OS=Homo sapiens OX=9606 GN=FASN PE=1 SV=3	338	275877	12	12	11	11	7.5	6.01	0.15
166	sp|Q15154|PCM1_HUMAN	Pericentriolar material 1 protein OS=Homo sapiens OX=9606 GN=PCM1 PE=1 SV=5	332	230057	12	12	11	11	6.1	4.95	0.18
265	sp|P04083|ANXA1_HUMAN	Annexin A1 OS=Homo sapiens OX=9606 GN=ANXA1 PE=1 SV=2	217	38918	7	7	6	6	26	6.57	0.77
281	sp|P08195|4F2_HUMAN	4F2 cell-surface antigen heavy chain OS=Homo sapiens OX=9606 GN=SLC3A2 PE=1 SV=3	203	68180	4	4	4	4	10.2	4.89	0.21
282	sp|P12277|KCRB_HUMAN	Creatine kinase B-type OS=Homo sapiens OX=9606 GN=CKB PE=1 SV=1	203	42902	4	4	3	3	14.7	5.34	0.35
286	sp|P09972|ALDOC_HUMAN	Fructose-bisphosphate aldolase C OS=Homo sapiens OX=9606 GN=ALDOC PE=1 SV=2	198	39830	3	3	3	3	11.5	6.41	0.27
297	sp|P40227|TCPZ_HUMAN	T-complex protein 1 subunit zeta OS=Homo sapiens OX=9606 GN=CCT6A PE=1 SV=3	188	58444	5	5	5	5	11.3	6.23	0.31
329	sp|P26640|SYVC_HUMAN	Valine--tRNA ligase OS=Homo sapiens OX=9606 GN=VARS1 PE=1 SV=4	172	141642	6	6	6	6	7.1	7.53	0.15
351	sp|O95684|CEP43_HUMAN	Centrosomal protein 43 OS=Homo sapiens OX=9606 GN=CEP43 PE=1 SV=1	159	43153	5	5	5	5	19	4.67	0.45
382	sp|Q9Y230|RUVB2_HUMAN	RuvB-like 2 OS=Homo sapiens OX=9606 GN=RUVBL2 PE=1 SV=3	149	51296	4	4	4	4	12.5	5.49	0.28
383	sp|P33176|KINH_HUMAN	Kinesin-1 heavy chain OS=Homo sapiens OX=9606 GN=KIF5B PE=1 SV=1	149	110358	4	4	4	4	5.2	6.12	0.12
398	sp|Q5JSZ5|PRC2B_HUMAN	Protein PRRC2B OS=Homo sapiens OX=9606 GN=PRRC2B PE=1 SV=2	141	243958	2	2	2	2	1.3	8.55	0.03
399	sp|Q99623|PHB2_HUMAN	Prohibitin-2 OS=Homo sapiens OX=9606 GN=PHB2 PE=1 SV=2	140	33276	2	2	2	2	10	9.83	0.21
401	sp|Q6P1N0|C2D1A_HUMAN	Coiled-coil and C2 domain-containing protein 1A OS=Homo sapiens OX=9606 GN=CC2D1A PE=1 SV=1	140	104397	4	4	4	4	6.1	8.22	0.13
411	sp|P40926|MDHM_HUMAN	Malate dehydrogenase, mitochondrial OS=Homo sapiens OX=9606 GN=MDH2 PE=1 SV=3	138	35937	4	4	4	4	20.1	8.92	0.42
415	sp|O43837|IDH3B_HUMAN	Isocitrate dehydrogenase [NAD] subunit beta, mitochondrial OS=Homo sapiens OX=9606 GN=IDH3B PE=1 SV=2	136	42442	3	3	3	3	11.2	8.64	0.25
417	sp|Q8N1G4|LRC47_HUMAN	Leucine-rich repeat-containing protein 47 OS=Homo sapiens OX=9606 GN=LRRC47 PE=1 SV=1	136	64004	2	2	2	2	5.1	8.55	0.11
421	sp|P60174|TPIS_HUMAN	Triosephosphate isomerase OS=Homo sapiens OX=9606 GN=TPI1 PE=1 SV=4	135	26938	3	3	3	3	12	6.45	0.42
424	sp|P53621|COPA_HUMAN	Coatomer subunit alpha OS=Homo sapiens OX=9606 GN=COPA PE=1 SV=2	133	139797	6	6	6	6	4.8	7.7	0.15
425	sp|Q01469|FABP5_HUMAN	Fatty acid-binding protein 5 OS=Homo sapiens OX=9606 GN=FABP5 PE=1 SV=3	133	15497	3	3	3	3	45.2	6.6	0.81
428	sp|O60343|TBCD4_HUMAN	TBC1 domain family member 4 OS=Homo sapiens OX=9606 GN=TBC1D4 PE=1 SV=2	130	148068	2	2	2	2	2.2	6.57	0.04
438	sp|O14602|IF1AY_HUMAN	Eukaryotic translation initiation factor 1A, Y-chromosomal OS=Homo sapiens OX=9606 GN=EIF1AY PE=1 SV=4	126	16546	3	3	2	2	19.4	5.07	0.75
443	sp|Q15084|PDIA6_HUMAN	Protein disulfide-isomerase A6 OS=Homo sapiens OX=9606 GN=PDIA6 PE=1 SV=1	123	48490	1	1	1	1	3.4	4.95	0.07
445	sp|P29401|TKT_HUMAN	Transketolase OS=Homo sapiens OX=9606 GN=TKT PE=1 SV=3	123	68519	3	3	3	3	8.8	7.58	0.15
470	sp|Q02539|H11_HUMAN	Histone H1.1 OS=Homo sapiens OX=9606 GN=H1-1 PE=1 SV=3	118	21829	2	2	1	1	7	10.99	0.33
474	sp|O00299|CLIC1_HUMAN	Chloride intracellular channel protein 1 OS=Homo sapiens OX=9606 GN=CLIC1 PE=1 SV=4	118	27248	2	2	2	2	12.4	5.09	0.26
479	sp|P37802|TAGL2_HUMAN	Transgelin-2 OS=Homo sapiens OX=9606 GN=TAGLN2 PE=1 SV=3	115	22548	5	5	5	5	24.6	8.41	1
482	sp|P83731|RL24_HUMAN	60S ribosomal protein L24 OS=Homo sapiens OX=9606 GN=RPL24 PE=1 SV=1	114	17882	2	2	2	2	15.9	11.26	0.41
486	sp|Q12931|TRAP1_HUMAN	Heat shock protein 75 kDa, mitochondrial OS=Homo sapiens OX=9606 GN=TRAP1 PE=1 SV=3	113	80345	2	2	2	2	4.4	8.3	0.08
491	sp|Q8IX12|CCAR1_HUMAN	Cell division cycle and apoptosis regulator protein 1 OS=Homo sapiens OX=9606 GN=CCAR1 PE=1 SV=2	112	133423	7	7	7	7	7.5	5.57	0.18
493	sp|O60763|USO1_HUMAN	General vesicular transport factor p115 OS=Homo sapiens OX=9606 GN=USO1 PE=1 SV=2	111	108740	1	1	1	1	1.9	4.85	0.03
494	sp|P12429|ANXA3_HUMAN	Annexin A3 OS=Homo sapiens OX=9606 GN=ANXA3 PE=1 SV=3	111	36524	3	3	3	3	9.3	5.63	0.3
502	sp|Q9NS69|TOM22_HUMAN	Mitochondrial import receptor subunit TOM22 homolog OS=Homo sapiens OX=9606 GN=TOMM22 PE=1 SV=3	109	15512	2	2	2	2	16.2	4.27	0.48
505	sp|Q9UPN4|CP131_HUMAN	Centrosomal protein of 131 kDa OS=Homo sapiens OX=9606 GN=CEP131 PE=1 SV=3	108	122531	1	1	1	1	1.5	8.84	0.03
508	sp|O14880|MGST3_HUMAN	Microsomal glutathione S-transferase 3 OS=Homo sapiens OX=9606 GN=MGST3 PE=1 SV=1	106	16734	1	1	1	1	8.6	9.46	0.2
514	sp|Q6ZRV2|FA83H_HUMAN	Protein FAM83H OS=Homo sapiens OX=9606 GN=FAM83H PE=1 SV=3	106	127557	3	3	3	3	4.4	6.52	0.08
520	sp|O15131|IMA6_HUMAN	Importin subunit alpha-6 OS=Homo sapiens OX=9606 GN=KPNA5 PE=1 SV=3	105	61369	1	1	1	1	3.5	5.03	0.05
522	sp|Q9BQ04|RBM4B_HUMAN	RNA-binding protein 4B OS=Homo sapiens OX=9606 GN=RBM4B PE=1 SV=1	104	40466	1	1	1	1	4.5	6.28	0.08
524	sp|O95793|STAU1_HUMAN	Double-stranded RNA-binding protein Staufen homolog 1 OS=Homo sapiens OX=9606 GN=STAU1 PE=1 SV=2	104	63428	2	2	2	2	4.3	9.46	0.11
526	sp|A1X283|SPD2B_HUMAN	SH3 and PX domain-containing protein 2B OS=Homo sapiens OX=9606 GN=SH3PXD2B PE=1 SV=3	103	101972	2	2	2	2	3.1	8.82	0.07
528	sp|P63220|RS21_HUMAN	40S ribosomal protein S21 OS=Homo sapiens OX=9606 GN=RPS21 PE=1 SV=1	102	9220	1	1	1	1	21.7	8.68	0.38
530	sp|P00558|PGK1_HUMAN	Phosphoglycerate kinase 1 OS=Homo sapiens OX=9606 GN=PGK1 PE=1 SV=3	102	44985	3	3	3	3	12.7	8.3	0.24
535	sp|Q9UHB9|SRP68_HUMAN	Signal recognition particle subunit SRP68 OS=Homo sapiens OX=9606 GN=SRP68 PE=1 SV=2	101	71199	1	1	1	1	2.6	8.75	0.05
541	sp|Q01581|HMCS1_HUMAN	Hydroxymethylglutaryl-CoA synthase, cytoplasmic OS=Homo sapiens OX=9606 GN=HMGCS1 PE=1 SV=2	98	57828	1	1	1	1	5.8	5.22	0.06
542	sp|Q13887|KLF5_HUMAN	Krueppel-like factor 5 OS=Homo sapiens OX=9606 GN=KLF5 PE=1 SV=2	98	51273	2	2	2	2	11.6	8.86	0.13
543	sp|Q14974|IMB1_HUMAN	Importin subunit beta-1 OS=Homo sapiens OX=9606 GN=KPNB1 PE=1 SV=2	98	98420	3	3	3	3	4.8	4.68	0.1
555	sp|P56134|ATPK_HUMAN	ATP synthase subunit f, mitochondrial OS=Homo sapiens OX=9606 GN=ATP5MF PE=1 SV=3	96	11025	2	2	2	2	25.5	9.7	0.73
561	sp|P37108|SRP14_HUMAN	Signal recognition particle 14 kDa protein OS=Homo sapiens OX=9606 GN=SRP14 PE=1 SV=2	94	14675	1	1	1	1	10.3	10.05	0.23
564	sp|P30153|2AAA_HUMAN	Serine/threonine-protein phosphatase 2A 65 kDa regulatory subunit A alpha isoform OS=Homo sapiens OX=9606 GN=PPP2R1A PE=1 SV=4	94	66065	3	3	3	3	6.5	5	0.16
566	sp|Q9C035|TRIM5_HUMAN	Tripartite motif-containing protein 5 OS=Homo sapiens OX=9606 GN=TRIM5 PE=1 SV=1	93	57500	1	1	1	1	3.4	5.73	0.06
572	sp|Q07021|C1QBP_HUMAN	Complement component 1 Q subcomponent-binding protein, mitochondrial OS=Homo sapiens OX=9606 GN=C1QBP PE=1 SV=1	92	31742	3	3	3	3	16.7	4.74	0.35
573	sp|Q9HCC0|MCCB_HUMAN	Methylcrotonoyl-CoA carboxylase beta chain, mitochondrial OS=Homo sapiens OX=9606 GN=MCCC2 PE=1 SV=1	92	61808	3	3	3	3	7.8	7.57	0.17
574	sp|P30048|PRDX3_HUMAN	Thioredoxin-dependent peroxide reductase, mitochondrial OS=Homo sapiens OX=9606 GN=PRDX3 PE=1 SV=3	91	28017	2	2	2	2	17.6	7.67	0.25
575	sp|Q06124|PTN11_HUMAN	Tyrosine-protein phosphatase non-receptor type 11 OS=Homo sapiens OX=9606 GN=PTPN11 PE=1 SV=3	91	68538	2	2	2	2	4	6.87	0.1
579	sp|Q02809|PLOD1_HUMAN	Procollagen-lysine,2-oxoglutarate 5-dioxygenase 1 OS=Homo sapiens OX=9606 GN=PLOD1 PE=1 SV=2	90	84068	2	2	2	2	4.1	6.47	0.08
582	sp|P06744|G6PI_HUMAN	Glucose-6-phosphate isomerase OS=Homo sapiens OX=9606 GN=GPI PE=1 SV=4	90	63335	3	3	3	3	7	8.43	0.16
583	sp|P49643|PRI2_HUMAN	DNA primase large subunit OS=Homo sapiens OX=9606 GN=PRIM2 PE=1 SV=2	90	59225	3	3	3	3	7.3	7.97	0.18
591	sp|Q16204|CCDC6_HUMAN	Coiled-coil domain-containing protein 6 OS=Homo sapiens OX=9606 GN=CCDC6 PE=1 SV=2	88	53429	3	3	3	3	8.4	6.87	0.2
595	sp|O60664|PLIN3_HUMAN	Perilipin-3 OS=Homo sapiens OX=9606 GN=PLIN3 PE=1 SV=3	87	47217	2	2	2	2	7.4	5.3	0.14
596	sp|Q9UBU9|NXF1_HUMAN	Nuclear RNA export factor 1 OS=Homo sapiens OX=9606 GN=NXF1 PE=1 SV=1	87	70652	1	1	1	1	2.4	8.74	0.05
598	sp|O15269|SPTC1_HUMAN	Serine palmitoyltransferase 1 OS=Homo sapiens OX=9606 GN=SPTLC1 PE=1 SV=1	87	53281	1	1	1	1	3	5.72	0.06
603	sp|O95782|AP2A1_HUMAN	AP-2 complex subunit alpha-1 OS=Homo sapiens OX=9606 GN=AP2A1 PE=1 SV=3	85	108561	4	4	4	4	5.1	6.63	0.13
604	sp|Q9NUJ1|ABHDA_HUMAN	Palmitoyl-protein thioesterase ABHD10, mitochondrial OS=Homo sapiens OX=9606 GN=ABHD10 PE=1 SV=1	84	34253	1	1	1	1	5.6	8.8	0.1
608	sp|P31946|1433B_HUMAN	14-3-3 protein beta/alpha OS=Homo sapiens OX=9606 GN=YWHAB PE=1 SV=3	83	28179	4	4	4	4	18.3	4.76	0.56
609	sp|P61158|ARP3_HUMAN	Actin-related protein 3 OS=Homo sapiens OX=9606 GN=ACTR3 PE=1 SV=3	83	47797	2	2	2	2	7.9	5.61	0.14
610	sp|Q5VTR2|BRE1A_HUMAN	E3 ubiquitin-protein ligase BRE1A OS=Homo sapiens OX=9606 GN=RNF20 PE=1 SV=2	83	114220	3	3	3	3	3.1	5.73	0.09
614	sp|Q9NX40|OCAD1_HUMAN	OCIA domain-containing protein 1 OS=Homo sapiens OX=9606 GN=OCIAD1 PE=1 SV=1	82	27780	1	1	1	1	7.3	7.02	0.12
616	sp|O60884|DNJA2_HUMAN	DnaJ homolog subfamily A member 2 OS=Homo sapiens OX=9606 GN=DNAJA2 PE=1 SV=1	81	46344	1	1	1	1	3.6	6.06	0.07
621	sp|P23193|TCEA1_HUMAN	Transcription elongation factor A protein 1 OS=Homo sapiens OX=9606 GN=TCEA1 PE=1 SV=2	81	34404	2	2	2	2	7.6	8.64	0.2
625	sp|Q99832|TCPH_HUMAN	T-complex protein 1 subunit eta OS=Homo sapiens OX=9606 GN=CCT7 PE=1 SV=2	80	59842	2	2	2	2	6.6	7.55	0.11
626	sp|Q96C36|P5CR2_HUMAN	Pyrroline-5-carboxylate reductase 2 OS=Homo sapiens OX=9606 GN=PYCR2 PE=1 SV=1	80	33958	2	2	2	2	5.9	7.66	0.2
630	sp|P53985|MOT1_HUMAN	Monocarboxylate transporter 1 OS=Homo sapiens OX=9606 GN=SLC16A1 PE=1 SV=3	79	54593	2	2	2	2	6.4	8.91	0.12
631	sp|Q53F19|NCBP3_HUMAN	Nuclear cap-binding protein subunit 3 OS=Homo sapiens OX=9606 GN=NCBP3 PE=1 SV=2	79	70663	1	1	1	1	2.1	5.55	0.05
635	sp|Q9Y5M8|SRPRB_HUMAN	Signal recognition particle receptor subunit beta OS=Homo sapiens OX=9606 GN=SRPRB PE=1 SV=3	78	29912	1	1	1	1	7	9.17	0.11
636	sp|P62495|ERF1_HUMAN	Eukaryotic peptide chain release factor subunit 1 OS=Homo sapiens OX=9606 GN=ETF1 PE=1 SV=3	78	49228	1	1	1	1	3	5.51	0.07
638	sp|P00441|SODC_HUMAN	Superoxide dismutase [Cu-Zn] OS=Homo sapiens OX=9606 GN=SOD1 PE=1 SV=2	78	16154	2	2	1	1	21.4	5.7	0.46
643	sp|Q4L180|FIL1L_HUMAN	Filamin A-interacting protein 1-like OS=Homo sapiens OX=9606 GN=FILIP1L PE=1 SV=2	77	130928	2	2	2	2	2	6.17	0.05
648	sp|A6NKD9|CC85C_HUMAN	Coiled-coil domain-containing protein 85C OS=Homo sapiens OX=9606 GN=CCDC85C PE=1 SV=1	77	45467	3	3	3	3	11.7	6.48	0.23
649	sp|Q9UHX1|PUF60_HUMAN	Poly(U)-binding-splicing factor PUF60 OS=Homo sapiens OX=9606 GN=PUF60 PE=1 SV=1	77	60009	3	3	3	3	12.3	5.19	0.17
653	sp|P14868|SYDC_HUMAN	Aspartate--tRNA ligase, cytoplasmic OS=Homo sapiens OX=9606 GN=DARS1 PE=1 SV=2	76	57499	2	2	2	2	5.4	6.11	0.12
657	sp|Q15758|AAAT_HUMAN	Neutral amino acid transporter B(0) OS=Homo sapiens OX=9606 GN=SLC1A5 PE=1 SV=2	75	57018	2	2	2	2	6.1	5.34	0.12
659	sp|Q9BRQ0|PYGO2_HUMAN	Pygopus homolog 2 OS=Homo sapiens OX=9606 GN=PYGO2 PE=1 SV=2	74	41617	2	2	2	2	6.7	6.89	0.17
660	sp|O75179|ANR17_HUMAN	Ankyrin repeat domain-containing protein 17 OS=Homo sapiens OX=9606 GN=ANKRD17 PE=1 SV=3	74	275970	3	3	3	3	1.2	6.07	0.04
664	sp|Q9Y383|LC7L2_HUMAN	Putative RNA-binding protein Luc7-like 2 OS=Homo sapiens OX=9606 GN=LUC7L2 PE=1 SV=2	73	46942	2	2	2	2	6.4	10.02	0.15
666	sp|Q15785|TOM34_HUMAN	Mitochondrial import receptor subunit TOM34 OS=Homo sapiens OX=9606 GN=TOMM34 PE=1 SV=2	73	34937	1	1	1	1	6.5	9.12	0.09
669	sp|P24863|CCNC_HUMAN	Cyclin-C OS=Homo sapiens OX=9606 GN=CCNC PE=1 SV=2	72	33620	1	1	1	1	3.9	6.95	0.1
670	sp|P17174|AATC_HUMAN	Aspartate aminotransferase, cytoplasmic OS=Homo sapiens OX=9606 GN=GOT1 PE=1 SV=3	72	46447	2	2	1	1	3.6	6.52	0.15
675	sp|Q13200|PSMD2_HUMAN	26S proteasome non-ATPase regulatory subunit 2 OS=Homo sapiens OX=9606 GN=PSMD2 PE=1 SV=3	71	100877	2	2	2	2	3.5	5.08	0.07
676	sp|P34932|HSP74_HUMAN	Heat shock 70 kDa protein 4 OS=Homo sapiens OX=9606 GN=HSPA4 PE=1 SV=4	71	95127	1	1	1	1	1.7	5.11	0.03
677	sp|Q6IS14|IF5AL_HUMAN	Eukaryotic translation initiation factor 5A-1-like OS=Homo sapiens OX=9606 GN=EIF5AL1 PE=2 SV=2	71	16990	2	2	2	2	8.4	4.85	0.44
678	sp|Q8N6H7|ARFG2_HUMAN	ADP-ribosylation factor GTPase-activating protein 2 OS=Homo sapiens OX=9606 GN=ARFGAP2 PE=1 SV=1	70	57027	2	2	2	2	5	8.07	0.12
680	sp|Q9P2I0|CPSF2_HUMAN	Cleavage and polyadenylation specificity factor subunit 2 OS=Homo sapiens OX=9606 GN=CPSF2 PE=1 SV=2	70	89286	2	2	2	2	2.6	4.98	0.07
682	sp|Q13418|ILK_HUMAN	Integrin-linked protein kinase OS=Homo sapiens OX=9606 GN=ILK PE=1 SV=2	70	51899	3	3	3	3	6	8.3	0.2
683	sp|Q96PC5|MIA2_HUMAN	Melanoma inhibitory activity protein 2 OS=Homo sapiens OX=9606 GN=MIA2 PE=1 SV=4	69	160364	2	2	2	2	2	4.61	0.04
686	sp|P62854|RS26_HUMAN	40S ribosomal protein S26 OS=Homo sapiens OX=9606 GN=RPS26 PE=1 SV=3	69	13292	3	3	3	3	31.3	11.01	0.98
687	sp|P43003|EAA1_HUMAN	Excitatory amino acid transporter 1 OS=Homo sapiens OX=9606 GN=SLC1A3 PE=1 SV=1	69	59705	1	1	1	1	2.2	8.52	0.06
691	sp|Q3KP66|INAVA_HUMAN	Innate immunity activator protein OS=Homo sapiens OX=9606 GN=INAVA PE=1 SV=2	68	73440	1	1	1	1	2.3	9.41	0.04
692	sp|Q92598|HS105_HUMAN	Heat shock protein 105 kDa OS=Homo sapiens OX=9606 GN=HSPH1 PE=1 SV=1	68	97716	1	1	1	1	1.7	5.28	0.03
693	sp|Q9Y2L9|LRCH1_HUMAN	Leucine-rich repeat and calponin homology domain-containing protein 1 OS=Homo sapiens OX=9606 GN=LRCH1 PE=1 SV=3	68	81850	1	1	1	1	2.2	5.59	0.04
705	sp|Q14008|CKAP5_HUMAN	Cytoskeleton-associated protein 5 OS=Homo sapiens OX=9606 GN=CKAP5 PE=1 SV=3	66	227062	2	2	2	2	1.3	7.95	0.03
707	sp|Q9UG63|ABCF2_HUMAN	ATP-binding cassette sub-family F member 2 OS=Homo sapiens OX=9606 GN=ABCF2 PE=1 SV=2	66	71815	1	1	1	1	2.2	6.95	0.05
708	sp|Q86U70|LDB1_HUMAN	LIM domain-binding protein 1 OS=Homo sapiens OX=9606 GN=LDB1 PE=1 SV=2	66	47130	2	2	2	2	6.8	6.52	0.14
711	sp|P09960|LKHA4_HUMAN	Leukotriene A-4 hydrolase OS=Homo sapiens OX=9606 GN=LTA4H PE=1 SV=2	65	69868	1	1	1	1	2.9	5.8	0.05
712	sp|O14818|PSA7_HUMAN	Proteasome subunit alpha type-7 OS=Homo sapiens OX=9606 GN=PSMA7 PE=1 SV=1	65	28041	1	1	1	1	6	8.6	0.12
713	sp|Q9H0W8|SMG9_HUMAN	Nonsense-mediated mRNA decay factor SMG9 OS=Homo sapiens OX=9606 GN=SMG9 PE=1 SV=1	65	57842	1	1	1	1	3.1	6.52	0.06
715	sp|Q96EY5|MB12A_HUMAN	Multivesicular body subunit 12A OS=Homo sapiens OX=9606 GN=MVB12A PE=1 SV=1	64	29107	1	1	1	1	5.5	9.1	0.11
716	sp|Q86XL3|ANKL2_HUMAN	Ankyrin repeat and LEM domain-containing protein 2 OS=Homo sapiens OX=9606 GN=ANKLE2 PE=1 SV=4	64	104905	1	1	1	1	2.8	6.66	0.03
720	sp|P80188|NGAL_HUMAN	Neutrophil gelatinase-associated lipocalin OS=Homo sapiens OX=9606 GN=LCN2 PE=1 SV=2	64	22745	1	1	1	1	7.6	9.02	0.15
722	sp|Q4G0J3|LARP7_HUMAN	La-related protein 7 OS=Homo sapiens OX=9606 GN=LARP7 PE=1 SV=1	64	67143	1	1	1	1	2.4	9.57	0.05
724	sp|O14639|ABLM1_HUMAN	Actin-binding LIM protein 1 OS=Homo sapiens OX=9606 GN=ABLIM1 PE=1 SV=3	63	89513	2	2	2	2	2.6	8.91	0.07
727	sp|Q9Y5K6|CD2AP_HUMAN	CD2-associated protein OS=Homo sapiens OX=9606 GN=CD2AP PE=1 SV=1	62	71635	4	4	4	4	7.8	6.07	0.2
733	sp|P06702|S10A9_HUMAN	Protein S100-A9 OS=Homo sapiens OX=9606 GN=S100A9 PE=1 SV=1	61	13291	1	1	1	1	13.2	5.71	0.26
736	sp|P30101|PDIA3_HUMAN	Protein disulfide-isomerase A3 OS=Homo sapiens OX=9606 GN=PDIA3 PE=1 SV=4	61	57146	3	3	3	3	6.3	5.98	0.18
737	sp|Q02952|AKA12_HUMAN	A-kinase anchor protein 12 OS=Homo sapiens OX=9606 GN=AKAP12 PE=1 SV=4	61	191937	1	1	1	1	1.1	4.37	0.02
738	sp|Q86WR7|PRSR2_HUMAN	Proline and serine-rich protein 2 OS=Homo sapiens OX=9606 GN=PROSER2 PE=1 SV=2	61	46116	1	1	1	1	3.2	6.74	0.07
741	sp|O60341|KDM1A_HUMAN	Lysine-specific histone demethylase 1A OS=Homo sapiens OX=9606 GN=KDM1A PE=1 SV=2	61	93358	1	1	1	1	1.8	6.11	0.04
744	sp|Q9Y3F4|STRAP_HUMAN	Serine-threonine kinase receptor-associated protein OS=Homo sapiens OX=9606 GN=STRAP PE=1 SV=1	60	38756	1	1	1	1	5.1	4.98	0.09
745	sp|Q13185|CBX3_HUMAN	Chromobox protein homolog 3 OS=Homo sapiens OX=9606 GN=CBX3 PE=1 SV=4	60	20969	1	1	1	1	7.7	5.23	0.16
747	sp|Q15907|RB11B_HUMAN	Ras-related protein Rab-11B OS=Homo sapiens OX=9606 GN=RAB11B PE=1 SV=4	60	24588	1	1	1	1	6	5.64	0.14
749	sp|P13667|PDIA4_HUMAN	Protein disulfide-isomerase A4 OS=Homo sapiens OX=9606 GN=PDIA4 PE=1 SV=2	60	73229	2	2	2	2	5.1	4.96	0.09
750	sp|O15379|HDAC3_HUMAN	Histone deacetylase 3 OS=Homo sapiens OX=9606 GN=HDAC3 PE=1 SV=2	60	49501	1	1	1	1	3.5	4.98	0.07
751	sp|P46777|RL5_HUMAN	60S ribosomal protein L5 OS=Homo sapiens OX=9606 GN=RPL5 PE=1 SV=3	60	34569	2	2	2	2	9.4	9.73	0.2
753	sp|P35232|PHB1_HUMAN	Prohibitin 1 OS=Homo sapiens OX=9606 GN=PHB1 PE=1 SV=1	60	29843	2	2	1	1	5.1	5.57	0.24
756	sp|P53396|ACLY_HUMAN	ATP-citrate synthase OS=Homo sapiens OX=9606 GN=ACLY PE=1 SV=3	60	121674	1	1	1	1	1.5	6.95	0.03
757	sp|P04156|PRIO_HUMAN	Major prion protein OS=Homo sapiens OX=9606 GN=PRNP PE=1 SV=1	60	27871	1	1	1	1	4.7	9.13	0.12
759156:156130:158130:161130:164130:167130:17013130:347	sp|P84103|SRSF3_HUMAN	Serine/arginine-rich splicing factor 3 OS=Homo sapiens OX=9606 GN=SRSF3 PE=1 SV=1	59	19546	3	3	3	3	18.3	11.64	0.61
760	sp|P07814|SYEP_HUMAN	Bifunctional glutamate/proline--tRNA ligase OS=Homo sapiens OX=9606 GN=EPRS1 PE=1 SV=5	59	172080	1	1	1	1	0.9	7.02	0.02
762	sp|Q9BSD7|NTPCR_HUMAN	Cancer-related nucleoside-triphosphatase OS=Homo sapiens OX=9606 GN=NTPCR PE=1 SV=1	59	20928	1	1	1	1	9.5	9.61	0.16
763	sp|Q9BST9|RTKN_HUMAN	Rhotekin OS=Homo sapiens OX=9606 GN=RTKN PE=1 SV=2	59	63426	1	1	1	1	2.7	7.18	0.05
765	sp|O75717|WDHD1_HUMAN	WD repeat and HMG-box DNA-binding protein 1 OS=Homo sapiens OX=9606 GN=WDHD1 PE=1 SV=1	59	127371	2	2	2	2	1.7	5.42	0.05
770	sp|Q96PE3|INP4A_HUMAN	Inositol polyphosphate-4-phosphatase type I A OS=Homo sapiens OX=9606 GN=INPP4A PE=1 SV=1	59	111539	1	1	1	1	1.3	6.54	0.03
771	sp|P25789|PSA4_HUMAN	Proteasome subunit alpha type-4 OS=Homo sapiens OX=9606 GN=PSMA4 PE=1 SV=1	59	29750	1	1	1	1	5	7.57	0.11
775	sp|Q9UPN9|TRI33_HUMAN	E3 ubiquitin-protein ligase TRIM33 OS=Homo sapiens OX=9606 GN=TRIM33 PE=1 SV=3	58	124623	2	2	2	2	2.3	6.23	0.05
776	sp|Q9Y3D9|RT23_HUMAN	28S ribosomal protein S23, mitochondrial OS=Homo sapiens OX=9606 GN=MRPS23 PE=1 SV=2	58	21814	1	1	1	1	5.3	8.94	0.15
784	sp|O00231|PSD11_HUMAN	26S proteasome non-ATPase regulatory subunit 11 OS=Homo sapiens OX=9606 GN=PSMD11 PE=1 SV=3	57	47719	1	1	1	1	3.1	6.08	0.07
785	sp|Q92616|GCN1_HUMAN	eIF-2-alpha kinase activator GCN1 OS=Homo sapiens OX=9606 GN=GCN1 PE=1 SV=7	56	294919	1	1	1	1	0.4	7.19	0.01
789	sp|P17980|PRS6A_HUMAN	26S proteasome regulatory subunit 6A OS=Homo sapiens OX=9606 GN=PSMC3 PE=1 SV=3	56	49458	2	2	2	2	7.1	5.13	0.14
790	sp|P10155|RO60_HUMAN	RNA-binding protein RO60 OS=Homo sapiens OX=9606 GN=RO60 PE=1 SV=2	56	61372	2	2	2	2	5.2	8.27	0.11
793	sp|Q9NYU2|UGGG1_HUMAN	UDP-glucose:glycoprotein glucosyltransferase 1 OS=Homo sapiens OX=9606 GN=UGGT1 PE=1 SV=3	56	177819	2	2	2	2	1.4	5.42	0.04
794	sp|Q9UHN6|CEIP2_HUMAN	Cell surface hyaluronidase OS=Homo sapiens OX=9606 GN=CEMIP2 PE=1 SV=1	56	155702	1	1	1	1	0.9	8.41	0.02
795	sp|P24539|AT5F1_HUMAN	ATP synthase F(0) complex subunit B1, mitochondrial OS=Homo sapiens OX=9606 GN=ATP5PB PE=1 SV=2	55	28947	1	1	1	1	6.6	9.37	0.11
798	sp|Q96N66|MBOA7_HUMAN	Lysophospholipid acyltransferase 7 OS=Homo sapiens OX=9606 GN=MBOAT7 PE=1 SV=2	55	53415	1	1	1	1	2.5	9.17	0.06
799	sp|P55327|TPD52_HUMAN	Tumor protein D52 OS=Homo sapiens OX=9606 GN=TPD52 PE=1 SV=2	55	24369	1	1	1	1	6.3	4.79	0.14
801	sp|P15559|NQO1_HUMAN	NAD(P)H dehydrogenase [quinone] 1 OS=Homo sapiens OX=9606 GN=NQO1 PE=1 SV=1	54	30905	1	1	1	1	3.6	8.91	0.11
806	sp|P28066|PSA5_HUMAN	Proteasome subunit alpha type-5 OS=Homo sapiens OX=9606 GN=PSMA5 PE=1 SV=3	54	26565	1	1	1	1	7.9	4.74	0.13
807	sp|P62993|GRB2_HUMAN	Growth factor receptor-bound protein 2 OS=Homo sapiens OX=9606 GN=GRB2 PE=1 SV=1	54	25304	3	3	3	3	14.3	5.89	0.45
808	sp|Q13155|AIMP2_HUMAN	Aminoacyl tRNA synthase complex-interacting multifunctional protein 2 OS=Homo sapiens OX=9606 GN=AIMP2 PE=1 SV=2	54	35668	1	1	1	1	7.8	8.45	0.09
809	sp|O60678|ANM3_HUMAN	Protein arginine N-methyltransferase 3 OS=Homo sapiens OX=9606 GN=PRMT3 PE=1 SV=4	53	60549	1	1	1	1	2.6	5.18	0.05
810	sp|P40616|ARL1_HUMAN	ADP-ribosylation factor-like protein 1 OS=Homo sapiens OX=9606 GN=ARL1 PE=1 SV=1	53	20518	1	1	1	1	6.1	5.63	0.16
811	sp|P55011|S12A2_HUMAN	Solute carrier family 12 member 2 OS=Homo sapiens OX=9606 GN=SLC12A2 PE=1 SV=1	53	132048	2	2	2	2	3.5	5.98	0.05
812	sp|P51571|SSRD_HUMAN	Translocon-associated protein subunit delta OS=Homo sapiens OX=9606 GN=SSR4 PE=1 SV=1	53	19158	2	2	1	1	5.8	5.76	0.38
815	sp|Q8IXB1|DJC10_HUMAN	DnaJ homolog subfamily C member 10 OS=Homo sapiens OX=9606 GN=DNAJC10 PE=1 SV=2	52	92333	1	1	1	1	1.5	6.78	0.04
816	sp|P48436|SOX9_HUMAN	Transcription factor SOX-9 OS=Homo sapiens OX=9606 GN=SOX9 PE=1 SV=1	52	56216	1	1	1	1	2.4	6.31	0.06
819	sp|O60313|OPA1_HUMAN	Dynamin-like 120 kDa protein, mitochondrial OS=Homo sapiens OX=9606 GN=OPA1 PE=1 SV=3	52	112131	1	1	1	1	1.1	7.88	0.03
822	sp|Q9Y6A4|CFA20_HUMAN	Cilia- and flagella-associated protein 20 OS=Homo sapiens OX=9606 GN=CFAP20 PE=1 SV=1	52	22931	2	2	2	2	12.4	9.78	0.31
828	sp|O43615|TIM44_HUMAN	Mitochondrial import inner membrane translocase subunit TIM44 OS=Homo sapiens OX=9606 GN=TIMM44 PE=1 SV=2	51	51666	1	1	1	1	2.7	8.51	0.06
834	sp|P52298|NCBP2_HUMAN	Nuclear cap-binding protein subunit 2 OS=Homo sapiens OX=9606 GN=NCBP2 PE=1 SV=1	51	18161	1	1	1	1	7.1	8.34	0.19
835	sp|Q6UX04|CWC27_HUMAN	Spliceosome-associated protein CWC27 homolog OS=Homo sapiens OX=9606 GN=CWC27 PE=1 SV=1	51	53985	2	2	2	2	4.9	5.6	0.13
836	sp|Q5JRA6|TGO1_HUMAN	Transport and Golgi organization protein 1 homolog OS=Homo sapiens OX=9606 GN=MIA3 PE=1 SV=1	51	214255	1	1	1	1	0.6	4.76	0.02
838	sp|Q96JY6|PDLI2_HUMAN	PDZ and LIM domain protein 2 OS=Homo sapiens OX=9606 GN=PDLIM2 PE=1 SV=1	50	37835	1	1	1	1	3.1	9	0.09
840	sp|Q13188|STK3_HUMAN	Serine/threonine-protein kinase 3 OS=Homo sapiens OX=9606 GN=STK3 PE=1 SV=2	50	56550	2	2	2	2	4.1	5.12	0.12
841	sp|Q9NZM3|ITSN2_HUMAN	Intersectin-2 OS=Homo sapiens OX=9606 GN=ITSN2 PE=1 SV=3	50	194423	1	1	1	1	1.1	8.32	0.02
842	sp|O75150|BRE1B_HUMAN	E3 ubiquitin-protein ligase BRE1B OS=Homo sapiens OX=9606 GN=RNF40 PE=1 SV=5	50	114350	3	3	3	3	2.3	5.97	0.09
843	sp|Q06203|PUR1_HUMAN	Amidophosphoribosyltransferase OS=Homo sapiens OX=9606 GN=PPAT PE=1 SV=1	50	58161	1	1	1	1	1.9	6.3	0.06
845	sp|O14776|TCRG1_HUMAN	Transcription elongation regulator 1 OS=Homo sapiens OX=9606 GN=TCERG1 PE=1 SV=2	50	124051	2	2	2	2	2	8.71	0.05
848	sp|A0AV96|RBM47_HUMAN	RNA-binding protein 47 OS=Homo sapiens OX=9606 GN=RBM47 PE=1 SV=2	49	64514	1	1	1	1	1.9	7.56	0.05
851	sp|Q86YT6|MIB1_HUMAN	E3 ubiquitin-protein ligase MIB1 OS=Homo sapiens OX=9606 GN=MIB1 PE=1 SV=1	49	112461	1	1	1	1	1.5	6.47	0.03
852	sp|P23526|SAHH_HUMAN	Adenosylhomocysteinase OS=Homo sapiens OX=9606 GN=AHCY PE=1 SV=4	49	48255	1	1	1	1	2.8	5.92	0.07
854	sp|Q9BSV6|SEN34_HUMAN	tRNA-splicing endonuclease subunit Sen34 OS=Homo sapiens OX=9606 GN=TSEN34 PE=1 SV=1	49	33745	1	1	1	1	4.2	8.53	0.1
858	sp|O43242|PSMD3_HUMAN	26S proteasome non-ATPase regulatory subunit 3 OS=Homo sapiens OX=9606 GN=PSMD3 PE=1 SV=2	48	61054	1	1	1	1	2.8	8.47	0.05
859	sp|Q9Y265|RUVB1_HUMAN	RuvB-like 1 OS=Homo sapiens OX=9606 GN=RUVBL1 PE=1 SV=1	48	50538	1	1	1	1	3.5	6.02	0.07
860	sp|P30086|PEBP1_HUMAN	Phosphatidylethanolamine-binding protein 1 OS=Homo sapiens OX=9606 GN=PEBP1 PE=1 SV=3	48	21158	1	1	1	1	10.7	7.01	0.16
861	sp|Q9Y4W6|AFG32_HUMAN	AFG3-like protein 2 OS=Homo sapiens OX=9606 GN=AFG3L2 PE=1 SV=2	48	88984	1	1	1	1	1.3	8.81	0.04
862	sp|Q9NUQ2|PLCE_HUMAN	1-acyl-sn-glycerol-3-phosphate acyltransferase epsilon OS=Homo sapiens OX=9606 GN=AGPAT5 PE=1 SV=3	48	42387	1	1	1	1	3.3	9.18	0.08
863	sp|Q7Z460|CLAP1_HUMAN	CLIP-associating protein 1 OS=Homo sapiens OX=9606 GN=CLASP1 PE=1 SV=1	48	170373	1	1	1	1	0.7	9.14	0.02
864	sp|Q99829|CPNE1_HUMAN	Copine-1 OS=Homo sapiens OX=9606 GN=CPNE1 PE=1 SV=1	48	59649	1	1	1	1	1.7	5.52	0.06
867	sp|Q16643|DREB_HUMAN	Drebrin OS=Homo sapiens OX=9606 GN=DBN1 PE=1 SV=4	48	71842	1	1	1	1	3.2	4.41	0.05
878	sp|P02792|FRIL_HUMAN	Ferritin light chain OS=Homo sapiens OX=9606 GN=FTL PE=1 SV=2	46	20064	1	1	1	1	9.1	5.51	0.17
879	sp|O43852|CALU_HUMAN	Calumenin OS=Homo sapiens OX=9606 GN=CALU PE=1 SV=2	46	37198	2	2	2	2	4.8	4.47	0.19
880	sp|P51148|RAB5C_HUMAN	Ras-related protein Rab-5C OS=Homo sapiens OX=9606 GN=RAB5C PE=1 SV=2	46	23696	2	2	2	2	11.6	8.64	0.3
881	sp|Q8NEY8|PPHLN_HUMAN	Periphilin-1 OS=Homo sapiens OX=9606 GN=PPHLN1 PE=1 SV=2	46	52819	1	1	1	1	2.4	9.15	0.06
883	sp|P62191|PRS4_HUMAN	26S proteasome regulatory subunit 4 OS=Homo sapiens OX=9606 GN=PSMC1 PE=1 SV=1	45	49325	1	1	1	1	5	5.87	0.07
884	sp|O00712|NFIB_HUMAN	Nuclear factor 1 B-type OS=Homo sapiens OX=9606 GN=NFIB PE=1 SV=2	45	47754	1	1	1	1	2.6	9.01	0.07
886	sp|P62333|PRS10_HUMAN	26S proteasome regulatory subunit 10B OS=Homo sapiens OX=9606 GN=PSMC6 PE=1 SV=1	45	44430	1	1	1	1	3.6	7.1	0.07
888	sp|P33991|MCM4_HUMAN	DNA replication licensing factor MCM4 OS=Homo sapiens OX=9606 GN=MCM4 PE=1 SV=5	45	97068	2	2	2	2	2.9	6.28	0.07
890	sp|O95433|AHSA1_HUMAN	Activator of 90 kDa heat shock protein ATPase homolog 1 OS=Homo sapiens OX=9606 GN=AHSA1 PE=1 SV=1	45	38421	2	2	2	2	7.7	5.41	0.18
892	sp|Q6NUK1|SCMC1_HUMAN	Calcium-binding mitochondrial carrier protein SCaMC-1 OS=Homo sapiens OX=9606 GN=SLC25A24 PE=1 SV=2	44	53548	1	1	1	1	2.7	6	0.06
896	sp|Q9HCD5|NCOA5_HUMAN	Nuclear receptor coactivator 5 OS=Homo sapiens OX=9606 GN=NCOA5 PE=1 SV=2	44	65725	3	3	3	3	5.5	9.62	0.16
898	sp|P23921|RIR1_HUMAN	Ribonucleoside-diphosphate reductase large subunit OS=Homo sapiens OX=9606 GN=RRM1 PE=1 SV=1	44	90925	2	2	2	2	2.5	6.76	0.07
899	sp|Q2NL68|PRSR3_HUMAN	Proline and serine-rich protein 3 OS=Homo sapiens OX=9606 GN=PROSER3 PE=1 SV=1	43	51158	1	1	1	1	4	6.63	0.06
900	sp|Q6P3W7|SCYL2_HUMAN	SCY1-like protein 2 OS=Homo sapiens OX=9606 GN=SCYL2 PE=1 SV=1	43	104327	1	1	1	1	1.2	8.45	0.03
902	sp|Q9Y6M1|IF2B2_HUMAN	Insulin-like growth factor 2 mRNA-binding protein 2 OS=Homo sapiens OX=9606 GN=IGF2BP2 PE=1 SV=2	43	66195	1	1	1	1	2.3	8.48	0.05
905	sp|Q16658|FSCN1_HUMAN	Fascin OS=Homo sapiens OX=9606 GN=FSCN1 PE=1 SV=3	43	55123	1	1	1	1	3.2	6.84	0.06
910	sp|Q99961|SH3G1_HUMAN	Endophilin-A2 OS=Homo sapiens OX=9606 GN=SH3GL1 PE=1 SV=1	43	41692	1	1	1	1	3.3	5.31	0.08
911	sp|Q96HE7|ERO1A_HUMAN	ERO1-like protein alpha OS=Homo sapiens OX=9606 GN=ERO1A PE=1 SV=2	43	55213	1	1	1	1	2.6	5.48	0.06
913	sp|Q9C0D5|TANC1_HUMAN	Protein TANC1 OS=Homo sapiens OX=9606 GN=TANC1 PE=1 SV=3	42	204260	1	1	1	1	0.5	8.63	0.02
916	sp|O60232|ZNRD2_HUMAN	Protein ZNRD2 OS=Homo sapiens OX=9606 GN=ZNRD2 PE=1 SV=1	42	21917	1	1	1	1	4	5.12	0.15
917	sp|O15169|AXIN1_HUMAN	Axin-1 OS=Homo sapiens OX=9606 GN=AXIN1 PE=1 SV=2	42	96488	1	1	1	1	1	6.5	0.03
919	sp|Q16795|NDUA9_HUMAN	NADH dehydrogenase [ubiquinone] 1 alpha subcomplex subunit 9, mitochondrial OS=Homo sapiens OX=9606 GN=NDUFA9 PE=1 SV=2	42	42654	1	1	1	1	3.4	9.81	0.08
920	sp|Q9P270|SLAI2_HUMAN	SLAIN motif-containing protein 2 OS=Homo sapiens OX=9606 GN=SLAIN2 PE=1 SV=2	42	62733	1	1	1	1	2.4	9.48	0.05
922	sp|Q15428|SF3A2_HUMAN	Splicing factor 3A subunit 2 OS=Homo sapiens OX=9606 GN=SF3A2 PE=1 SV=2	42	49338	2	2	2	2	3.2	9.65	0.14
927	sp|P20042|IF2B_HUMAN	Eukaryotic translation initiation factor 2 subunit 2 OS=Homo sapiens OX=9606 GN=EIF2S2 PE=1 SV=2	41	38706	1	1	1	1	3.6	5.6	0.09
928	sp|P53680|AP2S1_HUMAN	AP-2 complex subunit sigma OS=Homo sapiens OX=9606 GN=AP2S1 PE=1 SV=2	41	17178	1	1	1	1	4.9	5.82	0.2
931	sp|P55072|TERA_HUMAN	Transitional endoplasmic reticulum ATPase OS=Homo sapiens OX=9606 GN=VCP PE=1 SV=4	41	89950	1	1	1	1	2.2	5.14	0.04
932	sp|Q14155|ARHG7_HUMAN	Rho guanine nucleotide exchange factor 7 OS=Homo sapiens OX=9606 GN=ARHGEF7 PE=1 SV=2	41	90868	1	1	1	1	2.2	6.66	0.04
936	sp|Q9GZM8|NDEL1_HUMAN	Nuclear distribution protein nudE-like 1 OS=Homo sapiens OX=9606 GN=NDEL1 PE=1 SV=1	41	38523	1	1	1	1	3.2	5.16	0.09
939	sp|Q14554|PDIA5_HUMAN	Protein disulfide-isomerase A5 OS=Homo sapiens OX=9606 GN=PDIA5 PE=1 SV=1	41	60297	2	2	2	2	3.3	8.08	0.11
940	sp|P61513|RL37A_HUMAN	60S ribosomal protein L37a OS=Homo sapiens OX=9606 GN=RPL37A PE=1 SV=2	41	10497	1	1	1	1	19.6	10.44	0.33
943	sp|Q02790|FKBP4_HUMAN	Peptidyl-prolyl cis-trans isomerase FKBP4 OS=Homo sapiens OX=9606 GN=FKBP4 PE=1 SV=3	40	52057	1	1	1	1	3.3	5.35	0.06
944	sp|Q9UK58|CCNL1_HUMAN	Cyclin-L1 OS=Homo sapiens OX=9606 GN=CCNL1 PE=1 SV=1	40	59996	1	1	1	1	1.9	10.71	0.05
946	sp|Q6DT37|MRCKG_HUMAN	Serine/threonine-protein kinase MRCK gamma OS=Homo sapiens OX=9606 GN=CDC42BPG PE=1 SV=2	40	173778	1	1	1	1	0.6	5.91	0.02
949	sp|O00217|NDUS8_HUMAN	NADH dehydrogenase [ubiquinone] iron-sulfur protein 8, mitochondrial OS=Homo sapiens OX=9606 GN=NDUFS8 PE=1 SV=1	39	24203	1	1	1	1	4.3	6	0.14
951	sp|Q9BYC5|FUT8_HUMAN	Alpha-(1,6)-fucosyltransferase OS=Homo sapiens OX=9606 GN=FUT8 PE=1 SV=2	39	66930	1	1	1	1	1.4	7.36	0.05
954	sp|P53618|COPB_HUMAN	Coatomer subunit beta OS=Homo sapiens OX=9606 GN=COPB1 PE=1 SV=3	39	108214	1	1	1	1	1.2	5.72	0.03
955	sp|Q15392|DHC24_HUMAN	Delta(24)-sterol reductase OS=Homo sapiens OX=9606 GN=DHCR24 PE=1 SV=2	39	60803	1	1	1	1	1.7	8.42	0.05
956	sp|Q9UBF2|COPG2_HUMAN	Coatomer subunit gamma-2 OS=Homo sapiens OX=9606 GN=COPG2 PE=1 SV=1	39	98700	1	1	1	1	1.4	5.56	0.03
958	sp|O75643|U520_HUMAN	U5 small nuclear ribonucleoprotein 200 kDa helicase OS=Homo sapiens OX=9606 GN=SNRNP200 PE=1 SV=2	39	246006	1	1	1	1	0.5	5.73	0.01
960	sp|P12004|PCNA_HUMAN	Proliferating cell nuclear antigen OS=Homo sapiens OX=9606 GN=PCNA PE=1 SV=1	39	29092	1	1	1	1	3.1	4.57	0.11
962	sp|Q96KQ4|ASPP1_HUMAN	Apoptosis-stimulating of p53 protein 1 OS=Homo sapiens OX=9606 GN=PPP1R13B PE=1 SV=3	38	120062	1	1	1	1	0.7	6.33	0.03
963	sp|Q16531|DDB1_HUMAN	DNA damage-binding protein 1 OS=Homo sapiens OX=9606 GN=DDB1 PE=1 SV=1	38	128142	1	1	1	1	2.6	5.14	0.03
964	sp|Q96HR3|MED30_HUMAN	Mediator of RNA polymerase II transcription subunit 30 OS=Homo sapiens OX=9606 GN=MED30 PE=1 SV=1	38	20435	1	1	1	1	5.1	8.45	0.16
965	sp|Q9Y4G8|RPGF2_HUMAN	Rap guanine nucleotide exchange factor 2 OS=Homo sapiens OX=9606 GN=RAPGEF2 PE=1 SV=1	38	168168	1	1	1	1	0.9	6.21	0.02
966	sp|P04080|CYTB_HUMAN	Cystatin-B OS=Homo sapiens OX=9606 GN=CSTB PE=1 SV=2	38	11190	1	1	1	1	12.2	6.96	0.31
969	sp|P63208|SKP1_HUMAN	S-phase kinase-associated protein 1 OS=Homo sapiens OX=9606 GN=SKP1 PE=1 SV=2	38	18817	1	1	1	1	8	4.4	0.18
971	sp|Q96IJ6|GMPPA_HUMAN	Mannose-1-phosphate guanyltransferase alpha OS=Homo sapiens OX=9606 GN=GMPPA PE=1 SV=1	38	46604	1	1	1	1	3.3	6.73	0.07
974	sp|Q05397|FAK1_HUMAN	Focal adhesion kinase 1 OS=Homo sapiens OX=9606 GN=PTK2 PE=1 SV=2	38	119956	1	1	1	1	1	6.19	0.03
978	sp|P61081|UBC12_HUMAN	NEDD8-conjugating enzyme Ubc12 OS=Homo sapiens OX=9606 GN=UBE2M PE=1 SV=1	37	21172	1	1	1	1	4.9	7.57	0.16
979	sp|Q01518|CAP1_HUMAN	Adenylyl cyclase-associated protein 1 OS=Homo sapiens OX=9606 GN=CAP1 PE=1 SV=5	37	52325	1	1	1	1	2.7	8.24	0.06
980	sp|P50416|CPT1A_HUMAN	Carnitine O-palmitoyltransferase 1, liver isoform OS=Homo sapiens OX=9606 GN=CPT1A PE=1 SV=2	37	88995	1	1	1	1	1.3	8.85	0.04
982	sp|P22102|PUR2_HUMAN	Trifunctional purine biosynthetic protein adenosine-3 OS=Homo sapiens OX=9606 GN=GART PE=1 SV=1	37	108953	2	2	2	2	2.6	6.26	0.06
983	sp|Q8WUM4|PDC6I_HUMAN	Programmed cell death 6-interacting protein OS=Homo sapiens OX=9606 GN=PDCD6IP PE=1 SV=1	37	96590	2	2	2	2	2.9	6.13	0.07
985	sp|Q27J81|INF2_HUMAN	Inverted formin-2 OS=Homo sapiens OX=9606 GN=INF2 PE=1 SV=2	37	136851	1	1	1	1	1	5.26	0.02
986	sp|P05386|RLA1_HUMAN	60S acidic ribosomal protein P1 OS=Homo sapiens OX=9606 GN=RPLP1 PE=1 SV=1	37	11621	1	1	1	1	14	4.26	0.3
987	sp|Q8NDV7|TNR6A_HUMAN	Trinucleotide repeat-containing gene 6A protein OS=Homo sapiens OX=9606 GN=TNRC6A PE=1 SV=2	37	210967	1	1	1	1	0.7	6.55	0.02
988	sp|Q14697|GANAB_HUMAN	Neutral alpha-glucosidase AB OS=Homo sapiens OX=9606 GN=GANAB PE=1 SV=3	37	107263	1	1	1	1	1.6	5.74	0.03
990	sp|P13674|P4HA1_HUMAN	Prolyl 4-hydroxylase subunit alpha-1 OS=Homo sapiens OX=9606 GN=P4HA1 PE=1 SV=2	37	61296	1	1	1	1	2.6	5.7	0.05
993	sp|P46779|RL28_HUMAN	60S ribosomal protein L28 OS=Homo sapiens OX=9606 GN=RPL28 PE=1 SV=3	37	15795	1	1	1	1	5.8	12.02	0.22
994	sp|O75880|SCO1_HUMAN	Protein SCO1 homolog, mitochondrial OS=Homo sapiens OX=9606 GN=SCO1 PE=1 SV=1	36	34021	1	1	1	1	5.3	9.01	0.1
995	sp|Q9UQ80|PA2G4_HUMAN	Proliferation-associated protein 2G4 OS=Homo sapiens OX=9606 GN=PA2G4 PE=1 SV=3	36	44101	1	1	1	1	2.8	6.13	0.07
996	sp|Q08945|SSRP1_HUMAN	FACT complex subunit SSRP1 OS=Homo sapiens OX=9606 GN=SSRP1 PE=1 SV=1	36	81367	1	1	1	1	2.1	6.45	0.04
999	sp|Q86U38|NOP9_HUMAN	Nucleolar protein 9 OS=Homo sapiens OX=9606 GN=NOP9 PE=1 SV=1	36	70136	1	1	1	1	2.2	6.86	0.05
1002	sp|P61626|LYSC_HUMAN	Lysozyme C OS=Homo sapiens OX=9606 GN=LYZ PE=1 SV=1	36	16982	1	1	1	1	8.1	9.38	0.2
1003	sp|Q9Y5K3|PCY1B_HUMAN	Choline-phosphate cytidylyltransferase B OS=Homo sapiens OX=9606 GN=PCYT1B PE=1 SV=1	36	42199	1	1	1	1	3.3	5.99	0.08
1004	sp|Q9UBU8|MO4L1_HUMAN	Mortality factor 4-like protein 1 OS=Homo sapiens OX=9606 GN=MORF4L1 PE=1 SV=2	36	41562	1	1	1	1	5.5	9.29	0.08
1005	sp|Q5VTL8|PR38B_HUMAN	Pre-mRNA-splicing factor 38B OS=Homo sapiens OX=9606 GN=PRPF38B PE=1 SV=1	36	64657	1	1	1	1	1.8	10.54	0.05
1007	sp|P31040|SDHA_HUMAN	Succinate dehydrogenase [ubiquinone] flavoprotein subunit, mitochondrial OS=Homo sapiens OX=9606 GN=SDHA PE=1 SV=2	36	73672	1	1	1	1	2	7.06	0.04
1008	sp|Q9H4B6|SAV1_HUMAN	Protein salvador homolog 1 OS=Homo sapiens OX=9606 GN=SAV1 PE=1 SV=2	36	44720	1	1	1	1	1.8	9.12	0.07
1009	sp|P35613|BASI_HUMAN	Basigin OS=Homo sapiens OX=9606 GN=BSG PE=1 SV=2	35	42573	2	2	2	2	4.9	5.39	0.16
1011	sp|Q9H1R3|MYLK2_HUMAN	Myosin light chain kinase 2, skeletal/cardiac muscle OS=Homo sapiens OX=9606 GN=MYLK2 PE=1 SV=3	35	65214	1	1	1	1	1.3	6.6	0.05
1012	sp|Q96RF0|SNX18_HUMAN	Sorting nexin-18 OS=Homo sapiens OX=9606 GN=SNX18 PE=1 SV=2	35	69364	1	1	1	1	2.7	5.44	0.05
1014	sp|P49761|CLK3_HUMAN	Dual specificity protein kinase CLK3 OS=Homo sapiens OX=9606 GN=CLK3 PE=1 SV=3	35	74267	1	1	1	1	2.2	9.94	0.04
1015	sp|P41240|CSK_HUMAN	Tyrosine-protein kinase CSK OS=Homo sapiens OX=9606 GN=CSK PE=1 SV=1	35	51242	1	1	1	1	2.9	6.62	0.06
1018	sp|P56545|CTBP2_HUMAN	C-terminal-binding protein 2 OS=Homo sapiens OX=9606 GN=CTBP2 PE=1 SV=1	35	49427	1	1	1	1	2.5	6.47	0.07
1019	sp|Q92828|COR2A_HUMAN	Coronin-2A OS=Homo sapiens OX=9606 GN=CORO2A PE=1 SV=2	35	60239	1	1	1	1	2.3	8.24	0.05
1020	sp|Q9NS00|C1GLT_HUMAN	Glycoprotein-N-acetylgalactosamine 3-beta-galactosyltransferase 1 OS=Homo sapiens OX=9606 GN=C1GALT1 PE=1 SV=1	34	42632	1	1	1	1	3	6.17	0.08
1022	sp|O43663|PRC1_HUMAN	Protein regulator of cytokinesis 1 OS=Homo sapiens OX=9606 GN=PRC1 PE=1 SV=2	34	72246	2	2	2	2	3.2	6.29	0.09
1024	sp|Q5JTW2|CEP78_HUMAN	Centrosomal protein of 78 kDa OS=Homo sapiens OX=9606 GN=CEP78 PE=1 SV=1	34	77204	1	1	1	1	1.7	8.47	0.04
1027	sp|Q9BWS9|CHID1_HUMAN	Chitinase domain-containing protein 1 OS=Homo sapiens OX=9606 GN=CHID1 PE=1 SV=1	33	45083	1	1	1	1	4.3	8.74	0.07
1028	sp|Q86YM7|HOME1_HUMAN	Homer protein homolog 1 OS=Homo sapiens OX=9606 GN=HOMER1 PE=1 SV=2	33	40366	1	1	1	1	2.5	5.33	0.08
1029	sp|P82673|RT35_HUMAN	28S ribosomal protein S35, mitochondrial OS=Homo sapiens OX=9606 GN=MRPS35 PE=1 SV=1	33	37106	1	1	1	1	3.1	8.4	0.09
1031	sp|Q16822|PCKGM_HUMAN	Phosphoenolpyruvate carboxykinase [GTP], mitochondrial OS=Homo sapiens OX=9606 GN=PCK2 PE=1 SV=4	33	71452	2	2	2	2	4.7	7.57	0.09
1035	sp|Q29RF7|PDS5A_HUMAN	Sister chromatid cohesion protein PDS5 homolog A OS=Homo sapiens OX=9606 GN=PDS5A PE=1 SV=1	33	152274	1	1	1	1	1	8.15	0.02
1037	sp|P12694|ODBA_HUMAN	2-oxoisovalerate dehydrogenase subunit alpha, mitochondrial OS=Homo sapiens OX=9606 GN=BCKDHA PE=1 SV=2	33	50724	1	1	1	1	3.1	8.42	0.06
1039	sp|P13984|T2FB_HUMAN	General transcription factor IIF subunit 2 OS=Homo sapiens OX=9606 GN=GTF2F2 PE=1 SV=2	33	28420	1	1	1	1	4.4	9.24	0.12
1040	sp|P53597|SUCA_HUMAN	Succinate--CoA ligase [ADP/GDP-forming] subunit alpha, mitochondrial OS=Homo sapiens OX=9606 GN=SUCLG1 PE=1 SV=4	33	36626	1	1	1	1	4.3	9.01	0.09
1042	sp|Q15349|KS6A2_HUMAN	Ribosomal protein S6 kinase alpha-2 OS=Homo sapiens OX=9606 GN=RPS6KA2 PE=1 SV=2	33	83642	1	1	1	1	2.2	8.82	0.04
1043	sp|O14976|GAK_HUMAN	Cyclin-G-associated kinase OS=Homo sapiens OX=9606 GN=GAK PE=1 SV=2	33	144583	1	1	1	1	0.8	5.49	0.02
1044	sp|Q7LBC6|KDM3B_HUMAN	Lysine-specific demethylase 3B OS=Homo sapiens OX=9606 GN=KDM3B PE=1 SV=2	33	193172	1	1	1	1	0.7	6.78	0.02
1046	sp|P31629|ZEP2_HUMAN	Transcription factor HIVEP2 OS=Homo sapiens OX=9606 GN=HIVEP2 PE=1 SV=2	32	271108	1	1	1	1	0.2	6.5	0.01
1049	sp|Q13586|STIM1_HUMAN	Stromal interaction molecule 1 OS=Homo sapiens OX=9606 GN=STIM1 PE=1 SV=3	32	77660	1	1	1	1	2	6.19	0.04
1053	sp|Q96L46|CPNS2_HUMAN	Calpain small subunit 2 OS=Homo sapiens OX=9606 GN=CAPNS2 PE=1 SV=2	32	27814	1	1	1	1	2.8	5.51	0.12
1054	sp|Q9BX46|RBM24_HUMAN	RNA-binding protein 24 OS=Homo sapiens OX=9606 GN=RBM24 PE=1 SV=1	32	24817	1	1	1	1	6.8	8.52	0.13
1055	sp|P78406|RAE1L_HUMAN	mRNA export factor RAE1 OS=Homo sapiens OX=9606 GN=RAE1 PE=1 SV=1	32	41569	1	1	1	1	4.3	7.96	0.08
1058	sp|Q13907|IDI1_HUMAN	Isopentenyl-diphosphate Delta-isomerase 1 OS=Homo sapiens OX=9606 GN=IDI1 PE=1 SV=2	31	26645	1	1	1	1	5.3	5.93	0.13
1060	sp|Q86VP6|CAND1_HUMAN	Cullin-associated NEDD8-dissociated protein 1 OS=Homo sapiens OX=9606 GN=CAND1 PE=1 SV=2	31	137999	1	1	1	1	1	5.52	0.02
1061	sp|P25788|PSA3_HUMAN	Proteasome subunit alpha type-3 OS=Homo sapiens OX=9606 GN=PSMA3 PE=1 SV=2	31	28643	1	1	1	1	4.7	5.19	0.12
1063	sp|Q8TAT6|NPL4_HUMAN	Nuclear protein localization protein 4 homolog OS=Homo sapiens OX=9606 GN=NPLOC4 PE=1 SV=3	31	69046	1	1	1	1	1	5.94	0.05
1064	sp|Q9UNX3|RL26L_HUMAN	60S ribosomal protein L26-like 1 OS=Homo sapiens OX=9606 GN=RPL26L1 PE=1 SV=1	31	17246	1	1	1	1	4.8	10.55	0.2
1066	sp|Q10567|AP1B1_HUMAN	AP-1 complex subunit beta-1 OS=Homo sapiens OX=9606 GN=AP1B1 PE=1 SV=3	31	105452	2	2	2	2	3	4.94	0.06
1067	sp|P49841|GSK3B_HUMAN	Glycogen synthase kinase-3 beta OS=Homo sapiens OX=9606 GN=GSK3B PE=1 SV=2	30	47228	1	1	1	1	5.7	8.98	0.07
1068	sp|Q56VL3|OCAD2_HUMAN	OCIA domain-containing protein 2 OS=Homo sapiens OX=9606 GN=OCIAD2 PE=1 SV=1	30	17285	1	1	1	1	5.8	9.24	0.2
1072	sp|Q9UKY7|CDV3_HUMAN	Protein CDV3 homolog OS=Homo sapiens OX=9606 GN=CDV3 PE=1 SV=1	30	27318	1	1	1	1	8.9	6.06	0.12
1073	sp|Q9BSJ2|GCP2_HUMAN	Gamma-tubulin complex component 2 OS=Homo sapiens OX=9606 GN=TUBGCP2 PE=1 SV=2	30	103096	1	1	1	1	1.2	6.38	0.03
1077	sp|Q9H329|E41LB_HUMAN	Band 4.1-like protein 4B OS=Homo sapiens OX=9606 GN=EPB41L4B PE=2 SV=2	30	100505	1	1	1	1	0.9	9.17	0.03
1078	sp|Q8WX92|NELFB_HUMAN	Negative elongation factor B OS=Homo sapiens OX=9606 GN=NELFB PE=1 SV=1	30	66283	1	1	1	1	1.7	5.77	0.05
1080	sp|Q96AY3|FKB10_HUMAN	Peptidyl-prolyl cis-trans isomerase FKBP10 OS=Homo sapiens OX=9606 GN=FKBP10 PE=1 SV=1	30	64717	1	1	1	1	2.6	5.36	0.05
1081	sp|O75554|WBP4_HUMAN	WW domain-binding protein 4 OS=Homo sapiens OX=9606 GN=WBP4 PE=1 SV=1	30	42652	1	1	1	1	2.9	5.45	0.08
1082	sp|P40925|MDHC_HUMAN	Malate dehydrogenase, cytoplasmic OS=Homo sapiens OX=9606 GN=MDH1 PE=1 SV=4	30	36631	1	1	1	1	4.8	6.91	0.09
1083	sp|Q9BWG6|SCNM1_HUMAN	Sodium channel modifier 1 OS=Homo sapiens OX=9606 GN=SCNM1 PE=1 SV=1	29	26161	2	2	2	2	7.8	9.03	0.27
1087	sp|O95995|DRC4_HUMAN	Dynein regulatory complex subunit 4 OS=Homo sapiens OX=9606 GN=GAS8 PE=1 SV=1	29	56435	1	1	1	1	1.7	7.72	0.06
1089	sp|O95232|LC7L3_HUMAN	Luc7-like protein 3 OS=Homo sapiens OX=9606 GN=LUC7L3 PE=1 SV=2	29	51834	1	1	1	1	4.2	9.81	0.06
1090	sp|Q96QI5|HS3S6_HUMAN	Heparan sulfate glucosamine 3-O-sulfotransferase 6 OS=Homo sapiens OX=9606 GN=HS3ST6 PE=1 SV=2	29	37505	1	1	1	1	2.6	10.8	0.09
1091	sp|Q9BXW7|HDHD5_HUMAN	Haloacid dehalogenase-like hydrolase domain-containing 5 OS=Homo sapiens OX=9606 GN=HDHD5 PE=1 SV=1	29	46748	1	1	1	1	4	8.38	0.07
1092	sp|Q96PV6|LENG8_HUMAN	Leukocyte receptor cluster member 8 OS=Homo sapiens OX=9606 GN=LENG8 PE=1 SV=3	29	88957	1	1	1	1	1.1	9.24	0.04
1095	sp|Q68DC2|ANKS6_HUMAN	Ankyrin repeat and SAM domain-containing protein 6 OS=Homo sapiens OX=9606 GN=ANKS6 PE=1 SV=2	28	92447	1	1	1	1	1.7	6.9	0.04
1096	sp|Q9Y6R9|CCD61_HUMAN	Centrosomal protein CCDC61 OS=Homo sapiens OX=9606 GN=CCDC61 PE=1 SV=3	28	57561	1	1	1	1	1.4	10.27	0.06
1097	sp|Q12996|CSTF3_HUMAN	Cleavage stimulation factor subunit 3 OS=Homo sapiens OX=9606 GN=CSTF3 PE=1 SV=1	28	83325	1	1	1	1	2.6	8.26	0.04
1099	sp|Q8NHX4|SPTA3_HUMAN	Spermatogenesis-associated protein 3 OS=Homo sapiens OX=9606 GN=SPATA3 PE=2 SV=2	28	21572	1	1	1	1	4.2	10.11	0.16
1100	sp|Q5VZ89|DEN4C_HUMAN	DENN domain-containing protein 4C OS=Homo sapiens OX=9606 GN=DENND4C PE=1 SV=3	28	214914	1	1	1	1	0.7	6.39	0.02
1103	sp|Q9Y5B8|NDK7_HUMAN	Nucleoside diphosphate kinase 7 OS=Homo sapiens OX=9606 GN=NME7 PE=1 SV=1	28	42920	1	1	1	1	2.4	6.03	0.08
1104	sp|Q9NRH3|TBG2_HUMAN	Tubulin gamma-2 chain OS=Homo sapiens OX=9606 GN=TUBG2 PE=2 SV=1	28	51402	1	1	1	1	2	5.5	0.06
1106	sp|Q9P289|STK26_HUMAN	Serine/threonine-protein kinase 26 OS=Homo sapiens OX=9606 GN=STK26 PE=1 SV=2	27	46785	1	1	1	1	4.1	5.16	0.07
1107	sp|Q8IYT8|ULK2_HUMAN	Serine/threonine-protein kinase ULK2 OS=Homo sapiens OX=9606 GN=ULK2 PE=1 SV=3	27	114276	1	1	1	1	0.7	8.84	0.03
1109	sp|Q92783|STAM1_HUMAN	Signal transducing adapter molecule 1 OS=Homo sapiens OX=9606 GN=STAM PE=1 SV=3	27	59541	1	1	1	1	2.2	4.7	0.06
1110	sp|P82933|RT09_HUMAN	28S ribosomal protein S9, mitochondrial OS=Homo sapiens OX=9606 GN=MRPS9 PE=1 SV=2	27	46034	1	1	1	1	3.3	9.54	0.07
1112	sp|P56192|SYMC_HUMAN	Methionine--tRNA ligase, cytoplasmic OS=Homo sapiens OX=9606 GN=MARS1 PE=1 SV=2	27	102249	1	1	1	1	1.3	5.82	0.03
1113	sp|Q92917|GPKOW_HUMAN	G-patch domain and KOW motifs-containing protein OS=Homo sapiens OX=9606 GN=GPKOW PE=1 SV=2	27	52425	1	1	1	1	1.5	5.85	0.06
1116	sp|Q8NDD1|CA131_HUMAN	Uncharacterized protein C1orf131 OS=Homo sapiens OX=9606 GN=C1orf131 PE=1 SV=4	27	32647	1	1	1	1	2.7	9.88	0.1
1117	sp|P49642|PRI1_HUMAN	DNA primase small subunit OS=Homo sapiens OX=9606 GN=PRIM1 PE=1 SV=1	27	50327	1	1	1	1	2.6	8.39	0.07
1118	sp|Q6PIW4|FIGL1_HUMAN	Fidgetin-like protein 1 OS=Homo sapiens OX=9606 GN=FIGNL1 PE=1 SV=2	27	74829	1	1	1	1	1.8	8.07	0.04
1119	sp|P49419|AL7A1_HUMAN	Alpha-aminoadipic semialdehyde dehydrogenase OS=Homo sapiens OX=9606 GN=ALDH7A1 PE=1 SV=5	27	59020	1	1	1	1	2	8.21	0.06
1120	sp|P06756|ITAV_HUMAN	Integrin alpha-V OS=Homo sapiens OX=9606 GN=ITGAV PE=1 SV=2	26	117048	1	1	1	1	1.2	5.45	0.03
1121	sp|Q8NBJ5|GT251_HUMAN	Procollagen galactosyltransferase 1 OS=Homo sapiens OX=9606 GN=COLGALT1 PE=1 SV=1	26	71933	1	1	1	1	1.3	6.85	0.05
1122	sp|Q9NQW7|XPP1_HUMAN	Xaa-Pro aminopeptidase 1 OS=Homo sapiens OX=9606 GN=XPNPEP1 PE=1 SV=3	26	70558	1	1	1	1	2.2	5.42	0.05
1123	sp|Q96KJ4|MSLNL_HUMAN	Mesothelin-like protein OS=Homo sapiens OX=9606 GN=MSLNL PE=3 SV=3	26	75634	1	1	1	1	2.3	6.71	0.04
1124	sp|Q14161|GIT2_HUMAN	ARF GTPase-activating protein GIT2 OS=Homo sapiens OX=9606 GN=GIT2 PE=1 SV=2	26	85117	1	1	1	1	1.1	6.78	0.04
1127	sp|Q13470|TNK1_HUMAN	Non-receptor tyrosine-protein kinase TNK1 OS=Homo sapiens OX=9606 GN=TNK1 PE=1 SV=3	26	73049	1	1	1	1	2.1	9.57	0.04
1129	sp|B2RXH2|KDM4E_HUMAN	Lysine-specific demethylase 4E OS=Homo sapiens OX=9606 GN=KDM4E PE=1 SV=1	26	57452	1	1	1	1	1.4	7.95	0.06
1130	sp|Q9P242|NYAP2_HUMAN	Neuronal tyrosine-phosphorylated phosphoinositide-3-kinase adapter 2 OS=Homo sapiens OX=9606 GN=NYAP2 PE=1 SV=3	26	71074	1	1	1	1	1.2	8.71	0.05
1131	sp|P17655|CAN2_HUMAN	Calpain-2 catalytic subunit OS=Homo sapiens OX=9606 GN=CAPN2 PE=1 SV=6	26	80800	1	1	1	1	1	4.87	0.04
1133	sp|Q9H3Z7|ABHGB_HUMAN	Protein ABHD16B OS=Homo sapiens OX=9606 GN=ABHD16B PE=3 SV=1	26	53205	1	1	1	1	1.5	8.9	0.06
1135	sp|Q9ULW0|TPX2_HUMAN	Targeting protein for Xklp2 OS=Homo sapiens OX=9606 GN=TPX2 PE=1 SV=2	25	86227	1	1	1	1	1.5	9.29	0.04
1138	sp|Q09472|EP300_HUMAN	Histone acetyltransferase p300 OS=Homo sapiens OX=9606 GN=EP300 PE=1 SV=2	24	266898	1	1	1	1	0.7	8.81	0.01
1140	sp|Q8IWW8|HOT_HUMAN	Hydroxyacid-oxoacid transhydrogenase, mitochondrial OS=Homo sapiens OX=9606 GN=ADHFE1 PE=1 SV=1	24	50732	1	1	1	1	1.3	7.65	0.06
1143	sp|Q15004|PAF15_HUMAN	PCNA-associated factor OS=Homo sapiens OX=9606 GN=PCLAF PE=1 SV=1	24	12093	1	1	1	1	6.3	9.85	0.28
1144	sp|P27824|CALX_HUMAN	Calnexin OS=Homo sapiens OX=9606 GN=CANX PE=1 SV=2	24	67982	2	2	1	1	3	4.47	0.1
1145	sp|Q9ULJ1|ODF2L_HUMAN	Protein BCAP OS=Homo sapiens OX=9606 GN=ODF2L PE=2 SV=2	24	74651	1	1	1	1	1.7	6.09	0.04
1146	sp|Q15596|NCOA2_HUMAN	Nuclear receptor coactivator 2 OS=Homo sapiens OX=9606 GN=NCOA2 PE=1 SV=2	24	159911	1	1	1	1	0.7	6.19	0.02
1148	sp|P25325|THTM_HUMAN	3-mercaptopyruvate sulfurtransferase OS=Homo sapiens OX=9606 GN=MPST PE=1 SV=3	23	33443	1	1	1	1	4.4	6.13	0.1
1153	sp|A0A0B4J264|TV381_HUMAN	T cell receptor alpha variable 38-1 OS=Homo sapiens OX=9606 GN=TRAV38-1 PE=3 SV=1	23	13459	1	1	1	1	10.3	6.21	0.25
1154	sp|P30837|AL1B1_HUMAN	Aldehyde dehydrogenase X, mitochondrial OS=Homo sapiens OX=9606 GN=ALDH1B1 PE=1 SV=4	23	57669	1	1	1	1	3.3	6.55	0.06
1157	sp|Q92552|RT27_HUMAN	28S ribosomal protein S27, mitochondrial OS=Homo sapiens OX=9606 GN=MRPS27 PE=1 SV=3	23	47924	1	1	1	1	2.7	5.83	0.07
1158	sp|Q8TDI0|CHD5_HUMAN	Chromodomain-helicase-DNA-binding protein 5 OS=Homo sapiens OX=9606 GN=CHD5 PE=1 SV=1	23	224506	1	1	1	1	0.5	5.82	0.01
1159	sp|O15305|PMM2_HUMAN	Phosphomannomutase 2 OS=Homo sapiens OX=9606 GN=PMM2 PE=1 SV=1	22	28406	1	1	1	1	2.8	6.35	0.12
1160	sp|P52824|DGKQ_HUMAN	Diacylglycerol kinase theta OS=Homo sapiens OX=9606 GN=DGKQ PE=1 SV=2	22	103029	1	1	1	1	1.3	7.35	0.03
1162	sp|P04004|VTNC_HUMAN	Vitronectin OS=Homo sapiens OX=9606 GN=VTN PE=1 SV=1	22	55069	1	1	1	1	1	5.55	0.06
1163	sp|P05091|ALDH2_HUMAN	Aldehyde dehydrogenase, mitochondrial OS=Homo sapiens OX=9606 GN=ALDH2 PE=1 SV=2	22	56859	1	1	1	1	3.3	6.63	0.06
1164	sp|P07384|CAN1_HUMAN	Calpain-1 catalytic subunit OS=Homo sapiens OX=9606 GN=CAPN1 PE=1 SV=1	22	82465	1	1	1	1	1.3	5.49	0.04
1165	sp|O94953|KDM4B_HUMAN	Lysine-specific demethylase 4B OS=Homo sapiens OX=9606 GN=KDM4B PE=1 SV=4	22	123701	1	1	1	1	0.9	6.72	0.03
1166	sp|Q14696|MESD_HUMAN	LRP chaperone MESD OS=Homo sapiens OX=9606 GN=MESD PE=1 SV=2	22	26231	1	1	1	1	2.6	7.6	0.13
1168	sp|Q6P1L8|RM14_HUMAN	39S ribosomal protein L14, mitochondrial OS=Homo sapiens OX=9606 GN=MRPL14 PE=1 SV=1	21	16165	1	1	1	1	6.9	10.26	0.21
1169	sp|Q9UKF6|CPSF3_HUMAN	Cleavage and polyadenylation specificity factor subunit 3 OS=Homo sapiens OX=9606 GN=CPSF3 PE=1 SV=1	21	78120	1	1	1	1	1.5	5.37	0.04
1170	sp|Q9H469|FXL15_HUMAN	F-box/LRR-repeat protein 15 OS=Homo sapiens OX=9606 GN=FBXL15 PE=1 SV=2	21	33548	1	1	1	1	2.7	7.13	0.1
1171	sp|Q8NCU7|C2C4A_HUMAN	C2 calcium-dependent domain-containing protein 4A OS=Homo sapiens OX=9606 GN=C2CD4A PE=2 SV=2	21	40346	1	1	1	1	4.1	11.28	0.08
1174	sp|Q12791|KCMA1_HUMAN	Calcium-activated potassium channel subunit alpha-1 OS=Homo sapiens OX=9606 GN=KCNMA1 PE=1 SV=2	20	139467	1	1	1	1	0.8	6.66	0.02
1175	sp|Q0VDG4|SCRN3_HUMAN	Secernin-3 OS=Homo sapiens OX=9606 GN=SCRN3 PE=1 SV=1	19	48969	1	1	1	1	4	5.38	0.07
1176	sp|P52701|MSH6_HUMAN	DNA mismatch repair protein Msh6 OS=Homo sapiens OX=9606 GN=MSH6 PE=1 SV=2	19	154514	1	1	1	1	1.2	6.5	0.02
1177	sp|O43511|S26A4_HUMAN	Pendrin OS=Homo sapiens OX=9606 GN=SLC26A4 PE=1 SV=1	19	86353	1	1	1	1	1.5	6.04	0.04
1178	sp|Q8NH76|O56B4_HUMAN	Olfactory receptor 56B4 OS=Homo sapiens OX=9606 GN=OR56B4 PE=2 SV=1	18	36057	1	1	1	1	6.6	8.01	0.09
1181	sp|P49638|TTPA_HUMAN	Alpha-tocopherol transfer protein OS=Homo sapiens OX=9606 GN=TTPA PE=1 SV=1	17	31844	1	1	1	1	5	7.16	0.1
1182	sp|Q9H993|ARMT1_HUMAN	Damage-control phosphatase ARMT1 OS=Homo sapiens OX=9606 GN=ARMT1 PE=1 SV=1	17	51539	1	1	1	1	2	5.48	0.06
1183	sp|P32004|L1CAM_HUMAN	Neural cell adhesion molecule L1 OS=Homo sapiens OX=9606 GN=L1CAM PE=1 SV=2	15	140885	1	1	1	1	1.2	5.84	0.02
1184	sp|Q5VST9|OBSCN_HUMAN	Obscurin OS=Homo sapiens OX=9606 GN=OBSCN PE=1 SV=3	15	879630	1	1	1	1	0.2	5.69	0
