# Supplementary material for: An LCN2‐Dependent Positive‐Feedback Loop Between Gastric Cancer Cells and Tumor‐Associated‐Macrophages Mediates Lymphangiogenesis and Lymphatic Metastasis
Source: Adv Sci (Weinh). 2025 Aug 30;12(44):e08352. doi: 10.1002/advs.202508352 (PMC12667518; doi:10.1002/advs.202508352)
Supplement: Supplementary file 7 — Supplemental Table 12 [file ADVS-12-e08352-s007.xlsx]

id	THP-1-1_count	THP-1-2_count	THP-1-3_count	THP-1-CCL5-1_count	THP-1-CCL5-2_count	THP-1-CCL5-3_count	THP-1-1_fpkm	THP-1-2_fpkm	THP-1-3_fpkm	THP-1-CCL5-1_fpkm	THP-1-CCL5-2_fpkm	THP-1-CCL5-3_fpkm	THP-1_mean	THP-1-CCL5_mean	log2(fc)	PValue	FDR	Symbol	KEGG_A_class	KEGG_B_class	K_ID	TF_family
ENSG00000113140	221	198	191	11	18	8	3.76	4.64	3.15	0.21	0.45	0.13	3.85	0.263333333333333	-3.86989638812632	2.60838739571567e-43	8.67497480067118e-40	SPARC	-	-	-	--
ENSG00000110047	717	710	623	1377	1484	1488	11.02	10.66	11.28	22.13	24.66	29.29	10.9866666666667	25.36	1.20680100367734	5.13908301775196e-40	1.06822264377747e-36	EHD1	Cellular Processes	Transport and catabolism	K12483	--
ENSG00000277632	499	524	464	1061	1141	1158	34.25	36.11	32.99	70.81	76.24	85.90	34.45	77.65	1.17248194168301	3.12905331781525e-39	5.78144751354998e-36	CCL3	Environmental Information Processing;Human Diseases;Human Diseases;Organismal Systems;Human Diseases;Human Diseases;Organismal Systems;Environmental Information Processing	Signaling molecules and interaction;Infectious disease: viral;Cardiovascular disease;Immune system;Immune disease;Infectious disease: parasitic;Immune system;Signaling molecules and interaction	K05408;K05408;K05408;K05408;K05408;K05408;K05408;K05408	--
ENSG00000276085	963	887	833	1692	2034	1904	65.77	60.82	58.93	112.28	135.21	140.51	61.84	129.333333333333	1.06448192731585	1.25677931328437e-38	2.08989832006058e-35	CCL3L1	Environmental Information Processing;Human Diseases;Human Diseases;Organismal Systems;Human Diseases;Human Diseases;Organismal Systems;Environmental Information Processing	Signaling molecules and interaction;Infectious disease: viral;Cardiovascular disease;Immune system;Immune disease;Infectious disease: parasitic;Immune system;Signaling molecules and interaction	K05408;K05408;K05408;K05408;K05408;K05408;K05408;K05408	--
ENSG00000076864	536	493	495	236	203	185	11.35	10.86	9.06	5.52	4.88	4.74	10.4233333333333	5.04666666666667	-1.0464140139393	1.83718075515301e-30	1.69724882096886e-27	RAP1GAP	Environmental Information Processing	Signal transduction	K17700	--
ENSG00000110799	244	231	254	64	64	31	1.48	1.41	1.60	0.38	0.38	0.20	1.49666666666667	0.32	-2.22560913401999	1.89151657754041e-28	1.25816116671678e-25	VWF	Environmental Information Processing;Human Diseases;Human Diseases;Organismal Systems;Cellular Processes;Organismal Systems;Organismal Systems;Environmental Information Processing	Signal transduction;Infectious disease: viral;Infectious disease: viral;Immune system;Cellular community - eukaryotes;Immune system;Immune system;Signaling molecules and interaction	K03900;K03900;K03900;K03900;K03900;K03900;K03900;K03900	--
ENSG00000119699	224	228	245	593	558	680	3.50	3.57	3.96	9.08	8.64	11.47	3.67666666666667	9.73	1.40404141991088	1.04037629603362e-27	5.96566118163556e-25	TGFB3	Human Diseases;Environmental Information Processing;Environmental Information Processing;Human Diseases;Human Diseases;Human Diseases;Human Diseases;Human Diseases;Human Diseases;Human Diseases;Human Diseases;Cellular Processes;Environmental Information Processing;Human Diseases;Human Diseases;Environmental Information Processing;Cellular Processes;Human Diseases;Human Diseases;Human Diseases;Env…	Cancer: overview;Signal transduction;Signaling molecules and interaction;Infectious disease: bacterial;Infectious disease: viral;Cardiovascular disease;Infectious disease: parasitic;Cancer: specific types;Cardiovascular disease;Infectious disease: viral;Immune disease;Cell growth and death;Signal transduction;Cancer: specific types;Infectious disease: parasitic;Signal transduction;Cell growth and…	K13377;K13377;K13377;K13377;K13377;K13377;K13377;K13377;K13377;K13377;K13377;K13377;K13377;K13377;K13377;K13377;K13377;K13377;K13377;K13377;K13377;K13377;K13377;K13377;K13377;K13377;K13377;K13377	--
ENSG00000108821	208	188	177	32	50	34	2.52	2.32	1.66	0.28	0.92	1.10	2.16666666666667	0.766666666666667	-1.49880585697144	1.2411331418743e-26	5.73300083784106e-24	COL1A1	Environmental Information Processing;Human Diseases;Human Diseases;Human Diseases;Cellular Processes;Human Diseases;Organismal Systems;Organismal Systems;Organismal Systems;Human Diseases;Environmental Information Processing	Signal transduction;Infectious disease: viral;Cardiovascular disease;Cancer: overview;Cellular community - eukaryotes;Infectious disease: parasitic;Endocrine system;Immune system;Digestive system;Endocrine and metabolic disease;Signaling molecules and interaction	K06236;K06236;K06236;K06236;K06236;K06236;K06236;K06236;K06236;K06236;K06236	--
ENSG00000140105	19126	19454	18033	11095	10410	7988	624.09	651.81	621.49	341.89	311.90	257.93	632.463333333333	303.906666666667	-1.05735351991464	3.16718693752046e-26	1.38597767326389e-23	WARS1	Genetic Information Processing	Translation	K01867	--
ENSG00000121552	613	706	581	355	314	246	44.06	50.96	43.22	24.77	21.98	19.10	46.08	21.95	-1.06991977701959	2.09831548702497e-22	6.58356381768645e-20	CSTA	-	-	-	--
ENSG00000122786	154	93	116	2	2	2	2.19	1.48	2.05	0.05	0.04	0.03	1.90666666666667	0.04	-5.57490883605724	1.51640284060104e-20	3.91834187828531e-18	CALD1	Organismal Systems	Circulatory system	K12327	--
ENSG00000041982	316	405	428	170	170	110	2.49	3.22	3.90	1.42	1.63	0.85	3.20333333333333	1.3	-1.30106230702414	1.30683267848369e-18	2.52689774540759e-16	TNC	Environmental Information Processing;Human Diseases;Cellular Processes;Human Diseases;Environmental Information Processing	Signal transduction;Infectious disease: viral;Cellular community - eukaryotes;Cancer: overview;Signaling molecules and interaction	K06252;K06252;K06252;K06252;K06252	--
ENSG00000126500	372	322	345	178	125	82	4.99	4.35	4.77	2.31	1.61	1.17	4.70333333333333	1.69666666666667	-1.47098042652157	3.61018598910545e-17	5.61063390774154e-15	FLRT1	-	-	-	--
ENSG00000092621	5623	6033	5573	3227	2930	2093	165.28	184.02	177.46	93.72	88.04	69.69	175.586666666667	83.8166666666667	-1.06687424397609	6.59105621437181e-16	7.81458035505319e-14	PHGDH	Metabolism;Metabolism;Metabolism;Metabolism;Metabolism	Global and overview maps;Global and overview maps;Global and overview maps;Amino acid metabolism;Amino acid metabolism	K00058;K00058;K00058;K00058;K00058	--
ENSG00000118523	73	86	93	18	14	6	1.67	1.98	2.21	0.40	0.31	0.15	1.95333333333333	0.286666666666667	-2.76849209972015	1.01804744615544e-14	9.84250638495282e-13	CCN2	Environmental Information Processing;Environmental Information Processing	Signal transduction;Signal transduction	K06827;K06827	--
ENSG00000173930	374	383	383	217	202	128	3.95	4.06	4.19	2.23	2.08	1.46	4.06666666666667	1.92333333333333	-1.08023792380477	1.23700573091374e-14	1.18219358042325e-12	SLCO4C1	-	-	-	--
ENSG00000111275	215	247	217	101	103	84	4.12	5.60	5.17	2.35	2.22	1.77	4.96333333333333	2.11333333333333	-1.23178900844269	1.8669217859534e-14	1.73435990942006e-12	ALDH2	Metabolism;Human Diseases;Metabolism;Metabolism;Metabolism;Metabolism;Metabolism;Metabolism;Metabolism;Metabolism;Metabolism;Metabolism;Metabolism;Metabolism	Global and overview maps;Endocrine and metabolic disease;Carbohydrate metabolism;Amino acid metabolism;Lipid metabolism;Amino acid metabolism;Amino acid metabolism;Carbohydrate metabolism;Lipid metabolism;Amino acid metabolism;Metabolism of other amino acids;Carbohydrate metabolism;Amino acid metabolism;Metabolism of cofactors and vitamins	K00128;K00128;K00128;K00128;K00128;K00128;K00128;K00128;K00128;K00128;K00128;K00128;K00128;K00128	--
ENSG00000196517	254	302	257	128	136	78	5.18	5.57	6.44	2.54	2.56	1.69	5.73	2.26333333333333	-1.34008606523333	3.47786479283445e-14	3.16029582732481e-12	SLC6A9	Organismal Systems	Nervous system	K05038	--
ENSG00000116183	199	250	206	104	96	64	1.10	1.39	1.18	0.56	0.52	0.38	1.22333333333333	0.486666666666667	-1.32981169396319	2.14993375680651e-13	1.76986378425423e-11	PAPPA2	-	-	-	--
ENSG00000164692	164	138	155	0	0	1	1.73	1.46	1.69	0.00	0.00	0.01	1.62666666666667	0.00333333333333333	-8.93073733756289	2.41510906040344e-13	1.97836692440635e-11	COL1A2	Environmental Information Processing;Human Diseases;Human Diseases;Human Diseases;Cellular Processes;Human Diseases;Organismal Systems;Organismal Systems;Organismal Systems;Human Diseases;Environmental Information Processing	Signal transduction;Infectious disease: viral;Cardiovascular disease;Cancer: overview;Cellular community - eukaryotes;Infectious disease: parasitic;Endocrine system;Immune system;Digestive system;Endocrine and metabolic disease;Signaling molecules and interaction	K06236;K06236;K06236;K06236;K06236;K06236;K06236;K06236;K06236;K06236;K06236	--
ENSG00000111799	120	105	115	45	35	22	0.75	0.64	0.61	0.24	0.23	0.15	0.666666666666667	0.206666666666667	-1.68965987938785	1.06913973936763e-11	6.78577279616198e-10	COL12A1	Organismal Systems	Digestive system	K08132	--
ENSG00000130707	3783	3764	3481	2018	1716	1153	132.47	133.26	125.87	68.94	58.36	43.63	130.533333333333	56.9766666666667	-1.19597513765907	2.77291980790861e-11	1.6409567076766e-09	ASS1	Metabolism;Human Diseases;Metabolism;Metabolism;Metabolism	Global and overview maps;Cardiovascular disease;Global and overview maps;Amino acid metabolism;Amino acid metabolism	K01940;K01940;K01940;K01940;K01940	--
ENSG00000115461	92	115	113	39	25	31	0.79	0.99	1.00	0.33	0.21	0.29	0.926666666666667	0.276666666666667	-1.74390164137658	2.89055609508045e-11	1.70364883962116e-09	IGFBP5	-	-	-	--
ENSG00000134256	120	127	95	35	42	34	1.94	2.04	1.59	0.54	0.66	0.56	1.85666666666667	0.586666666666667	-1.66210189870274	3.12549111210827e-11	1.82364181414907e-09	CD101	-	-	-	--
ENSG00000112769	44	52	47	6	5	0	0.38	0.67	1.14	0.07	0.16	0.00	0.73	0.0766666666666667	-3.25122510354416	4.16590457118955e-11	2.3887871418728e-09	LAMA4	Human Diseases;Environmental Information Processing;Human Diseases;Cellular Processes;Human Diseases;Human Diseases;Human Diseases;Human Diseases;Environmental Information Processing	Cancer: overview;Signal transduction;Infectious disease: viral;Cellular community - eukaryotes;Infectious disease: parasitic;Infectious disease: parasitic;Infectious disease: parasitic;Cancer: specific types;Signaling molecules and interaction	K06241;K06241;K06241;K06241;K06241;K06241;K06241;K06241;K06241	--
ENSG00000130508	48	43	47	5	5	0	0.38	0.60	0.54	0.04	0.16	0.00	0.506666666666667	0.0666666666666667	-2.92599941855622	6.39458319941365e-11	3.55637204090467e-09	PXDN	-	-	-	--
ENSG00000166923	198	162	151	76	82	55	2.67	2.00	2.08	1.01	1.15	0.89	2.25	1.01666666666667	-1.14607825948794	7.17640755748376e-11	3.96985291083463e-09	GREM1	Environmental Information Processing	Signal transduction	K23318	--
ENSG00000060718	67	57	38	4	9	8	0.63	0.74	0.38	0.10	0.11	0.06	0.583333333333333	0.09	-2.69632360966886	1.44551311009733e-10	7.60678402145836e-09	COL11A1	Organismal Systems	Digestive system	K19721	--
ENSG00000153885	248	222	237	137	117	66	5.19	5.03	4.54	2.60	1.66	1.94	4.92	2.06666666666667	-1.25135260078616	2.31880539118869e-10	1.16142815813484e-08	KCTD15	-	-	-	--
ENSG00000148773	234	136	159	332	452	342	1.01	0.59	0.73	1.39	1.91	1.63	0.776666666666667	1.64333333333333	1.08125769172363	2.37194897286142e-10	1.18447866275413e-08	MKI67	-	-	-	--
ENSG00000135069	11974	12859	11991	6741	6291	3911	301.72	323.83	311.66	164.29	153.22	107.04	312.403333333333	141.516666666667	-1.14243787527597	2.53427830913076e-10	1.2542414881707e-08	PSAT1	Metabolism;Metabolism;Metabolism;Metabolism;Metabolism;Metabolism	Global and overview maps;Global and overview maps;Global and overview maps;Amino acid metabolism;Amino acid metabolism;Metabolism of cofactors and vitamins	K00831;K00831;K00831;K00831;K00831;K00831	--
ENSG00000076706	47	42	34	2	1	4	0.76	0.68	0.57	0.03	0.02	0.07	0.67	0.04	-4.06608919045777	4.38443099020162e-10	2.06540234946353e-08	MCAM	-	-	-	--
ENSG00000154645	87	124	82	217	232	194	1.89	3.06	2.06	5.00	5.80	4.47	2.33666666666667	5.09	1.12321371278623	6.09675893956381e-10	2.77002744278707e-08	CHODL	-	-	-	--
ENSG00000070669	5318	5497	5004	3064	2776	1768	142.97	149.22	140.37	83.59	73.14	52.19	144.186666666667	69.64	-1.04994965270975	1.46867289874587e-09	6.31073944011502e-08	ASNS	Metabolism;Metabolism;Metabolism	Global and overview maps;Global and overview maps;Amino acid metabolism	K01953;K01953;K01953	--
ENSG00000137573	37	32	32	0	0	0	0.55	0.61	0.68	0.00	0.00	0.00	0.613333333333333	0.001	-9.26052755022322	1.82683957589877e-09	7.69076336901787e-08	SULF1	-	-	-	--
ENSG00000153132	236	241	275	160	124	85	4.64	4.75	5.60	3.06	2.37	1.80	4.99666666666667	2.41	-1.05193283099674	1.84041115796068e-09	7.72833261255761e-08	CLGN	-	-	-	--
ENSG00000050165	50	41	40	1	0	2	1.03	0.95	1.01	0.02	0.00	0.05	0.996666666666667	0.0233333333333333	-5.4166467521405	2.02062766716927e-09	8.35858367819411e-08	DKK3	-	-	-	--
ENSG00000109805	67	54	59	140	179	126	0.78	0.87	0.71	1.58	2.03	1.76	0.786666666666667	1.79	1.18613522862357	2.02065706815445e-09	8.35858367819411e-08	NCAPG	-	-	-	--
ENSG00000134247	107	101	95	45	36	31	0.91	0.86	0.83	0.37	0.30	0.28	0.866666666666667	0.316666666666667	-1.45251220469751	6.26518661773271e-09	2.34648171770895e-07	PTGFRN	-	-	-	--
ENSG00000179776	43	30	34	1	4	0	0.58	0.40	0.51	0.01	0.06	0.00	0.496666666666667	0.0233333333333333	-4.41181359840456	8.25448525231257e-09	3.01678758814738e-07	CDH5	Environmental Information Processing;Human Diseases;Organismal Systems	Signaling molecules and interaction;Cardiovascular disease;Immune system	K06533;K06533;K06533	--
ENSG00000166033	39	29	33	3	2	1	1.21	0.88	1.04	0.09	0.09	0.05	1.04333333333333	0.0766666666666667	-3.7664568908756	1.30754539404503e-08	4.55831705609535e-07	HTRA1	-	-	-	--
ENSG00000122952	84	74	75	147	205	157	2.44	2.14	2.80	4.86	6.41	6.07	2.46	5.78	1.23241117716144	2.19872684970064e-08	7.35666575124183e-07	ZWINT	-	-	-	--
ENSG00000104368	36	32	29	3	1	3	0.74	0.66	0.66	0.05	0.03	0.06	0.686666666666667	0.0466666666666667	-3.87914560512561	2.94036017465584e-08	9.50916651451317e-07	PLAT	Human Diseases;Environmental Information Processing;Human Diseases;Human Diseases;Organismal Systems	Cancer: overview;Signal transduction;Cardiovascular disease;Cancer: specific types;Immune system	K01343;K01343;K01343;K01343;K01343	--
ENSG00000168542	50	33	42	1	0	0	0.56	0.32	0.42	0.01	0.00	0.00	0.433333333333333	0.00333333333333333	-7.02236781302846	2.94498812614967e-08	9.50916651451317e-07	COL3A1	Human Diseases;Human Diseases;Organismal Systems;Organismal Systems;Organismal Systems;Human Diseases	Cardiovascular disease;Infectious disease: parasitic;Endocrine system;Immune system;Digestive system;Endocrine and metabolic disease	K19720;K19720;K19720;K19720;K19720;K19720	--
ENSG00000196497	924	826	850	1185	1161	1233	14.78	13.06	13.92	24.82	26.05	36.40	13.92	29.09	1.06336408525158	3.63937082498528e-08	1.14836997056319e-06	IPO4	Genetic Information Processing	Translation	K20221	--
ENSG00000149090	30	18	17	0	0	0	0.91	0.35	0.53	0.00	0.00	0.00	0.596666666666667	0.001	-9.22078137143046	1.16324880205252e-07	3.27303964963306e-06	PAMR1	-	-	-	--
ENSG00000162745	11	21	7	45	70	57	0.19	0.37	0.14	0.74	1.15	1.05	0.233333333333333	0.98	2.0703893278914	1.80345880100887e-07	4.8684604548663e-06	OLFML2B	-	-	-	--
ENSG00000134013	55	41	52	7	15	12	0.88	0.79	0.87	0.23	0.21	0.53	0.846666666666667	0.323333333333333	-1.38877184458504	1.95831760165889e-07	5.21872810865154e-06	LOXL2	-	-	-	--
ENSG00000143476	42	31	36	80	108	100	0.51	0.38	0.45	0.94	1.28	1.31	0.446666666666667	1.17666666666667	1.39743518281341	2.58113175474967e-07	6.72752977268531e-06	DTL	-	-	-	--
ENSG00000176890	73	41	54	134	135	119	2.42	1.35	1.96	4.33	4.35	4.28	1.91	4.32	1.17745867412772	2.77321759661313e-07	7.18315193365728e-06	TYMS	Metabolism;Metabolism;Human Diseases;Metabolism	Global and overview maps;Nucleotide metabolism;Drug resistance: antineoplastic;Metabolism of cofactors and vitamins	K00560;K00560;K00560;K00560	--
ENSG00000176046	162	183	122	85	86	54	8.41	10.73	6.59	4.17	5.16	2.69	8.57666666666667	4.00666666666667	-1.09801456102261	2.9613453705069e-07	7.61116107668612e-06	NUPR1	Human Diseases	Cancer: overview	K15626	--
ENSG00000128228	30	35	41	86	95	97	1.95	2.28	2.76	5.42	6.00	6.80	2.33	6.07333333333333	1.38215859842661	3.12690323687816e-07	7.97504201319739e-06	SDF2L1	-	-	-	--
ENSG00000119969	34	23	29	74	90	79	0.61	0.36	0.63	1.44	1.54	1.62	0.533333333333333	1.53333333333333	1.52356195605701	3.50097649392068e-07	8.8882042927339e-06	HELLS	-	-	-	--
ENSG00000163430	75	56	73	22	19	27	1.41	0.93	1.56	0.57	0.55	0.40	1.3	0.506666666666667	-1.35940280030602	6.62882429002689e-07	1.59063086751598e-05	FSTL1	-	-	-	--
ENSG00000051341	27	12	12	57	68	58	0.17	0.07	0.08	0.34	0.40	0.38	0.106666666666667	0.373333333333333	1.8073549220576	7.20311851635474e-07	1.71115225440661e-05	POLQ	-	-	-	--
ENSG00000196136	22	15	13	0	0	0	0.75	0.51	0.46	0.00	0.00	0.00	0.573333333333333	0.001	-9.1632303488683	9.96954022485469e-07	2.31541179328364e-05	SERPINA3	-	-	-	--
ENSG00000164509	83	98	97	49	31	36	0.57	0.98	1.08	0.41	0.33	0.37	0.876666666666667	0.37	-1.2445031229422	1.07621607624914e-06	2.4856107127704e-05	IL31RA	Environmental Information Processing	Signaling molecules and interaction	K22630	--
ENSG00000177469	32	28	29	6	3	4	0.48	0.42	0.45	0.09	0.04	0.06	0.45	0.0633333333333333	-2.82888808360725	1.38103848071524e-06	3.14592998572792e-05	CAVIN1	-	-	-	--
ENSG00000162520	11	21	16	0	0	0	0.38	0.33	0.28	0.00	0.00	0.00	0.33	0.001	-8.36632221424582	1.42501115334311e-06	3.2240150297881e-05	SYNC	-	-	-	--
ENSG00000145362	706	667	681	360	345	176	4.79	4.52	4.80	2.44	2.39	1.35	4.70333333333333	2.06	-1.19103924469289	1.49714931269963e-06	3.3780320109745e-05	ANK2	Human Diseases	Cancer: overview	K10380	--
ENSG00000174059	39	28	27	9	3	1	0.65	0.47	0.46	0.15	0.06	0.02	0.526666666666667	0.0766666666666667	-2.78021879212009	1.68326934501648e-06	3.76224273363966e-05	CD34	Organismal Systems;Environmental Information Processing	Immune system;Signaling molecules and interaction	K06474;K06474	--
ENSG00000182492	30	26	26	4	5	1	0.76	0.59	0.61	0.15	0.11	0.02	0.653333333333333	0.0933333333333333	-2.8073549220576	1.71936754440561e-06	3.82587657108409e-05	BGN	-	-	-	--
ENSG00000124875	32	25	26	67	87	70	1.11	1.33	0.94	3.39	3.77	2.89	1.12666666666667	3.35	1.5721003497841	2.07107325466315e-06	4.56157313268789e-05	CXCL6	Environmental Information Processing;Organismal Systems;Human Diseases;Environmental Information Processing;Environmental Information Processing;Organismal Systems;Human Diseases	Signaling molecules and interaction;Immune system;Immune disease;Signal transduction;Signaling molecules and interaction;Immune system;Infectious disease: bacterial	K05506;K05506;K05506;K05506;K05506;K05506;K05506	--
ENSG00000139329	23	12	11	0	0	0	0.46	0.24	0.23	0.00	0.00	0.00	0.31	0.001	-8.27612440527424	2.25674673418831e-06	4.91196877523787e-05	LUM	Human Diseases	Cancer: overview	K08122	--
ENSG00000204287	23	26	20	1	3	1	1.00	1.13	0.90	0.04	0.13	0.05	1.01	0.0733333333333333	-3.78374236483565	2.91599478665372e-06	6.12248450849302e-05	HLA-DRA	Human Diseases;Human Diseases;Human Diseases;Human Diseases;Cellular Processes;Human Diseases;Human Diseases;Human Diseases;Organismal Systems;Human Diseases;Environmental Information Processing;Human Diseases;Human Diseases;Human Diseases;Organismal Systems;Organismal Systems;Human Diseases;Human Diseases;Human Diseases;Organismal Systems;Organismal Systems;Human Diseases;Human Diseases;Human Di…	Infectious disease: viral;Infectious disease: viral;Infectious disease: bacterial;Infectious disease: viral;Transport and catabolism;Immune disease;Infectious disease: viral;Infectious disease: bacterial;Immune system;Immune disease;Signaling molecules and interaction;Infectious disease: parasitic;Cardiovascular disease;Immune disease;Immune system;Immune system;Infectious disease: parasitic;Immu…	K06752;K06752;K06752;K06752;K06752;K06752;K06752;K06752;K06752;K06752;K06752;K06752;K06752;K06752;K06752;K06752;K06752;K06752;K06752;K06752;K06752;K06752;K06752;K06752	--
ENSG00000159674	23	20	28	2	4	1	0.78	0.86	0.98	0.07	0.13	0.04	0.873333333333333	0.08	-3.44846050081629	4.21741497997367e-06	8.56305173406376e-05	SPON2	-	-	-	--
ENSG00000092853	23	15	27	66	56	70	0.25	0.15	0.30	0.62	0.53	0.72	0.233333333333333	0.623333333333333	1.41761144294267	4.78094202061285e-06	9.60172522473081e-05	CLSPN	-	-	-	--
ENSG00000123560	14	17	9	0	0	0	0.46	0.58	0.19	0.00	0.00	0.00	0.41	0.001	-8.67948009950545	6.05997852531977e-06	0.000117914393225731	PLP1	-	-	-	--
ENSG00000184254	27	20	21	2	2	3	0.43	0.50	0.34	0.03	0.10	0.06	0.423333333333333	0.0633333333333333	-2.74075717332858	6.69937011095326e-06	0.000128880369260243	ALDH1A3	Metabolism;Metabolism	Global and overview maps;Metabolism of cofactors and vitamins	K07249;K07249	--
ENSG00000276070	38	28	22	68	69	96	2.97	2.24	1.75	5.27	5.16	8.14	2.32	6.19	1.41581460408669	7.33561497709051e-06	0.000139410218804615	CCL4L2	Environmental Information Processing;Human Diseases;Organismal Systems;Environmental Information Processing;Organismal Systems;Environmental Information Processing;Organismal Systems	Signaling molecules and interaction;Infectious disease: viral;Immune system;Signal transduction;Immune system;Signaling molecules and interaction;Immune system	K12964;K12964;K12964;K12964;K12964;K12964;K12964	--
ENSG00000182752	13	11	14	0	0	0	0.06	0.05	0.07	0.00	0.00	0.00	0.06	0.001	-5.90689059560852	7.92387037415048e-06	0.00014922541387514	PAPPA	-	-	-	--
ENSG00000167971	73	64	61	39	15	11	0.67	0.59	0.58	0.35	0.13	0.10	0.613333333333333	0.193333333333333	-1.66558096092944	8.3106171832529e-06	0.000155452478223074	CASKIN1	-	-	-	--
ENSG00000125148	63	64	82	37	12	24	8.41	8.58	11.34	4.80	1.56	3.46	9.44333333333333	3.27333333333333	-1.52853567206341	8.98987079157093e-06	0.000167592557615508	MT2A	-	-	-	--
ENSG00000130635	23	16	23	1	3	0	0.15	0.10	0.15	0.01	0.02	0.00	0.133333333333333	0.01	-3.7369655941662	1.00983629083999e-05	0.00018494017269139	COL5A1	Organismal Systems	Digestive system	K19721	--
ENSG00000100146	13	15	9	0	0	0	0.24	0.38	0.17	0.00	0.00	0.00	0.263333333333333	0.001	-8.04074634234331	1.05095772015279e-05	0.000192259361148742	SOX10	-	-	-	HMG
ENSG00000074527	33	23	21	4	6	2	0.53	0.38	0.48	0.12	0.14	0.06	0.463333333333333	0.106666666666667	-2.1189410727235	1.36968248818427e-05	0.00024178821757979	NTN4	Organismal Systems	Development and regeneration	K06845	--
ENSG00000164251	14	9	12	0	0	0	0.26	0.17	0.23	0.00	0.00	0.00	0.22	0.001	-7.78135971352466	1.54565422537553e-05	0.000268575591575441	F2RL1	Environmental Information Processing;Human Diseases;Organismal Systems	Signaling molecules and interaction;Infectious disease: parasitic;Sensory system	K04234;K04234;K04234	--
ENSG00000138182	80	75	60	132	127	150	0.69	0.64	0.53	1.68	1.05	1.49	0.62	1.40666666666667	1.18194037759916	1.55137903245205e-05	0.000269008153604225	KIF20B	-	-	-	--
ENSG00000172985	45	39	36	8	12	14	0.41	0.35	0.34	0.07	0.11	0.14	0.366666666666667	0.106666666666667	-1.78135971352466	1.76312520602647e-05	0.000301016520030947	SH3RF3	-	-	-	--
ENSG00000011465	12	9	13	0	0	0	0.42	0.45	0.46	0.00	0.00	0.00	0.443333333333333	0.001	-8.79224802966739	1.87778150053042e-05	0.000318144109319622	DCN	Human Diseases;Environmental Information Processing	Cancer: overview;Signal transduction	K04660;K04660	--
ENSG00000152661	27	15	20	3	3	0	0.48	0.28	0.41	0.05	0.05	0.00	0.39	0.0333333333333333	-3.54843662469604	2.16383876003808e-05	0.000360907469816182	GJA1	Cellular Processes;Human Diseases	Cellular community - eukaryotes;Cardiovascular disease	K07372;K07372	--
ENSG00000184005	403	497	501	207	150	66	4.17	6.71	7.35	2.22	1.44	1.07	6.07666666666667	1.57666666666667	-1.94640247269974	2.27085589041341e-05	0.00037686689223238	ST6GALNAC3	Metabolism;Metabolism;Metabolism	Global and overview maps;Glycan biosynthesis and metabolism;Glycan biosynthesis and metabolism	K03373;K03373;K03373	--
ENSG00000237649	44	34	27	78	86	76	0.99	0.76	0.63	1.70	2.37	1.84	0.793333333333333	1.97	1.31219655686959	2.57454430279088e-05	0.000418086886827241	KIFC1	-	-	-	--
ENSG00000085840	13	23	24	41	73	63	0.23	0.40	0.43	0.68	1.22	1.17	0.353333333333333	1.02333333333333	1.53417439080698	2.91935614868459e-05	0.000467687604975685	ORC1	Cellular Processes	Cell growth and death	K02603	--
ENSG00000196549	36	25	28	6	9	5	0.42	0.30	0.35	0.06	0.08	0.05	0.356666666666667	0.0633333333333333	-2.49353947295756	3.09467795122002e-05	0.000490925799889869	MME	Human Diseases;Organismal Systems;Organismal Systems;Organismal Systems	Neurodegenerative disease;Immune system;Digestive system;Endocrine system	K01389;K01389;K01389;K01389	--
ENSG00000106624	14	10	8	0	0	0	0.22	0.15	0.25	0.00	0.00	0.00	0.206666666666667	0.001	-7.69116190455308	3.1312698807669e-05	0.000495431844407924	AEBP1	-	-	-	--
ENSG00000205670	11	35	43	7	3	5	0.13	1.94	2.65	0.22	0.07	0.16	1.57333333333333	0.15	-3.39078995303216	3.19707410846528e-05	0.000503448346114291	SMIM11	-	-	-	--
ENSG00000170312	46	52	35	83	112	88	1.31	1.48	1.03	2.29	3.09	2.70	1.27333333333333	2.69333333333333	1.08078265471605	3.43395106406769e-05	0.000537188826381765	CDK1	Human Diseases;Human Diseases;Cellular Processes;Cellular Processes;Cellular Processes;Organismal Systems;Cellular Processes;Cellular Processes	Infectious disease: viral;Cancer: overview;Cell growth and death;Cell growth and death;Cell growth and death;Endocrine system;Cellular community - eukaryotes;Cell growth and death	K02087;K02087;K02087;K02087;K02087;K02087;K02087;K02087	--
ENSG00000154153	85	83	84	36	43	43	1.68	1.45	2.26	0.61	1.11	0.88	1.79666666666667	0.866666666666667	-1.05177364972405	3.56578426225106e-05	0.000557287843016662	RETREG1	-	-	-	--
ENSG00000140092	8	14	9	0	0	0	0.20	0.29	0.22	0.00	0.00	0.00	0.236666666666667	0.001	-7.88671271367089	3.94061995475942e-05	0.000608436111677757	FBLN5	-	-	-	--
ENSG00000172403	23	20	18	5	2	0	0.14	0.08	0.09	0.03	0.03	0.00	0.103333333333333	0.02	-2.36923380966571	4.05196956151795e-05	0.000622737540096877	SYNPO2	-	-	-	--
ENSG00000169908	23	23	25	5	6	1	0.77	0.78	0.87	0.17	0.18	0.04	0.806666666666667	0.13	-2.63346101841235	4.20986861654834e-05	0.000642845778003511	TM4SF1	-	-	-	--
ENSG00000275302	19	19	14	40	46	70	1.54	1.55	1.18	3.20	3.63	6.14	1.42333333333333	4.32333333333333	1.60287050463121	4.30362137745927e-05	0.000656558898034589	CCL4	Environmental Information Processing;Human Diseases;Organismal Systems;Environmental Information Processing;Organismal Systems;Environmental Information Processing;Organismal Systems	Signaling molecules and interaction;Infectious disease: viral;Immune system;Signal transduction;Immune system;Signaling molecules and interaction;Immune system	K12964;K12964;K12964;K12964;K12964;K12964;K12964	--
ENSG00000169255	35	48	36	87	97	73	0.81	1.47	0.74	1.86	2.20	2.35	1.00666666666667	2.13666666666667	1.08577580729366	4.30983463644875e-05	0.000656904126209957	B3GALNT1	Metabolism;Metabolism;Metabolism	Global and overview maps;Glycan biosynthesis and metabolism;Glycan biosynthesis and metabolism	K00719;K00719;K00719	--
ENSG00000112902	10	10	10	0	0	0	0.05	0.05	0.05	0.00	0.00	0.00	0.05	0.001	-5.64385618977472	4.5144453829875e-05	0.000683082004310274	SEMA5A	Organismal Systems	Development and regeneration	K06841	--
ENSG00000104723	16	6	9	0	0	0	0.53	0.25	0.29	0.00	0.00	0.00	0.356666666666667	0.001	-8.47843258056736	4.61119776785684e-05	0.00069519136610781	TUSC3	Metabolism;Genetic Information Processing;Metabolism;Metabolism	Global and overview maps;Folding, sorting and degradation;Glycan biosynthesis and metabolism;Glycan biosynthesis and metabolism	K12669;K12669;K12669;K12669	--
ENSG00000069122	9	8	13	0	0	0	0.09	0.08	0.13	0.00	0.00	0.00	0.1	0.001	-6.64385618977472	4.76473610934631e-05	0.000715743421520504	ADGRF5	-	-	-	--
ENSG00000171388	19	24	16	4	1	2	0.32	0.40	0.28	0.06	0.02	0.04	0.333333333333333	0.04	-3.05889368905357	4.79551473846559e-05	0.000719716738140291	APLN	Environmental Information Processing;Environmental Information Processing	Signaling molecules and interaction;Signal transduction	K05225;K05225	--
ENSG00000145386	25	33	24	66	67	63	0.49	0.65	0.48	1.25	1.27	1.33	0.54	1.28333333333333	1.24886463269764	5.16145673400917e-05	0.000766338071694986	CCNA2	Human Diseases;Human Diseases;Human Diseases;Human Diseases;Human Diseases;Human Diseases;Human Diseases;Cellular Processes;Cellular Processes;Environmental Information Processing;Organismal Systems;Human Diseases	Cancer: overview;Infectious disease: viral;Infectious disease: viral;Cancer: overview;Infectious disease: viral;Cancer: overview;Infectious disease: viral;Cell growth and death;Cell growth and death;Signal transduction;Endocrine system;Cancer: specific types	K06627;K06627;K06627;K06627;K06627;K06627;K06627;K06627;K06627;K06627;K06627;K06627	--
ENSG00000141756	25	12	15	0	2	1	0.74	0.25	0.54	0.00	0.05	0.02	0.51	0.0233333333333333	-4.45003292063505	5.65294403598054e-05	0.000829680550523569	FKBP10	-	-	-	--
ENSG00000117115	82	64	57	30	32	28	1.12	0.79	0.72	0.36	0.38	0.37	0.876666666666667	0.37	-1.2445031229422	5.77217849156379e-05	0.0008456877192618	PADI2	-	-	-	--
ENSG00000154277	14	15	15	1	0	0	0.78	0.84	0.94	0.05	0.00	0.00	0.853333333333333	0.0166666666666667	-5.67807190511263	5.91532636791557e-05	0.000862103086521192	UCHL1	Human Diseases;Human Diseases	Neurodegenerative disease;Neurodegenerative disease	K05611;K05611	--
ENSG00000133110	12	19	21	1	0	1	0.20	0.32	0.37	0.02	0.00	0.02	0.296666666666667	0.0133333333333333	-4.4757334309664	6.09212917462695e-05	0.000882456585756721	POSTN	-	-	-	--
ENSG00000174807	7	7	14	0	0	0	0.15	0.15	0.30	0.00	0.00	0.00	0.2	0.001	-7.64385618977472	8.40608993346624e-05	0.00118361447505174	CD248	-	-	-	--
ENSG00000171320	31	23	21	63	74	48	0.66	0.40	0.52	1.16	1.09	0.96	0.526666666666667	1.07	1.0226487389452	8.42522131195628e-05	0.00118530461249172	ESCO2	-	-	-	--
ENSG00000175832	58	51	61	28	26	17	1.61	1.26	1.54	0.75	0.63	0.42	1.47	0.6	-1.29278174922785	8.48418999849512e-05	0.00119172895159307	ETV4	Human Diseases	Cancer: overview	K15592	ETS
ENSG00000189057	3	1	2	16	22	16	0.05	0.10	0.03	0.27	0.37	0.26	0.06	0.3	2.32192809488736	0.000104300563602562	0.00142985496467189	FAM111B	-	-	-	--
ENSG00000149798	41	51	44	75	106	95	1.13	1.40	1.26	1.98	2.82	2.80	1.26333333333333	2.53333333333333	1.00380157015986	0.00011124203488288	0.00151378379547252	CDC42EP2	-	-	-	--
ENSG00000204389	70	98	65	43	37	32	1.57	2.20	1.51	0.92	0.80	0.78	1.76	0.833333333333333	-1.07860983469637	0.000111411006397901	0.00151484352035216	HSPA1A	Environmental Information Processing;Human Diseases;Cellular Processes;Human Diseases;Genetic Information Processing;Human Diseases;Organismal Systems;Genetic Information Processing;Human Diseases;Organismal Systems;Organismal Systems;Human Diseases	Signal transduction;Neurodegenerative disease;Transport and catabolism;Cardiovascular disease;Folding, sorting and degradation;Infectious disease: viral;Endocrine system;Transcription;Infectious disease: parasitic;Immune system;Aging;Infectious disease: bacterial	K03283;K03283;K03283;K03283;K03283;K03283;K03283;K03283;K03283;K03283;K03283;K03283	--
ENSG00000160957	55	75	64	119	120	114	0.77	1.11	0.93	1.97	2.57	1.84	0.936666666666667	2.12666666666667	1.18298629354395	0.000114194727366521	0.00154763172076437	RECQL4	-	-	-	--
ENSG00000204262	60	49	48	14	32	13	0.47	0.53	0.48	0.11	0.24	0.12	0.493333333333333	0.156666666666667	-1.65486451395131	0.000118118090377852	0.0015904337853387	COL5A2	Organismal Systems	Digestive system	K19721	--
ENSG00000065328	24	13	8	39	47	51	0.37	0.21	0.11	0.54	0.69	0.80	0.23	0.676666666666667	1.55681146040701	0.00012373694542473	0.00165269835538783	MCM10	-	-	-	--
ENSG00000164220	11	6	9	0	0	0	0.17	0.09	0.15	0.00	0.00	0.00	0.136666666666667	0.001	-7.09451759878429	0.000132229362485594	0.00174649886320329	F2RL2	Environmental Information Processing;Organismal Systems	Signaling molecules and interaction;Immune system	K04235;K04235	--
ENSG00000113083	64	48	50	26	27	13	0.79	0.97	0.59	0.27	0.28	0.15	0.783333333333333	0.233333333333333	-1.74723392962003	0.000138627161719872	0.00182664902713134	LOX	-	-	-	--
ENSG00000196584	31	20	21	58	50	69	0.35	0.23	0.24	0.63	0.55	0.84	0.273333333333333	0.673333333333333	1.30065947813371	0.000142335535191174	0.00186811177166064	XRCC2	Genetic Information Processing	Replication and repair	K10879	--
ENSG00000103742	77	56	61	41	27	14	0.65	0.47	0.53	0.34	0.22	0.13	0.55	0.23	-1.25779775746765	0.000150688987340802	0.00196095870029705	IGDCC4	-	-	-	--
ENSG00000164125	33	29	18	8	8	3	0.37	0.32	0.71	0.08	0.08	0.04	0.466666666666667	0.0666666666666667	-2.8073549220576	0.000164520015755557	0.00211585718638759	GASK1B	-	-	-	--
ENSG00000099204	18	20	9	1	3	0	0.48	0.25	0.11	0.02	0.24	0.00	0.28	0.0866666666666667	-1.69187770463767	0.000194164515193825	0.00245720070255564	ABLIM1	Organismal Systems	Development and regeneration	K07520	--
ENSG00000288622	38	127	49	30	29	20	0.35	1.16	0.46	0.27	0.26	0.20	0.656666666666667	0.243333333333333	-1.43222726057636	0.000198197914358938	0.00249118149499227	PDCD6-AHRR	-	-	-	--
ENSG00000164109	43	36	39	82	87	69	0.75	0.51	0.96	1.61	1.77	1.71	0.74	1.69666666666667	1.19710597972559	0.000204131941210794	0.00255226319578518	MAD2L1	Human Diseases;Cellular Processes;Cellular Processes;Organismal Systems	Infectious disease: viral;Cell growth and death;Cell growth and death;Endocrine system	K02537;K02537;K02537;K02537	--
ENSG00000102678	47	42	36	18	20	6	0.56	0.50	0.44	0.21	0.23	0.08	0.5	0.173333333333333	-1.52837897235479	0.00022179233722641	0.00275237669831193	FGF9	Human Diseases;Environmental Information Processing;Environmental Information Processing;Environmental Information Processing;Environmental Information Processing;Cellular Processes;Environmental Information Processing;Human Diseases;Human Diseases;Human Diseases;Human Diseases	Cancer: overview;Signal transduction;Signal transduction;Signal transduction;Signal transduction;Cell motility;Signal transduction;Cancer: overview;Cancer: specific types;Cancer: specific types;Cancer: specific types	K04358;K04358;K04358;K04358;K04358;K04358;K04358;K04358;K04358;K04358;K04358	--
ENSG00000168497	15	7	14	1	0	0	0.26	0.12	0.25	0.02	0.00	0.00	0.21	0.00666666666666667	-4.97727992349992	0.000233699121087089	0.00286380448382992	CAVIN2	-	-	-	--
ENSG00000154319	70	76	87	55	35	17	0.92	1.05	1.19	0.70	0.45	0.24	1.05333333333333	0.463333333333333	-1.18483967545359	0.000243661306456139	0.00296838378392611	FAM167A	-	-	-	--
ENSG00000172037	17	16	10	0	2	0	0.18	0.20	0.10	0.00	0.02	0.00	0.16	0.00666666666666667	-4.58496250072116	0.000248857278961862	0.00302503486246842	LAMB2	Human Diseases;Environmental Information Processing;Human Diseases;Cellular Processes;Human Diseases;Human Diseases;Human Diseases;Environmental Information Processing	Cancer: overview;Signal transduction;Infectious disease: viral;Cellular community - eukaryotes;Infectious disease: parasitic;Infectious disease: parasitic;Cancer: specific types;Signaling molecules and interaction	K06243;K06243;K06243;K06243;K06243;K06243;K06243;K06243	--
ENSG00000149591	69	52	48	33	22	19	2.08	1.90	1.18	0.89	0.80	0.46	1.72	0.716666666666667	-1.26303440583379	0.000272824061526011	0.00326858164201444	TAGLN	-	-	-	--
ENSG00000137962	21	19	19	3	7	0	0.19	0.15	0.19	0.02	0.06	0.00	0.176666666666667	0.0266666666666667	-2.7279204545632	0.000290319421065276	0.00345577784745489	ARHGAP29	-	-	-	--
ENSG00000284713	6	12	26	2	1	0	0.13	0.12	0.27	0.04	0.02	0.00	0.173333333333333	0.02	-3.11547721741993	0.000322543260000367	0.00378516010624284	SMIM38	-	-	-	--
ENSG00000117519	29	29	32	12	10	6	0.90	0.80	1.23	0.32	0.26	0.19	0.976666666666667	0.256666666666667	-1.92797031372735	0.000333893413827062	0.00388817477488111	CNN3	-	-	-	--
ENSG00000011426	69	43	36	91	105	91	0.79	1.07	0.54	1.82	1.55	1.47	0.8	1.61333333333333	1.01197264166607	0.000353404610157516	0.00407542667289135	ANLN	-	-	-	--
ENSG00000146670	18	8	17	43	36	43	0.57	0.19	0.55	1.07	0.76	1.01	0.436666666666667	0.946666666666667	1.11632411796723	0.000372415431017806	0.00426801943652316	CDCA5	Human Diseases	Cancer: overview	K17390	--
ENSG00000096696	11	13	15	1	0	1	0.06	0.08	0.09	0.01	0.00	0.01	0.0766666666666667	0.00666666666666667	-3.52356195605701	0.000397043562791557	0.00451603105722353	DSP	Human Diseases	Cardiovascular disease	K10381	--
ENSG00000178038	56	60	49	30	22	24	0.70	0.78	0.61	0.35	0.26	0.29	0.696666666666667	0.3	-1.21550603575121	0.000405233427351979	0.00458841347189365	ALS2CL	-	-	-	--
ENSG00000085999	12	6	9	20	45	29	0.40	0.43	0.36	0.43	1.39	0.99	0.396666666666667	0.936666666666667	1.23960855691298	0.000495780177485999	0.00550723351463907	RAD54L	Genetic Information Processing	Replication and repair	K10875	--
ENSG00000163736	27	12	19	38	69	44	1.11	0.51	0.81	1.49	2.77	1.93	0.81	2.06333333333333	1.34898309560848	0.000496727250740818	0.00551039189631025	PPBP	Environmental Information Processing;Organismal Systems;Environmental Information Processing	Signaling molecules and interaction;Immune system;Signaling molecules and interaction	K10029;K10029;K10029	--
ENSG00000101680	8	4	9	0	0	0	0.04	0.02	0.05	0.00	0.00	0.00	0.0366666666666667	0.001	-5.1963972128035	0.000539323680584474	0.00590804577367537	LAMA1	Human Diseases;Environmental Information Processing;Human Diseases;Cellular Processes;Human Diseases;Human Diseases;Human Diseases;Human Diseases;Human Diseases;Human Diseases;Environmental Information Processing;Human Diseases	Cancer: overview;Signal transduction;Infectious disease: viral;Cellular community - eukaryotes;Infectious disease: parasitic;Cardiovascular disease;Cardiovascular disease;Infectious disease: parasitic;Cancer: specific types;Cardiovascular disease;Signaling molecules and interaction;Cardiovascular disease	K05637;K05637;K05637;K05637;K05637;K05637;K05637;K05637;K05637;K05637;K05637;K05637	--
ENSG00000144810	36	27	44	11	18	9	0.62	0.58	0.99	0.37	0.30	0.17	0.73	0.28	-1.38246963682241	0.000551519429483363	0.00601785865674464	COL8A1	Organismal Systems	Digestive system	K23455	--
ENSG00000136982	9	8	9	24	33	29	0.22	0.20	0.23	0.57	0.78	0.76	0.216666666666667	0.703333333333333	1.69873137567873	0.000562803228141708	0.00611689861488134	DSCC1	-	-	-	--
ENSG00000164161	13	11	13	0	2	0	0.17	0.14	0.22	0.00	0.01	0.00	0.176666666666667	0.00333333333333333	-5.7279204545632	0.000600951069780056	0.0064722897275729	HHIP	Human Diseases;Environmental Information Processing;Human Diseases;Environmental Information Processing	Cancer: overview;Signal transduction;Cancer: specific types;Signal transduction	K06231;K06231;K06231;K06231	--
ENSG00000197978	35	46	44	15	14	21	0.44	0.57	0.56	0.18	0.17	0.28	0.523333333333333	0.21	-1.31734082539171	0.00060599216398168	0.00651813951801511	GOLGA6L9	-	-	-	--
ENSG00000002746	24	24	18	4	7	6	0.21	0.21	0.17	0.04	0.07	0.06	0.196666666666667	0.0566666666666667	-1.7951802081115	0.000701294111831256	0.00738557301180618	HECW1	-	-	-	--
ENSG00000163993	10	23	6	2	1	0	1.14	2.63	0.71	0.22	0.11	0.00	1.49333333333333	0.11	-3.76296080269915	0.000750244957602344	0.00779763061995384	S100P	-	-	-	--
ENSG00000137033	12	14	18	33	35	50	0.29	0.28	0.44	0.64	0.68	1.30	0.336666666666667	0.873333333333333	1.37521151878565	0.000773003724957279	0.00799395456611604	IL33	Environmental Information Processing;Human Diseases;Cellular Processes;Organismal Systems	Signaling molecules and interaction;Infectious disease: viral;Cell growth and death;Immune system	K12967;K12967;K12967;K12967	--
ENSG00000058056	301	308	292	384	429	375	5.83	5.71	4.72	31.69	6.00	5.75	5.42	14.48	1.41769684572933	0.000823330003710109	0.00845133001956506	USP13	-	-	-	--
ENSG00000091651	28	28	35	55	73	60	0.93	0.93	1.20	1.77	2.36	2.29	1.02	2.14	1.06904164442965	0.000848466866452677	0.00868255724445635	ORC6	Cellular Processes	Cell growth and death	K02608	--
ENSG00000120885	89	70	78	49	37	45	7.96	5.48	3.63	2.61	1.67	3.45	5.69	2.57666666666667	-1.14292273910289	0.000874148511342527	0.008901540474657	CLU	Organismal Systems	Immune system	K17252	--
ENSG00000140945	11	10	19	1	2	2	0.32	0.10	0.49	0.02	0.05	0.01	0.303333333333333	0.0266666666666667	-3.50779464019869	0.000890315691157094	0.00904954745003136	CDH13	-	-	-	--
ENSG00000151150	67	57	90	35	51	21	0.92	0.78	1.19	0.43	0.55	0.26	0.963333333333333	0.413333333333333	-1.2207293721138	0.00104387481891652	0.0103448118973556	ANK3	Human Diseases	Cancer: overview	K10380	--
ENSG00000231389	10	10	7	0	0	1	0.42	0.53	0.33	0.00	0.00	0.06	0.426666666666667	0.02	-4.41503749927885	0.00109033426507617	0.0107348540520732	HLA-DPA1	Human Diseases;Human Diseases;Human Diseases;Human Diseases;Cellular Processes;Human Diseases;Human Diseases;Human Diseases;Organismal Systems;Human Diseases;Environmental Information Processing;Human Diseases;Human Diseases;Human Diseases;Organismal Systems;Organismal Systems;Human Diseases;Human Diseases;Human Diseases;Organismal Systems;Organismal Systems;Human Diseases;Human Diseases;Human Di…	Infectious disease: viral;Infectious disease: viral;Infectious disease: bacterial;Infectious disease: viral;Transport and catabolism;Immune disease;Infectious disease: viral;Infectious disease: bacterial;Immune system;Immune disease;Signaling molecules and interaction;Infectious disease: parasitic;Cardiovascular disease;Immune disease;Immune system;Immune system;Infectious disease: parasitic;Immu…	K06752;K06752;K06752;K06752;K06752;K06752;K06752;K06752;K06752;K06752;K06752;K06752;K06752;K06752;K06752;K06752;K06752;K06752;K06752;K06752;K06752;K06752;K06752;K06752	--
ENSG00000107984	16	6	6	0	1	0	0.47	0.18	0.18	0.00	0.03	0.00	0.276666666666667	0.01	-4.79007693062577	0.00110059165433565	0.01081075684507	DKK1	Human Diseases;Human Diseases;Environmental Information Processing	Neurodegenerative disease;Neurodegenerative disease;Signal transduction	K02165;K02165;K02165	--
ENSG00000166963	26	28	28	9	10	9	0.14	0.14	0.15	0.05	0.05	0.05	0.143333333333333	0.05	-1.51937415909358	0.00112279075108008	0.011002290748209	MAP1A	-	-	-	--
ENSG00000139793	16	11	18	3	3	2	0.19	0.13	0.27	0.14	0.04	0.03	0.196666666666667	0.07	-1.49032562658308	0.00112788020183347	0.0110391523697992	MBNL2	-	-	-	--
ENSG00000000971	6	5	7	0	0	0	0.08	0.08	0.15	0.00	0.00	0.00	0.103333333333333	0.001	-6.69116190455308	0.00122663512490676	0.0118232936988345	CFH	Human Diseases;Organismal Systems	Infectious disease: bacterial;Immune system	K04004;K04004	--
ENSG00000182240	11	14	15	3	2	1	0.10	0.18	0.19	0.02	0.02	0.02	0.156666666666667	0.02	-2.96962635095648	0.00125387461808747	0.0120384994365915	BACE2	Human Diseases	Neurodegenerative disease	K07747	--
ENSG00000092607	84	56	43	31	38	19	1.29	0.86	0.68	0.41	0.57	0.27	0.943333333333333	0.416666666666667	-1.17887395816979	0.00130635155683344	0.0124488940049187	TBX15	-	-	-	T-box
ENSG00000115380	86	78	78	13	14	0	2.30	1.71	1.95	0.30	0.39	0.00	1.98666666666667	0.23	-3.110644063684	0.00140304432361955	0.0132345825363567	EFEMP1	-	-	-	--
ENSG00000242265	12	10	11	1	2	0	0.19	0.08	0.10	0.01	0.02	0.00	0.123333333333333	0.01	-3.62449086490779	0.00145103531130479	0.0136323537806143	PEG10	-	-	-	--
ENSG00000204161	2	2	1	12	11	15	0.05	0.06	0.03	0.32	0.46	0.63	0.0466666666666667	0.47	3.33219643034119	0.00145500287960879	0.0136580244021755	TMEM273	-	-	-	--
ENSG00000197587	40	29	23	9	18	4	0.58	0.38	0.30	0.12	0.26	0.08	0.42	0.153333333333333	-1.45371796744291	0.00154344583775717	0.0143465404337977	DMBX1	-	-	-	Homeobox
ENSG00000167601	19	26	19	6	9	3	0.24	0.33	0.27	0.07	0.11	0.04	0.28	0.0733333333333333	-1.93288580414146	0.0015875117708414	0.0146496854813106	AXL	Human Diseases	Drug resistance: antineoplastic	K05115	--
ENSG00000130147	10	8	7	0	1	0	0.11	0.09	0.19	0.00	0.01	0.00	0.13	0.00333333333333333	-5.28540221886225	0.00163049400974044	0.0149672795363985	SH3BP4	-	-	-	--
ENSG00000110492	26	18	24	3	12	4	1.38	0.92	1.19	0.12	0.70	0.28	1.16333333333333	0.366666666666667	-1.66572351268499	0.00165820827255914	0.0151841108834724	MDK	-	-	-	--
ENSG00000162706	6	6	5	0	0	0	0.13	0.11	0.09	0.00	0.00	0.00	0.11	0.001	-6.78135971352466	0.00169674617501543	0.0154943394532299	CADM3	Environmental Information Processing	Signaling molecules and interaction	K06780	--
ENSG00000064300	16	11	16	2	3	3	0.25	0.17	0.26	0.03	0.08	0.09	0.226666666666667	0.0666666666666667	-1.76553474636298	0.00170047242063377	0.0155198440629632	NGFR	Environmental Information Processing;Environmental Information Processing;Environmental Information Processing;Human Diseases;Environmental Information Processing;Environmental Information Processing;Organismal Systems;Cellular Processes	Signal transduction;Signal transduction;Signaling molecules and interaction;Cancer: overview;Signal transduction;Signal transduction;Nervous system;Cell growth and death	K02583;K02583;K02583;K02583;K02583;K02583;K02583;K02583	--
ENSG00000114698	12	7	6	0	1	0	0.20	0.22	0.34	0.00	0.06	0.00	0.253333333333333	0.02	-3.66296501272243	0.00173990018571364	0.0158189175441401	PLSCR4	-	-	-	--
ENSG00000198642	5	8	4	0	0	0	0.05	0.07	0.04	0.00	0.00	0.00	0.0533333333333333	0.001	-5.73696559416621	0.00181861539168816	0.0164446739251672	KLHL9	Genetic Information Processing	Folding, sorting and degradation	K10447	--
ENSG00000142945	37	25	31	55	64	64	0.80	0.52	0.60	1.00	1.48	1.59	0.64	1.35666666666667	1.08392248354509	0.00187059521905709	0.016850556824323	KIF2C	Organismal Systems	Development and regeneration	K10393	--
ENSG00000078081	28	29	25	11	9	10	0.55	0.69	0.53	0.18	0.16	0.26	0.59	0.2	-1.56071495447448	0.00198625021484561	0.0177196109563668	LAMP3	Cellular Processes	Transport and catabolism	K06562	--
ENSG00000162490	36	25	22	55	71	45	0.26	0.18	0.17	0.39	0.50	0.35	0.203333333333333	0.413333333333333	1.02345897282399	0.00201972547081546	0.01794124725117	DRAXIN	-	-	-	--
ENSG00000169715	24	28	41	14	6	14	1.83	2.14	4.36	1.03	0.44	1.49	2.77666666666667	0.986666666666667	-1.4927193197366	0.00220628699081334	0.0193810598891891	MT1E	Organismal Systems	Digestive system	K14739	--
ENSG00000006042	7	4	5	0	0	0	0.29	0.17	0.28	0.00	0.00	0.00	0.246666666666667	0.001	-7.94641895979516	0.00244010236976121	0.0210578376770985	TMEM98	-	-	-	--
ENSG00000111452	39	47	44	15	27	19	0.42	0.48	0.49	0.16	0.29	0.21	0.463333333333333	0.22	-1.07454695336505	0.00248707218609138	0.0213623571190669	ADGRD1	-	-	-	--
ENSG00000092758	4	11	8	0	1	0	0.16	0.24	0.18	0.00	0.02	0.00	0.193333333333333	0.00666666666666667	-4.85798099512757	0.0027145061553643	0.0229717673575333	COL9A3	Environmental Information Processing;Human Diseases;Cellular Processes;Organismal Systems;Environmental Information Processing	Signal transduction;Infectious disease: viral;Cellular community - eukaryotes;Digestive system;Signaling molecules and interaction	K08131;K08131;K08131;K08131;K08131	--
ENSG00000176435	7	10	14	0	3	0	0.18	0.26	0.37	0.00	0.07	0.00	0.27	0.0233333333333333	-3.53249508082702	0.0028546333953204	0.0239624930493604	CLEC14A	-	-	-	--
ENSG00000163220	18	19	16	40	39	39	1.68	1.78	1.55	3.63	3.55	3.94	1.67	3.70666666666667	1.1502742795283	0.00296877056203063	0.0247700839369853	S100A9	Organismal Systems	Immune system	K21128	--
ENSG00000091986	13	6	9	0	1	1	0.29	0.05	0.04	0.00	0.00	0.02	0.126666666666667	0.00666666666666667	-4.24792751344359	0.00298291347600889	0.0248386921344776	CCDC80	-	-	-	--
ENSG00000065361	16	18	23	1	7	7	0.21	0.52	0.35	0.09	0.07	0.24	0.36	0.133333333333333	-1.43295940727611	0.00300690798243013	0.0249812501301275	ERBB3	Environmental Information Processing;Environmental Information Processing;Environmental Information Processing;Human Diseases;Human Diseases;Environmental Information Processing;Human Diseases	Signal transduction;Signal transduction;Signal transduction;Cancer: overview;Cancer: overview;Signal transduction;Drug resistance: antineoplastic	K05084;K05084;K05084;K05084;K05084;K05084;K05084	--
ENSG00000090889	38	17	14	53	62	39	0.46	0.21	0.18	0.63	0.74	0.51	0.283333333333333	0.626666666666667	1.14519791553994	0.00301544571112013	0.0250218796058965	KIF4A	-	-	-	--
ENSG00000188223	0	0	0	2	6	8	0.00	0.00	0.00	0.10	0.28	0.43	0.001	0.27	8.07681559705083	0.00308066525186691	0.0254740837758801	PSENEN	Human Diseases;Environmental Information Processing	Neurodegenerative disease;Signal transduction	K06170;K06170	--
ENSG00000121753	48	39	51	19	30	19	0.55	0.45	0.58	0.23	0.30	0.20	0.526666666666667	0.243333333333333	-1.11395618929709	0.00312343121870984	0.025789244158851	ADGRB2	-	-	-	--
ENSG00000288658	24	39	20	62	70	39	0.43	0.71	0.37	1.09	1.23	0.76	0.503333333333333	1.02666666666667	1.02838180136983	0.00327774345083986	0.0267972447610699	Trim3	-	-	-	--
ENSG00000169129	4	5	6	0	0	0	0.07	0.07	0.09	0.00	0.00	0.00	0.0766666666666667	0.001	-6.26052755022322	0.00330129353919851	0.0269632663375894	AFAP1L2	-	-	-	--
ENSG00000111057	8	26	16	5	3	4	0.30	0.99	0.63	0.18	0.11	0.16	0.64	0.15	-2.09310940439148	0.00358262294887203	0.0287804043559386	KRT18	Human Diseases;Organismal Systems	Infectious disease: bacterial;Endocrine system	K07604;K07604	--
ENSG00000165092	13	6	10	1	2	0	0.35	0.26	0.26	0.02	0.13	0.00	0.29	0.05	-2.53605290024021	0.00363254521087403	0.0290830978871566	ALDH1A1	Metabolism;Metabolism	Global and overview maps;Metabolism of cofactors and vitamins	K07249;K07249	--
ENSG00000147113	12	3	7	1	0	0	0.16	0.03	0.08	0.01	0.00	0.00	0.09	0.00333333333333333	-4.75488750216347	0.00368917634730779	0.0294045255556306	DIPK2B	-	-	-	--
ENSG00000138772	5	7	9	1	0	0	0.21	0.42	0.34	0.06	0.00	0.00	0.323333333333333	0.02	-4.01495034146597	0.00385808086139261	0.0305650436608374	ANXA3	-	-	-	--
ENSG00000276289	37	37	53	15	13	29	1.09	0.63	0.93	0.26	0.25	0.54	0.883333333333333	0.35	-1.33560303178444	0.00420397219349818	0.0328051870510001	KCNE1B	Organismal Systems	Circulatory system	K04894	--
ENSG00000123685	39	41	26	17	20	11	2.50	2.64	1.72	1.06	1.25	0.76	2.28666666666667	1.02333333333333	-1.15996992080264	0.00463800241397976	0.0355089052219472	BATF3	Human Diseases	Cancer: overview	K09034	TF_bZIP
ENSG00000101825	5	4	5	0	0	0	0.03	0.02	0.03	0.00	0.00	0.00	0.0266666666666667	0.001	-4.73696559416621	0.00465503241129659	0.0356228872376672	MXRA5	-	-	-	--
ENSG00000198597	32	30	33	17	17	7	0.49	0.46	0.57	0.27	0.27	0.13	0.506666666666667	0.223333333333333	-1.18183832298582	0.00466689715383772	0.0356972551845296	ZNF536	-	-	-	zf-C2H2
ENSG00000071991	7	3	4	0	0	0	0.17	0.08	0.07	0.00	0.00	0.00	0.106666666666667	0.001	-6.73696559416621	0.00505733901748378	0.0381399049985205	CDH19	-	-	-	--
ENSG00000075218	7	9	14	21	34	26	0.13	0.16	0.26	0.37	0.59	0.50	0.183333333333333	0.486666666666667	1.40846484535536	0.005081382250655	0.0382691600752455	GTSE1	Cellular Processes	Cell growth and death	K10129	--
ENSG00000100311	13	14	15	2	3	5	0.19	0.20	0.36	0.05	0.04	0.08	0.25	0.0566666666666667	-2.14135584924554	0.00508591876960832	0.0382859860660103	PDGFB	Human Diseases;Environmental Information Processing;Environmental Information Processing;Environmental Information Processing;Environmental Information Processing;Cellular Processes;Environmental Information Processing;Environmental Information Processing;Cellular Processes;Human Diseases;Human Diseases;Environmental Information Processing;Human Diseases;Human Diseases;Human Diseases;Cellular Pro…	Cancer: overview;Signal transduction;Signal transduction;Signal transduction;Signal transduction;Cell motility;Signal transduction;Signal transduction;Cellular community - eukaryotes;Infectious disease: viral;Cancer: overview;Signal transduction;Cardiovascular disease;Cancer: overview;Cancer: specific types;Cellular community - eukaryotes;Drug resistance: antineoplastic;Cancer: specific types;Can…	K17386;K17386;K17386;K17386;K17386;K17386;K17386;K17386;K17386;K17386;K17386;K17386;K17386;K17386;K17386;K17386;K17386;K17386;K17386;K17386	--
ENSG00000146122	7	4	3	0	0	0	0.06	0.03	0.03	0.00	0.00	0.00	0.04	0.001	-5.32192809488736	0.00510424853279398	0.0383718575279526	DAAM2	Environmental Information Processing	Signal transduction	K04512	--
ENSG00000197134	3	8	12	26	25	19	0.11	0.27	0.17	0.62	0.68	0.28	0.183333333333333	0.526666666666667	1.52242103465245	0.00519462072660774	0.0388405342008814	ZNF257	Human Diseases	Infectious disease: viral	K09228	zf-C2H2
ENSG00000182326	10	16	16	2	5	3	0.35	0.32	0.31	0.11	0.14	0.14	0.326666666666667	0.13	-1.32930762525296	0.00520784711029688	0.0389006236784263	C1S	Human Diseases;Human Diseases;Human Diseases;Organismal Systems;Human Diseases	Infectious disease: viral;Immune disease;Infectious disease: bacterial;Immune system;Infectious disease: bacterial	K01331;K01331;K01331;K01331;K01331	--
ENSG00000165912	21	19	18	36	38	48	0.60	0.61	0.53	1.00	1.06	1.99	0.58	1.35	1.21883460192326	0.00524180139898125	0.0390878544680086	PACSIN3	-	-	-	--
ENSG00000197172	2	4	8	0	0	0	0.08	0.14	0.29	0.00	0.00	0.00	0.17	0.001	-7.4093909361377	0.00534407240023978	0.0396371899837589	MAGEA6	-	-	-	--
ENSG00000150893	7	5	2	0	0	0	0.02	0.02	0.01	0.00	0.00	0.00	0.0166666666666667	0.001	-4.05889368905357	0.00549185787355256	0.0404805428099758	FREM2	Environmental Information Processing	Signaling molecules and interaction	K23380	--
ENSG00000157570	84	54	45	22	51	21	1.47	0.98	1.02	0.27	0.61	0.62	1.15666666666667	0.5	-1.20997316208238	0.00571520280965003	0.0417771344360938	TSPAN18	-	-	-	--
ENSG00000235162	19	17	21	7	7	5	0.78	0.70	0.95	0.28	0.28	0.22	0.81	0.26	-1.63941028474353	0.0057531754763072	0.0419866173148833	C12orf75	-	-	-	--
ENSG00000156103	19	22	13	7	5	5	0.09	0.25	0.06	0.03	0.02	0.03	0.133333333333333	0.0266666666666667	-2.32192809488736	0.00609135660249712	0.0438308822773365	MMP16	Human Diseases;Organismal Systems	Cancer: overview;Endocrine system	K07996;K07996	--
ENSG00000066185	33	27	27	13	15	10	2.21	1.50	1.38	1.05	1.09	0.38	1.69666666666667	0.84	-1.01424192257578	0.00615576233058152	0.0442177847927603	ZMYND12	-	-	-	--
ENSG00000070087	15	21	11	4	6	3	0.44	0.95	0.40	0.10	0.33	0.11	0.596666666666667	0.18	-1.72892827510079	0.00620429452132646	0.0444703506875593	PFN2	Human Diseases;Human Diseases;Human Diseases;Cellular Processes;Environmental Information Processing	Neurodegenerative disease;Infectious disease: bacterial;Infectious disease: bacterial;Cell motility;Signal transduction	K05759;K05759;K05759;K05759;K05759	--
ENSG00000108688	8	5	2	15	23	15	0.53	0.33	0.14	0.96	1.48	1.07	0.333333333333333	1.17	1.81147103052984	0.00632770740900069	0.0451409036912366	CCL7	Environmental Information Processing;Organismal Systems;Environmental Information Processing;Organismal Systems	Signaling molecules and interaction;Immune system;Signaling molecules and interaction;Immune system	K05509;K05509;K05509;K05509	--
ENSG00000092345	27	32	17	49	63	38	0.72	0.58	0.32	1.21	1.44	0.88	0.54	1.17666666666667	1.12367437038656	0.00665280616311752	0.0469013116687428	DAZL	-	-	-	--
ENSG00000257529	8	32	19	11	4	0	0.75	3.02	1.92	1.02	0.38	0.00	1.89666666666667	0.466666666666667	-2.02300182536162	0.00666194809348816	0.0469413283248367	RPL36A-HNRNPH2	Human Diseases;Genetic Information Processing	Infectious disease: viral;Translation	K02929;K02929	--
ENSG00000140873	7	10	7	2	0	0	0.06	0.09	0.07	0.02	0.00	0.00	0.0733333333333333	0.00666666666666667	-3.4594316186373	0.0067177790612649	0.0472346503212575	ADAMTS18	-	-	-	--
ENSG00000099810	3	5	5	0	0	0	0.09	0.16	0.09	0.00	0.00	0.00	0.113333333333333	0.001	-6.82442843541654	0.00676581195113875	0.0474920586473138	MTAP	Metabolism;Metabolism	Global and overview maps;Amino acid metabolism	K00772;K00772	--
